# Supplementary material for: Uptake of exogenous serine is important to maintain sphingolipid homeostasis in Saccharomyces cerevisiae
Source: PLoS Genet. 2020 Aug 26;16(8):e1008745. doi: 10.1371/journal.pgen.1008745 (PMC7478846; doi:10.1371/journal.pgen.1008745)
Supplement: S1 Data — Data taken from [24]. (XLS) [file pgen.1008745.s008.xls]

## Sheet: Instructions
Source	thecellmap.org
Downloaded on	2020-06-29 08:40:22
Content	Genetic interactions scores (GI Scores) and genetic interaction profile similarities (Profile Sim.) for genes YGR208W (SER2), YOR184W (SER1)
Description
	The SGA score measures the extent to which a double mutant colony size deviates from the colony size expected from combining two mutations together. The SGA score measures the extent to which a double mutant colony size deviates from the colony size expected from combining two mutations together. The tab labeled "GI Scores" includes negative (putative synthetic sick/lethal) and positive interacti…
Legend:
A	Genetic Interaction Profiles similar to gene of interest (Pearson Correlation Coefficient > 0.2)
B	Significant negative genetic interactions (stringent cutoff: score < -0.12, p-value < 0.05)
C	Significant negative genetic interactions (intermediate cutoff: score < -0.08, p-value < 0.05)
D	Significant positive genetic interactions (stringent cutoff: score > 0.16, p-value < 0.05)
E	Significant positive genetic interactions (intermediate cutoff: score > 0.08, p-value < 0.05)
F	Genes located immediately adjacent to the selected gene
-supp	This indicates that the strain also carries a secondary suppressor mutation.
	See van Leeuwen et al, 2016 for more details.

## Sheet: SER2 GI scores
ORF	Allele	Score	p-value	Annotations		ORF	Allele	Score	p-value	Annotations
YNL229C	ure2Δ	-0.7601	1.413e-76			YBL020W	rft1-5028	0.3473	0.0003717
YDR509W	ydr509wΔ	-0.7509	0	Dubious		YDR087C	rrp1-1	0.3374	4.718e-07
YNL006W	lst8-15	-0.7236	5.446e-142			YFR050C	pre4-5001	0.2576	1.637e-24
YDR508C	gnp1Δ	-0.6843	0			YLR197W	nop56-5001	0.2539	7.412e-05
YMR304W	ubp15Δ	-0.6642	1.207e-147			YOR204W	ded1-f144c	0.2522	1.912e-06
YBL104C	sea4Δ	-0.6558	4.191e-43			YLR275W	smd2-5005	0.2415	3.037e-09
YGL100W	seh1Δ	-0.613	5.236e-23			YNR026C	sec12Δ-1-supp1	0.2261	1.232e-07	Carries Suppressor Mutation
YDR128W	mtc5Δ	-0.6059	0			YFL039C	act1-125	0.2188	8.57e-12
YDL173W	par32Δ	-0.5478	1.102e-14			YPL094C	sec62-ts	0.1998	5.939e-09
YML121W	gtr1Δ	-0.4716	4.07e-62			YDR373W	frq1-1	0.1957	0.02056
YDR399W	hpt1Δ	-0.4634	6.958e-16			YJR065C	arp3-f306g-supp1	0.1777	0.02718	Carries Suppressor Mutation
YPL204W	hrr25-5001	-0.4384	4.472e-09			YML126C	erg13-5001	0.1777	6.636e-45
YLR436C	ecm30Δ	-0.4138	1.1e-13			YPR161C	sgv1-5001	0.1698	0.01546
YER056C	fcy2Δ	-0.4086	2.637e-13			YPR103W	pre2-v214a	0.1673	1.781e-07
YNL006W	lst8-6	-0.4081	3.087e-28			YDL105W	nse4-ts1	0.1579	1.651e-15
YIL044C	age2Δ	-0.3774	1.015e-17			YNL181W	pbr1-5006	0.1571	0.0005363
YNR061C	ynr061cΔ	-0.3597	2.249e-06			YCL058W-A	adf1Δ	0.1555	3.193e-11
YCR075W-A	ego2Δ	-0.3524	1.667e-17			YPL016W	swi1-5004	0.1457	0.003412
YDR188W	cct6-18	-0.3384	8.694e-24			YCR072C	rsa4-5001	0.1448	0.0002602
YCL032W	ste50Δ	-0.3344	6.371e-16			YLL006W	mmm1Δ	0.1445	0.0006274
YFL001W	deg1Δ	-0.3295	3.262e-13			YER110C	kap123Δ	0.1396	0.04764
YER157W	cog3-1	-0.3199	3.611e-13			YNL084C	end3Δ-supp1	0.1353	0.01844	Carries Suppressor Mutation
YBR077C	slm4Δ	-0.3195	6.57e-38			YNL216W	rap1-1	0.134	0.01147
YLR026C	sed5-1	-0.3104	5.351e-17			YFL034C-B	mob2-11	0.1339	0.009023
YLR078C	bos1-1	-0.3064	6.621e-07			YIL115C	nup159-1	0.1329	0.004567
YDL172C	ydl172cΔ	-0.3038	1.301e-12	Dubious		YNL252C	mrpl17Δ	0.1327	1.856e-07
YOR109W	inp53Δ	-0.3023	6.484e-08			YJR093C	fip1-5001	0.132	2.931e-09
YDR489W	sld5-5001	-0.3018	7.317e-35			YMR307W	gas1Δ	0.1311	0.0002175
YDR081C	pdc2-5001	-0.301	1.403e-12			YFL039C	act1-129	0.1308	6.89e-16
YGR057C	lst7Δ	-0.2915	1.627e-13			YJR065C	arp3-31	0.1294	0.01375
YLR310C	cdc25Δ-1-supp1	-0.2884	0.04346	Carries Suppressor Mutation		YOR235W	irc13Δ	0.1287	0.01807
YMR312W	elp6Δ	-0.2853	7.178e-10			YER040W	gln3Δ	0.1277	4.972e-10
YPR066W	uba3Δ	-0.2795	0.0009306			YDR083W	rrp8Δ	0.1271	8.803e-07
YPL101W	elp4Δ	-0.2748	6.959e-05			YNL315C	atp11Δ	0.1231	4.397e-05
YLR384C	iki3Δ	-0.2746	0.0001338			YDR437W	gpi19-2	0.123	0.005688
YJR057W	cdc8-2	-0.2681	0.0001843			YER125W	rsp5-3	0.1212	0.003562
YHR178W	stb5Δ	-0.2487	2.653e-56			YEL034W	hyp2-ts	0.1211	0.002561
YDL132W	cdc53-1	-0.2441	8.523e-08			YFL034C-B	mob2-14	0.1192	8.295e-19
YNL005C	mrp7Δ	-0.2406	0.01269			YML128C	msc1Δ	0.1188	5.373e-08
YBR135W	cks1-35	-0.2358	0.001146			YDR142C	pex7Δ	0.1173	8.13e-70
YOL138C	rtc1Δ-supp1	-0.2346	7.021e-09	Carries Suppressor Mutation		YKL054C	def1Δ	0.1164	5.701e-05
YKR099W	bas1Δ	-0.2343	1.056e-12			YJL081C	arp4-g161d	0.1156	9.521e-07
YOL005C	rpb11-5002	-0.2337	1.066e-12			YML130C	ero1-1	0.1154	0.007757
YDR397C	ncb2-5009	-0.2329	0.0004534			YOL011W	plb3Δ	0.1147	0.005682
YOR260W	gcd1Δ-502-supp1	-0.2327	0.000188	Carries Suppressor Mutation		YDR069C	doa4Δ-supp1	0.1145	0.02679	Carries Suppressor Mutation
YDR212W	tcp1-2	-0.2289	0.009795			YDR004W	rad57Δ	0.1142	0.02101
YJL070C	yjl070cΔ	-0.2197	0.0007121			YDL103C	qri1-ts1	0.1128	0.02197
YGL212W	vam7Δ	-0.2196	6.306e-05			YLR149C	ylr149cΔ	0.1127	2.193e-10
YGL202W	aro8Δ	-0.2186	0.04094			YDR075W	pph3Δ	0.1122	0.005226
YKR007W	meh1Δ	-0.2186	1.254e-13			YML069W	pob3-7	0.1107	0.000179
YKL176C	lst4Δ	-0.2178	1.543e-09			YOR297C	tim18Δ	0.1105	0.006298
YDL013W	slx5Δ	-0.2171	1.916e-08			YNL079C	tpm1Δ-supp1	0.1091	0.0003057	Carries Suppressor Mutation
YNL119W	ncs2Δ	-0.2161	3.365e-07			YDL216C	rri1Δ	0.109	9.8e-05
YDR246W	trs23-5001	-0.2158	0.003518			YOR149C	smp3-1	0.1088	0.009662
YOR196C	lip5Δ	-0.2132	0.0009453			YAR019C	cdc15-1	0.1086	0.02969
YOR005C	dnl4Δ	-0.2102	0.0004683			YPL144W	poc4Δ	0.1085	0.01803
YGL112C	taf6-ts	-0.208	0.0007701			YBL105C	pkc1-ts	0.1074	2.288e-06
YJR141W	ipa1-5001	-0.2012	1.755e-06			YOR072W-B	yor072wΔ-b	0.1073	9.268e-22
YJR057W	cdc8-1	-0.1977	2.37e-13			YNL076W	mks1Δ-supp1	0.1071	0.02208	Carries Suppressor Mutation
YGL252C	rtg2Δ	-0.1956	9.401e-48			YLR115W	cft2-5001	0.1065	0.003368
YPR161C	sgv1-80	-0.1944	0.02525			YDR311W	tfb1Δ-6-supp1	0.1061	7.791e-08	Carries Suppressor Mutation
YNL183C	npr1Δ	-0.1923	2.008e-07			YFL002C	spb4-5009	0.1057	7.337e-13
YDR024W	fyv1Δ	-0.1905	6.1e-29	Dubious		YPR107C	yth1-5010	0.1034	1.555e-06
YML069W	pob3-l78r	-0.1892	1.152e-08			YDL171C	glt1Δ	0.103	0.0005849
YPL069C	bts1Δ	-0.1886	0.008469			YLR264C-A	ylr264cΔ-a	0.1022	0.001612
YLR159W	ylr159wΔ	-0.1847	0.01476			YBL021C	hap3Δ	0.102	0.03402
YER117W	rpl23bΔ	-0.1826	0.0001653			YBR256C	rib5-5002	0.1015	1.075e-18
YOR070C	gyp1Δ	-0.1825	1.661e-06			YLR178C	tfs1Δ	0.1015	0.004318
YJR064W	cct5-5001	-0.182	0.003982			YPL090C	rps6aΔ	0.1007	1.617e-16
YFL018C	lpd1Δ	-0.1818	0.0001413			YDR116C	mrpl1Δ	0.1003	5.785e-10
YPL057C	sur1Δ	-0.1802	0.001957			YPL082C	mot1-1033	0.1002	0.0499
YBR026C	etr1Δ	-0.1776	0.01009			YPL006W	ncr1Δ	0.1001	0.0002067
YKL196C	ykt6-5001	-0.1774	0.04663			YCR052W	rsc6-5001	0.0987	0.0003358
YDL149W	atg9Δ	-0.1763	0.0004302			YGL235W	ygl235wΔ	0.0975	0.00465
YNL141W	aah1Δ	-0.1748	0.005754			YLR425W	tus1Δ	0.0969	0.01704
YPL086C	elp3Δ	-0.1738	0.0003912			YML063W	rps1bΔ	0.0968	0.03946
YFL045C	sec53-6	-0.1726	0.01825			YOL095C	hmi1Δ	0.0967	0.02036
YER009W	ntf2-5001	-0.1691	2.723e-06			YOR232W	mge1-100	0.0966	0.009292
YOL078W	avo1-5005	-0.1676	0.00415			YPL002C	snf8Δ	0.0953	0.01227
YHR024C	mas2-10	-0.1668	8.389e-13			YFL034C-B	mob2-38	0.0951	0.00268
YBR095C	rxt2Δ	-0.1656	0.01023			YGL031C	rpl24aΔ	0.0949	1.06e-14
YDR182W	cdc1-6	-0.165	0.007454			YLR153C	acs2-5003	0.0948	0.0245
YDR245W	mnn10Δ-supp1	-0.165	0.0002955	Carries Suppressor Mutation		YBR181C	rps6bΔ	0.0938	0.0221
YOR151C	rpb2-6	-0.1623	8.412e-05			YNL102W	pol1-1	0.0938	0.008404
YBR135W	cks1-38	-0.162	1.806e-08			YOR087W	yvc1Δ	0.0934	0.01608
YDR062W	lcb2-2	-0.161	0.004929			YPL258C	thi21Δ	0.0924	5.679e-09
YLR089C	alt1Δ	-0.1567	2.42e-09			YPR173C	vps4Δ	0.0923	3.711e-20
YLR291C	gcd7-5001	-0.1543	0.007275			YDR172W	sup35-td	0.0922	0.01051
YER172C	brr2-5018	-0.1542	0.005183			YMR133W	rec114Δ	0.0919	0.001442
YER172C	brr2-5005	-0.1539	1.069e-05			YPR061C	jid1Δ	0.0906	0.006526
YJL008C	cct8-5002	-0.1537	0.01414			YMR171C	ear1Δ	0.0892	0.01306
YOR270C	vph1Δ-supp1	-0.1528	0.04263	Carries Suppressor Mutation		YLR277C	ysh1-5004	0.0891	2.209e-06
YML064C	tem1-3-supp1	-0.1525	0.02058	Carries Suppressor Mutation		YKR064W	oaf3Δ	0.0883	0.02076
YPL106C	sse1Δ	-0.1513	0.004386			YPL030W	trm44Δ	0.0882	0.0007095
YCL062W	ycl062wΔ	-0.1499	9.422e-07			YML092C	pre8-5001	0.0881	0.0264
YDR182W	cdc1-1	-0.1498	2.497e-05			YDR512C	emi1Δ	0.088	0.01104
YDL180W	ydl180wΔ	-0.1491	0.006884			YDR455C	ydr455cΔ	0.0872	1.367e-06	Dubious
YBR198C	taf5-15	-0.1491	0.0001177			YNL302C	rps19bΔ	0.086	0.004239
YDR244W	pex5Δ	-0.149	0.03997			YNL033W	ynl033wΔ	0.0857	0.02259
YGL020C	get1Δ-supp1	-0.1484	0.03935	Carries Suppressor Mutation		YOR308C	snu66Δ	0.0852	0.03613
YDR052C	dbf4-2	-0.1482	9.733e-07			YMR150C	imp1Δ	0.0852	0.03179
YKL042W	spc42-11	-0.1476	0.03638			YJL050W	mtr4-1	0.0852	0.03142
YLR337C	vrp1Δ	-0.1466	0.0002501			YDR243C	prp28-101	0.0849	6.059e-16
YGL145W	tip20-5	-0.1465	1.087e-05			YLR039C	ric1Δ	0.0846	0.03798
YDL065C	pex19Δ	-0.1451	0.01828			YAL033W	pop5-5006	0.0844	0.02047
YHR055C	cup1Δ-2	-0.1442	0.01747			YOR250C	clp1-5001	0.0838	0.01898
YEL036C	anp1Δ	-0.1437	1.051e-05			YLR323C	cwc24-5018	0.0828	4.292e-08
YHR065C	rrp3-5001	-0.1436	0.0006488			YCR009C	rvs161Δ-supp1	0.0827	0.03163	Carries Suppressor Mutation
YHR067W	htd2Δ	-0.1432	4.322e-26			YPL217C	bms1-1-supp2	0.0826	3.314e-14	Carries Suppressor Mutation
YIL076W	sec28Δ	-0.1423	0.01766			YOL022C	tsr4-5001	0.0826	0.0002153
YPR085C	asa1-5001	-0.1417	0.0003059			YGL048C	rpt6-20	0.081	0.001344
YDL115C	iwr1Δ	-0.1406	0.0198			YNR004W	swm2Δ	0.0806	0.03127
YKR042W	uth1Δ	-0.1402	0.04958			YIL004C	bet1-1	0.0806	0.0226
YLR006C	ssk1Δ	-0.1394	0.005465			YPL143W	rpl33a-5004	0.0804	4.895e-05
YJL101C	gsh1Δ	-0.1379	0.01615			YOR062C	yor062cΔ	0.0799	0.0391
YOR080W	dia2Δ	-0.1378	8.954e-06			YBR237W	prp5-1	0.0797	0.0002157
YPR161C	sgv1-35	-0.1367	0.04798			YDL105W	nse4-ts2	0.0795	0.0001237
YKL139W	ctk1Δ-supp1	-0.1363	3.611e-06	Carries Suppressor Mutation		YDR145W	taf12-ts23	0.0794	1.768e-23
YER083C	get2Δ	-0.135	0.02216			YOR311C	dgk1Δ	0.0793	0.006969
YGL219C	mdm34Δ-supp1	-0.1348	0.02453	Carries Suppressor Mutation		YDR375C	bcs1Δ	0.079	0.00281
YJL115W	asf1Δ	-0.1339	0.02589			YLR277C	ysh1-5003	0.079	0.006421
YJR036C	hul4Δ	-0.1337	0.04877			YOR117W	rpt5-5002	0.079	0.03005
YLR182W	swi6Δ	-0.1336	0.01022			YJL194W	cdc6-1	0.0786	0.001234
YGL258W-A	ygl258wΔ-a	-0.1334	2.956e-06			YGL115W	snf4Δ	0.0785	0.03827
YDR310C	sum1Δ	-0.1325	0.031			YGR012W	mcy1Δ	0.0781	2.473e-10
YLR215C	cdc123-4	-0.1319	0.0251			YKL204W	eap1Δ	0.0779	0.04161
YBL078C	atg8Δ	-0.1313	0.006702			YFL039C	act1-119	0.0775	0.01476
YNL297C	mon2Δ-supp1	-0.1301	0.03412	Carries Suppressor Mutation		YLR448W	rpl6bΔ	0.0775	3.029e-08
YDL081C	rpp1aΔ-supp1	-0.1291	0.03396	Carries Suppressor Mutation		YER119C-A	yer119cΔ-a	0.0773	0.0493	Dubious
YNL280C	erg24Δ-supp1	-0.1289	0.007562	Carries Suppressor Mutation		YMR095C	sno1Δ	0.0765	0.04157
YJR142W	yjr142wΔ	-0.1283	8.911e-06			YKR027W	bch2Δ	0.0765	0.004195
YOR262W	gpn2-5001	-0.1282	0.005635			YDR127W	aro1Δ	0.0765	0.002314
YBR126C	tps1Δ-supp1	-0.1277	0.009232	Carries Suppressor Mutation		YOL008W	coq10Δ	0.0762	2.144e-06
YBR076W	ecm8Δ	-0.1277	0.003116			YBL105C	pkc1-4	0.0757	2.485e-27
YOR236W	dfr1-td	-0.1259	3.429e-42			YMR252C	mlo1Δ	0.075	6.157e-10
YDL116W	nup84Δ	-0.1251	0.002975			YPL152W	rrd2Δ	0.0746	0.003696
YHR041C	srb2Δ	-0.1238	6.035e-12			YDR478W	snm1-172	0.0745	9.279e-07
YLR268W	sec22-1	-0.1231	0.007607			YML048W	gsf2Δ	0.0742	0.02429
YJL124C	lsm1Δ	-0.1223	0.0004755			YDR414C	erd1Δ	0.0741	0.006858
YDR092W	ubc13Δ	-0.1217	0.01503			YJR006W	hys2-ts	0.074	0.0152
YLL035W	grc3-5001	-0.1204	0.0282			YLR386W	vac14Δ	0.074	4.017e-06
YLR371W	rom2Δ-supp1	-0.1201	0.0006688	Carries Suppressor Mutation		YDL147W	rpn5-1	0.0739	0.01138
YLR418C	cdc73Δ	-0.1197	0.008013			YNR006W	vps27Δ	0.0736	0.002136
YMR204C	inp1Δ	-0.1193	4.274e-46			YBR011C	ipp1-5001	0.0736	0.0001791
YBR154C	rpb5-5001	-0.1192	0.003406			YOR081C	tgl5Δ	0.0734	1.641e-10
YDR259C	yap6Δ	-0.1186	1.038e-05			YLR299W	ecm38Δ	0.0729	0.03665
YPL102C	ypl102cΔ	-0.1171	0.03408	Dubious		YOR037W	cyc2Δ	0.0722	0.005553
YOR221C	mct1Δ	-0.116	0.0009623			YDL033C	slm3Δ	0.0719	0.003104
YJL085W	exo70-29/37	-0.1158	0.02441			YDR284C	dpp1Δ	0.0719	0.005306
YGL188C-A	ygl188cΔ-a	-0.1152	0.007597			YCR044C	per1Δ-supp1	0.0718	0.0001649	Carries Suppressor Mutation
YDR378C	lsm6Δ	-0.1148	0.009448			YDR274C	ydr274cΔ	0.0718	0.01679
YER165W	pab1-5004	-0.1147	0.002149			YPL109C	mco76Δ	0.0717	0.03436
YKL144C	rpc25-5001	-0.1145	1.893e-05			YPR086W	sua7-5001	0.0714	0.04227
YBR221C	pdb1Δ	-0.1141	0.001369			YML066C	sma2Δ	0.071	1.145e-06
YPL060W	mfm1Δ	-0.1139	4.071e-11			YPR069C	spe3Δ	0.0708	0.02456
YBR164C	arl1Δ	-0.1131	0.01601			YDR195W	ref2Δ	0.0707	0.03073
YGL130W	ceg1-ts	-0.113	2.741e-57			YDR052C	dbf4-3	0.0706	2.983e-15
YER178W	pda1Δ	-0.1127	9.631e-09			YJR051W	osm1Δ	0.0706	0.0113
YHR107C	cdc12-td	-0.1126	0.01851			YJR159W	sor1Δ	0.0698	0.007644
YJL013C	mad3Δ	-0.1118	0.02607			YML102W	cac2Δ	0.0696	0
YDL074C	bre1Δ	-0.1113	0.04477			YJR113C	rsm7Δ	0.0696	0.0001155
YOR174W	med4-6	-0.1112	8.328e-05			YGL042C	ygl042cΔ	0.0694	0.000569	Dubious
YNL064C	ydj1Δ	-0.111	0.03832			YOL060C	mam3Δ	0.0692	9.243e-09
YDL077C	vam6Δ	-0.1109	0.002935			YDR179C	csn9Δ	0.0691	0.02277
YMR300C	ade4Δ	-0.1106	2.201e-07			YLR323C	cwc24-5004	0.0689	0.008167
YBR215W	hpc2Δ	-0.1093	1.445e-19			YBR198C	taf5-20	0.0688	0.0145
YBR205W	ktr3Δ	-0.1085	0.008303			YPL241C	cin2Δ	0.0687	0.003286
YFL039C	act1-108	-0.1067	1.539e-49			YKR052C	mrs4Δ	0.0685	0.00784
YOL009C	mdm12Δ	-0.1057	8.632e-86			YOR269W	pac1Δ	0.0682	0.02936
YPL158C	aim44Δ	-0.1052	0.01178			YBL081W	ybl081wΔ	0.068	0.006568
YDR276C	pmp3Δ	-0.1043	0.03397			YDR108W	trs85Δ	0.0677	0.02941
YJR112W	nnf1-17	-0.1042	0.04122			YER125W	rsp5-1	0.0676	0.003018
YIL107C	pfk26Δ	-0.104	3.737e-05			YOL064C	met22Δ	0.0675	0.01118
YDR294C	dpl1Δ	-0.1033	0.03162			YBR228W	slx1Δ	0.0673	0.009726
YDR398W	utp5-5001	-0.103	6.655e-05			YGL222C	edc1Δ	0.0671	0.004269
YLL041C	sdh2Δ	-0.1029	2.055e-08			YLR265C	nej1Δ	0.067	0.01981
YBL051C	pin4Δ	-0.1025	7.266e-05			YFL029C	cak1-23	0.0668	0.008261
YMR146C	tif34-5004	-0.1024	0.001619			YBL015W	ach1Δ	0.0665	0.005451
YDL202W	mrpl11Δ-supp1	-0.1024	0.04334	Carries Suppressor Mutation		YOR326W	myo2-14	0.0663	9.855e-06
YOR132W	vps17Δ	-0.1024	0.02467			YPL052W	oaz1Δ	0.0662	0.0007097
YCR063W	bud31Δ	-0.1023	0.01468			YER177W	bmh1Δ	0.066	0.01534
YKR068C	bet3-5001	-0.1023	0.002115			YDR007W	trp1Δ	0.066	1.291e-07
YOL002C	izh2Δ	-0.1016	0.001869			YDR510W	smt3aiir	0.0659	0.0005303
YMR146C	tif34-5003	-0.1012	1.627e-65			YOR125C	cat5Δ	0.0658	2.883e-05
YNL115C	ynl115cΔ	-0.1011	4.724e-27			YLR100W	erg27-5001	0.0658	0.01496
YJL136C	rps21bΔ	-0.0995	2.337e-27			YLR298C	yhc1-8	0.0657	0.02057
YBR105C	vid24Δ	-0.0995	0.007414			YPL166W	atg29Δ	0.0657	0.03555
YBR254C	trs20-5001	-0.0994	0.0018			YPL272C	pbi1Δ	0.0656	0.02338
YNL242W	atg2Δ	-0.0988	0.02716			YBR161W	csh1Δ	0.0651	0.03451
YML028W	tsa1Δ	-0.0986	0.03137			YLR308W	cda2Δ	0.0651	0.04913
YKR038C	kae1-5006	-0.0981	8.714e-10			YFL033C	rim15Δ	0.0647	0.04653
YPL124W	spc29-3	-0.098	0.002091			YEL009C	gcn4Δ	0.0639	0.04181
YNL061W	nop2-6	-0.0968	0.0006113			YLR086W	smc4-1	0.0639	1.713e-06
YKL089W	mif2-3	-0.0968	0.00435			YNL041C	cog6Δ	0.0638	0.02324
YPL237W	sui3-5001	-0.0964	0.003243			YLL031C	gpi13Δ-5-supp1	0.0636	0.04753	Carries Suppressor Mutation
YEL062W	npr2Δ	-0.0963	0.01249			YKR035C	opi8Δ	0.0635	8.986e-21	Dubious
YMR193W	mrpl24Δ-supp1	-0.0961	0.02692	Carries Suppressor Mutation		YDR312W	ssf2Δ	0.0634	1.228e-05
YJL066C	mpm1Δ	-0.0958	0.005902			YLR394W	cst9Δ	0.0633	0.01365
YOL135C	med7-163	-0.0957	2.565e-05			YLR131C	ace2Δ	0.0632	0.004025
YFR045W	yfr045wΔ	-0.0952	0.02862			YOR272W	ytm1-1	0.0631	0.03675
YMR207C	hfa1Δ	-0.095	0.01782			YLR360W	vps38Δ	0.0629	1.978e-05
YLR007W	nse1-16	-0.0948	0.0113			YKL113C	rad27Δ	0.0629	0.04555
YJL031C	bet4-5001	-0.0945	0.00627			YCR048W	are1Δ	0.0628	0.04213
YHR187W	iki1Δ	-0.094	0.01487			YER125W	rsp5-sm1	0.0628	2.718e-06
YDR454C	guk1-5001	-0.0937	0.02028			YBL105C	pkc1-3	0.0627	0.03919
YDL207W	gle1-4	-0.0936	1.547e-14			YDR289C	rtt103Δ	0.0625	0.02007
YFR003C	ypi1-5002	-0.0931	1.995e-05			YLR333C	rps25bΔ	0.0625	3.951e-50
YDR168W	cdc37-ts	-0.0928	9.596e-09			YOR222W	odc2Δ	0.0616	0.02972
YDL062W	ydl062wΔ	-0.0916	0.01122	Dubious		YMR292W	got1Δ	0.0613	2.005e-11
YOL069W	nuf2-5001	-0.0909	3.272e-50			YBR102C	exo84-102	0.0611	0.0008032
YAL020C	ats1Δ	-0.0908	0.01587			YAL058W	cne1Δ	0.0611	8.243e-05
YOR328W	pdr10Δ	-0.0902	7.317e-07			YCR059C	yih1Δ	0.061	0.001999
YDR421W	aro80Δ	-0.0901	0.02592			YOR017W	pet127Δ	0.0609	0.005408
YER048C	caj1Δ	-0.0901	0.007945			YKR011C	ykr011cΔ	0.0606	1.946e-23
YLR317W	ylr317w-5001	-0.09	0.006749	Dubious		YPL047W	sgf11Δ	0.0605	0.03503
YJR040W	gef1Δ	-0.0899	0.01921			YKR065C	pam17Δ	0.0605	4.036e-16
YDR320C	swa2Δ-supp1	-0.0899	0.000619	Carries Suppressor Mutation		YFL008W	smc1-2	0.0604	0.005865
YGL189C	rps26aΔ	-0.0899	7.452e-08			YMR267W	ppa2Δ	0.0601	0.02003
YCL063W	vac17Δ	-0.0891	2.868e-05			YLL050C	cof1-8	0.06	0.001605
YER158C	yer158cΔ	-0.089	1.451e-06			YMR162C	dnf3Δ	0.0599	3.79e-14
YER148W	spt15-i143n	-0.0887	0.0166			YJL153C	ino1Δ	0.0598	0.0001439
YHR208W	bat1Δ	-0.0886	0.003798			YOL052C	spe2Δ	0.0598	0.0212
YHR040W	bcd1-5001	-0.0883	1.008e-05			YOR085W	ost3Δ	0.0598	3.16e-05
YGL176C	ygl176cΔ	-0.088	2.456e-14			YCR002C	cdc10-1	0.0597	2.398e-23
YMR152W	yim1Δ	-0.0878	0.005857			YBR048W	rps11bΔ	0.0596	3.479e-10
YJR093C	fip1-433	-0.0876	0.007476			YAL034W-A	mtw1-ts	0.0595	1.064e-06
YBL031W	she1Δ	-0.0874	0.004598			YER038C	kre29-ts2	0.0595	0.0354
YDR074W	tps2Δ	-0.087	0.01501			YNL189W	srp1-5001	0.0591	0.03516
YER165W	pab1-5001	-0.0869	0.01701			YOL081W	ira2Δ	0.059	0.0006099
YNL100W	mic27Δ	-0.0869	0.02701			YJR070C	lia1Δ	0.0589	0.02072
YNL083W	sal1Δ	-0.0868	1.932e-20			YLR294C	ylr294cΔ	0.0582	0.003997	Dubious
YFL018C	lpd1Δ-supp1	-0.0866	0.03053	Carries Suppressor Mutation		YKR074W	aim29Δ	0.0582	0.0002497
YER052C	hom3Δ	-0.0864	0.0265			YPL008W	chl1Δ	0.0582	1.175e-05
YLR409C	utp21-5003	-0.0861	2.119e-28			YBR250W	spo23Δ	0.0578	0.008539
YLR011W	lot6Δ	-0.0859	0.04434			YMR206W	ymr206wΔ	0.0577	4.76e-08
YDR110W	fob1Δ	-0.0859	0.01818			YNR020C	atp23Δ	0.0575	0.0252
YHR092C	hxt4Δ	-0.0858	0.02608			YPL081W	rps9aΔ	0.0573	0.0004687
YOR261C	rpn8-5008	-0.0857	0.04556			YLL057C	jlp1Δ	0.0572	0.04323
YDL106C	pho2Δ	-0.0852	0.003145			YLR292C	sec72Δ	0.0571	1.135e-13
YDR212W	tcp1-1	-0.085	1.845e-08			YER101C	ast2Δ	0.0569	0.001357
YMR275C	bul1Δ	-0.085	0.008349			YML058W	sml1Δ	0.0567	0.0386
YNL314W	dal82Δ	-0.0847	1.099e-07			YLR332W	mid2Δ	0.0567	6.973e-25
YDR527W	rba50-5001	-0.0844	0.001754			YNL145W	mfa2Δ	0.0564	0.01155
YOR040W	glo4Δ	-0.0842	0.001842			YOR184W	ser1Δ	0.056	1.161e-92
YNR009W	nrm1Δ	-0.0841	0.005839			YOR226C	isu2Δ	0.056	0.0001905
YIL008W	urm1Δ	-0.084	0.04462			YPL274W	sam3Δ	0.0559	8.027e-10
YML131W	yml131wΔ	-0.0838	0.01265			YDL114W	ydl114wΔ	0.0557	0.0143
YBR137W	ybr137wΔ	-0.0838	8.716e-05			YJL097W	phs1-1	0.0557	4.197e-10
YKL145W	rpt1-1	-0.0837	0.005429			YOR265W	rbl2Δ	0.0554	8.355e-13
YGL097W	srm1-ts	-0.0833	0.0028			YBR110W	alg1-1	0.0552	5.348e-25
YNL154C	yck2Δ	-0.0831	4.664e-09			YAL025C	mak16-5001	0.0552	0.007231
YKL096C-B	ykl096cΔ-b	-0.0828	0.003736			YDR316W	oms1Δ	0.0552	0.0005578
YER168C	cca1-5001	-0.0823	1.197e-05			YLR050C	ema19Δ	0.0549	0.003058
YBR120C	cbp6Δ-supp1	-0.0813	0.005952	Carries Suppressor Mutation		YMR026C	pex12Δ	0.0548	2.548e-39
YNL243W	sla2Δ	-0.0813	0.004267			YKL213C	doa1Δ	0.0548	3.676e-06
YMR196W	ymr196wΔ	-0.0812	0.04532			YBR171W	sec66Δ	0.0545	8.711e-06
YMR255W	gfd1Δ	-0.0812	1.382e-12			YBR210W	erv15Δ	0.0545	0.0329
YGL078C	dbp3Δ	-0.0811	0.0001375			YBL008W-A	ybl008wΔ-a	0.0545	0.0406
YBL013W	fmt1Δ	-0.0811	0.03944			YMR299C	dyn3Δ	0.0545	0.04452
YDR182W	cdc1-2	-0.0811	1.824e-05			YOL029C	yol029cΔ	0.0544	0.04293
YGL201C	mcm6-5001	-0.081	9.98e-20			YCR007C	ycr007cΔ	0.0543	0.03472
YMR319C	fet4Δ	-0.0808	0.01431			YDL097C	rpn6-1	0.0542	5.411e-06
YGL262W	ygl262wΔ	-0.0807	2.966e-05			YPL058C	pdr12Δ	0.0541	6.233e-10
YJL046W	aim22Δ	-0.0807	0.02639			YFR010W	ubp6Δ	0.054	0.009201
YJL058C	bit61Δ	-0.0804	1.059e-18			YCR061W	ycr061wΔ	0.0537	0.0404
YOR240W	yor240wΔ	-0.0801	5.653e-06			YML023C	nse5-ts2	0.0537	1.347e-05
YER165W	pab1-5002	-0.08	2.411e-17			YDL095W	pmt1Δ	0.0537	0.02518
YKL019W	ram2-5001	-0.0799	0.0001094			YOR035C	she4Δ	0.0537	1.647e-06
YOL044W	pex15Δ	-0.0795	0.04755			YPL231W	fas2-5022	0.0536	0.03789
YPR190C	rpc82-5001	-0.079	0.04343			YKL140W	tgl1Δ	0.0536	0.02294
YMR104C	ypk2Δ	-0.0789	0.04164			YFL052W	znf1Δ	0.0534	8.703e-10
YLR243W	gpn3-5005	-0.0786	0.02567			YNL308C	kri1-5001	0.0532	0.01098
YOL065C	inp54Δ	-0.0786	0.03586			YBL058W	shp1Δ	0.0531	1.066e-24
YKR039W	gap1Δ	-0.0781	0.03688			YLR192C	hcr1Δ	0.0531	0.008778
YOL034W	smc5-6	-0.0775	0.006775			YAL016C-B	yal016cΔ-b	0.053	0.04575	Dubious
YBR017C	kap104Δ	-0.0768	0.002743			YPL231W	fas2-5003	0.053	0.008894
YOR046C	dbp5-1	-0.0767	6.167e-13			YOR119C	rio1-5001	0.0528	0.02865
YHR016C	ysc84Δ	-0.0767	0.03284			YDR415C	ydr415cΔ	0.0527	0.01381
YMR145C	nde1Δ	-0.076	2.308e-12			YLR043C	trx1Δ	0.0526	0.0002022
YAL017W	psk1Δ	-0.076	1.617e-12			YBR057C	mum2Δ	0.0524	0.03088
YIL142W	cct2-5001	-0.0759	0.01455			YLR303W	met17Δ	0.0523	0.01463
YBR255W	mtc4Δ	-0.0759	0.04758			YPR016C	tif6-ts4	0.052	2.158e-07
YER054C	gip2Δ	-0.0757	1.576e-58			YDR279W	rnh202Δ	0.052	0.003094
YPL022W	rad1Δ	-0.0756	0.04678			YFR048W	rmd8Δ	0.052	0.03221
YHR132W-A	igo2Δ	-0.0755	2.035e-05			YDR126W	swf1Δ	0.052	0.02655
YBL034C	stu1-12	-0.0747	0.002862			YAL041W	cdc24-2	0.0519	0.02279
YBR058C-A	tsc3-2	-0.0746	0.0004293			YDL142C	crd1Δ	0.0518	8.555e-05
YDR306C	ydr306cΔ	-0.0746	0.000236			YLR137W	rkm5Δ	0.0516	1.587e-12
YLR381W	ctf3Δ	-0.0745	0.005059			YPL065W	vps28Δ	0.0516	1.266e-15
YAR015W	ade1Δ	-0.0744	1.025e-11			YKR100C	skg1Δ	0.0515	0.004486
YNL149C	pga2-5004	-0.0743	0.0001362			YKL035W	ugp1-5001	0.0514	0.02602
YFR041C	erj5Δ	-0.0742	0.0465			YCR034W	elo2Δ	0.0514	0.005344
YDR001C	nth1Δ	-0.074	0.02031			YLR321C	sfh1-1	0.0513	0.03596
YJR003C	mrx12Δ	-0.0737	0.0009053			YPL085W	sec16-2	0.0511	2.023e-55
YKL123W	ykl123wΔ	-0.0736	0.04822	Dubious		YBR025C	ola1Δ	0.0511	0.002338
YKL045W	pri2-1	-0.0734	0.03893			YFL022C	frs2-5001	0.051	7.574e-05
YOR370C	mrs6-2	-0.0731	0.04235			YDR228C	pcf11-2	0.0507	0.009293
YDL014W	nop1-3	-0.073	5.446e-05			YPR103W	pre2-2	0.0506	0.0003491
YBR007C	dsf2Δ	-0.0727	0.01469			YJR147W	hms2Δ	0.0505	0.0006152
YJL203W	prp21-ts	-0.0726	0.002432			YKL149C	dbr1Δ	0.0503	0.001155
YBL105C	pkc1-1	-0.0723	1.781e-09			YIL132C	csm2Δ	0.0503	1.518e-09
YDL181W	inh1Δ	-0.072	0.0166			YDR362C	tfc6-m1	0.05	0.01093
YBR149W	ara1Δ	-0.072	0.04925			YKL133C	rci50Δ	0.05	0.004566
YGL161C	yip5Δ	-0.0718	0.027			YOL106W	yol106wΔ	0.0499	0.002444	Dubious
YGR035W-A	ygr035wΔ-a	-0.0716	0.004766			YER109C	flo8Δ	0.0496	1.92e-06
YEL052W	afg1Δ	-0.0715	2.286e-10			YJR151C	dan4Δ	0.0496	0.009939
YBL071W-A	kti11Δ	-0.0715	0.0001306			YLR183C	tos4Δ	0.0494	0.04568
YOR145C	pno1-5003	-0.0713	0.002527			YDL078C	mdh3Δ	0.0494	0.02992
YDL090C	ram1Δ-supp1	-0.0713	0.01758	Carries Suppressor Mutation		YNL093W	ypt53Δ	0.0493	0.02462
YJR042W	nup85-5001	-0.0712	0.002431			YPL066W	rgl1Δ	0.0491	0.03007
YDR531W	cab1-5001	-0.0707	0.007637			YOR057W	sgt1-3	0.049	0.01732
YER139C	rtr1Δ	-0.0706	0.000359			YDR167W	taf10-5004	0.049	6.895e-08
YNL152W	inn1-5007	-0.0704	4.13e-12			YJL155C	fbp26Δ	0.0489	0.04895
YLR371W	rom2Δ	-0.0703	0.001844			YLR348C	dic1Δ	0.0488	0.03805
YLR169W	ylr169wΔ	-0.07	0.0001802	Dubious		YCR017C	cwh43Δ	0.0488	0.0005858
YDR330W	ubx5Δ	-0.07	0.001822			YGR056W	rsc1Δ	0.0488	0.01453
YKL221W	mch2Δ	-0.0699	0.0002732			YLR222C	utp13-5001	0.0487	0.02228
YDL037C	bsc1Δ	-0.0698	1.018e-67			YPL220W	rpl1aΔ	0.0485	0.009175
YKL040C	nfu1Δ	-0.0696	0.02771			YOR044W	irc23Δ	0.0485	0.01315
YGL138C	ygl138cΔ	-0.0696	1.404e-10			YCR031C	rps14aΔ	0.0484	1.172e-08
YGL047W	alg13-5001	-0.0696	0.03119			YPR135W	ctf4Δ	0.0484	0.009616
YMR197C	vti1-2	-0.0696	0.000105			YOR361C	prt1-1	0.0483	0.0006118
YPR120C	clb5Δ	-0.0694	0.001332			YCR016W	ycr016wΔ	0.0482	0.0124
YGL247W	brr6-5001	-0.0693	0.0173			YDR275W	bsc2Δ	0.048	1.938e-05
YLR120C	yps1Δ	-0.0689	1.379e-08			YER182W	fmp10Δ	0.048	0.01792
YOR277C	yor277cΔ	-0.0689	0.001821	Dubious		YPR180W	aos1-5001	0.0478	0.04088
YDR196C	cab5-5001	-0.0688	3.026e-13			YBR286W	ape3Δ	0.0477	3.138e-63
YPR030W	csr2Δ	-0.0685	0.0005467			YMR213W	cef1-13	0.0475	0.00624
YPL098C	mgr2Δ	-0.0685	0.004296			YLR328W	nma1Δ	0.0475	0.01823
YNL046W	ynl046wΔ	-0.0683	0.01867			YGL050W	tyw3Δ	0.0474	0.0001717
YDR297W	sur2Δ	-0.0681	0.004473			YDR424C	dyn2Δ	0.0472	0.04864
YER024W	yat2Δ	-0.0679	0.00118			YCL025C	agp1Δ	0.0471	1.645e-16
YMR168C	cep3-2	-0.0675	7.131e-05			YLR340W	rpp0-5001	0.047	8.668e-06
YDR341C	ydr341c-5001	-0.0673	8.058e-06			YOR278W	hem4-5001	0.0469	0.003255
YNL022C	rcm1Δ	-0.067	0.01161			YJR082C	eaf6Δ	0.0468	0.02334
YKL159C	rcn1Δ	-0.0667	0.003048			YLL039C	ubi4Δ	0.0468	9.998e-05
YPL145C	kes1Δ	-0.0667	0.04104			YMR118C	shh3Δ	0.0466	6.02e-24
YAL055W	pex22Δ	-0.0664	0.003501			YER018C	spc25-1	0.0463	0.008533
YJR094W-A	rpl43bΔ	-0.0662	0.000329			YPR084W	ypr084wΔ	0.0463	0.0003589
YER053C-A	yer053cΔ-a	-0.0662	2.207e-06			YJL223C	pau1Δ	0.0462	0.03713
YOR067C	alg8Δ	-0.0662	0.03667			YLR174W	idp2Δ	0.0462	0.003821
YOL084W	phm7Δ	-0.066	0.01899			YKR080W	mtd1Δ	0.0461	0.01612
YIL077C	rci37Δ	-0.0657	8.202e-43			YBR176W	ecm31Δ	0.046	1.456e-06
YIR041W	pau15Δ	-0.0654	0.02853			YPL181W	cti6Δ	0.046	0.006706
YJL133W	mrs3Δ	-0.0652	0.002994			YDL188C	pph22Δ	0.0459	0.04665
YJL121C	rpe1Δ	-0.0651	0.001681			YNR035C	arc35-6	0.0458	0.0006346
YER106W	mam1Δ	-0.0651	3.053e-26			YER093C	tsc11-7	0.0458	0.03996
YBR047W	fmp23Δ	-0.0651	0.02992			YLR314C	cdc3-3	0.0455	0.001907
YOL157C	ima2Δ	-0.0649	0.006407			YJR073C	opi3Δ	0.0454	0.001378
YMR200W	rot1-5001	-0.0648	0.02401			YML037C	yml037cΔ	0.0453	0.004053
YHR017W	ysc83Δ	-0.0648	0.02555			YNL125C	esbp6Δ	0.0453	0.005912
YOL013C	hrd1Δ	-0.0643	0.01048			YGL139W	flc3Δ	0.0453	0.002569
YOL071W	sdh5Δ	-0.0642	0.04637			YDR354W	trp4Δ	0.0452	4.396e-05
YAL046C	bol3Δ	-0.0639	0.03025			YML051W	gal80Δ	0.0451	0.01799
YKL107W	ykl107wΔ	-0.0639	0.01133			YDR493W	mzm1Δ	0.045	0.0006198
YLR055C	spt8Δ	-0.0638	0.01375			YDR472W	trs31-5003	0.045	0.004101
YOL144W	nop8-101	-0.0636	0.000135			YLR298C	yhc1-2	0.045	0.001996
YJL004C	sys1Δ	-0.0634	0.007411			YNL048W	alg11Δ	0.0448	0.04321
YOR122C	pfy1-13	-0.0634	0.001259			YGL238W	cse1-5002	0.0447	0.0004042
YDR329C	pex3Δ	-0.0633	1.346e-12			YML006C	gis4Δ	0.0447	0.003942
YIL158W	aim20Δ	-0.0633	5.677e-14			YKL046C	dcw1Δ	0.0446	0.03394
YGL096W	tos8Δ	-0.063	0.04515			YNL074C	mlf3Δ	0.0442	0.006156
YJR006W	pol31-5001	-0.0627	2.484e-12			YCR003W	mrpl32Δ-supp1a	0.044	0.01421	Carries Suppressor Mutation
YOL086C	adh1Δ	-0.0626	0.001898			YLR226W	bur2Δ	0.044	0.03494
YBR023C	chs3Δ	-0.0625	0.002375			YML098W	taf13-2	0.0436	0.02142
YHR160C	pex18Δ	-0.062	0.003261			YMR078C	ctf18Δ	0.0436	0.003196
YDR322W	mrpl35Δ	-0.062	0.04132			YOR224C	rpb8-5001	0.0432	2.61e-06
YOR123C	leo1Δ	-0.0619	0.01702			YMR251W	gto3Δ	0.0431	0.04031
YER123W	yck3Δ	-0.0619	0.02854			YAL041W	cdc24-5	0.0431	0.04994
YLR071C	rgr1-100	-0.0618	0.01949			YPR196W	ypr196wΔ	0.043	0.01669
YLR407W	ylr407wΔ	-0.0617	3.133e-05			YKL116C	prr1Δ	0.043	3.153e-10
YHR111W	uba4Δ	-0.0616	0.0003568			YGL116W	cdc20-2	0.0427	2.465e-30
YBL085W	boi1Δ	-0.0616	0.04837			YDR363W	esc2Δ	0.0426	2.57e-06
YMR263W	sap30Δ	-0.0615	0.00876			YMR092C	aip1Δ	0.0425	0.0001324
YDR502C	sam2Δ	-0.0615	0.02007			YJR130C	str2Δ	0.0424	0.003414
YKR106W	gex2Δ	-0.0615	0.03488			YDL117W	cyk3Δ	0.0424	0.001261
YPR194C	opt2Δ	-0.0611	0.000154			YDL100C	get3Δ	0.0424	9.88e-111
YHR167W	thp2Δ	-0.061	0.04294			YNL249C	mpa43Δ	0.0423	9.683e-11
YOR028C	cin5Δ	-0.0608	0.001083			YBR034C	hmt1Δ	0.0421	0.005467
YNL147W	lsm7Δ	-0.0608	0.01145			YOR129C	afi1Δ	0.042	0.001591
YOR322C	ldb19Δ	-0.0608	0.01727			YFR027W	eco1-1	0.0418	1.357e-11
YBR053C	ybr053cΔ	-0.0608	0.04376			YNL004W	hrb1Δ	0.0415	0.0004917
YIL084C	sds3Δ	-0.0604	0.00123			YPR063C	ypr063cΔ	0.0413	6.358e-07
YDL176W	ydl176wΔ	-0.0603	0.002469			YJL051W	irc8Δ	0.0413	0.0002478
YGL121C	gpg1Δ	-0.0602	0.000808			YOR019W	yor019wΔ	0.0412	7.915e-12
YDL174C	dld1Δ	-0.0599	0.02511			YDR146C	swi5Δ	0.0411	0.01372
YHR126C	ans1Δ	-0.0598	0.006254			YLR295C	atp14Δ	0.0407	0.03979
YKL162C	ykl162cΔ	-0.0598	0.02608			YIL110W	hpm1Δ	0.0405	0.008742
YPL198W	rpl7bΔ	-0.0598	0.01196			YBL101C	ecm21Δ	0.0405	0.0128
YJR074W	mog1Δ	-0.0596	0.001441			YNR016C	acc1-5007-supp1	0.0404	0.001905	Carries Suppressor Mutation
YFL039C	act1-121	-0.0596	0.04861			YOR108W	leu9Δ	0.0401	0.0001141
YFL008W	smc1-259	-0.0596	0.006105			YOR244W	esa1-l254p	0.0401	0.0367
YML105C	sec65-1	-0.0595	0.0001882			YLR345W	ylr345wΔ	0.04	0.02981
YDR153C	ent5Δ	-0.0595	3.278e-10			YBR060C	orc2-4	0.04	0.01134
YOL114C	pth4Δ	-0.0593	0.0199			YDR466W	pkh3Δ	0.04	0.02428
YBR217W	atg12Δ	-0.0593	0.001957			YER095W	rad51Δ	0.0398	0.003607
YLR018C	pom34Δ	-0.059	7.805e-09			YJL093C	tok1Δ	0.0398	7.683e-05
YKR094C	rpl40bΔ	-0.0589	0.04133			YJL072C	psf2-5001	0.0397	0.005116
YKL106C-A	ykl106cΔ-a	-0.0589	0.0003291			YER175C	tmt1Δ	0.0395	5.539e-09
YPR008W	haa1Δ	-0.0588	0.02804			YKL103C	ape1Δ	0.0395	0.04585
YML101C	cue4Δ	-0.0588	0.04968			YLR319C	bud6Δ	0.0395	1.003e-08
YMR303C	adh2Δ	-0.0585	0.03172			YNL078W	nis1Δ	0.0393	0.03803
YIL125W	kgd1Δ	-0.0584	0.002073			YGL013C	pdr1Δ	0.0392	0.03709
YOR018W	rod1Δ	-0.0582	0.01607			YLR070C	xyl2Δ	0.039	0.04253
YJL042W	mhp1Δ	-0.0579	9.319e-11			YLR106C	mdn1-5011	0.0388	1.266e-06
YDR045C	rpc11-5001	-0.0578	0.01511			YCR027C	rhb1Δ	0.0384	0.02769
YLR387C	reh1Δ	-0.0577	0.01583			YBR066C	nrg2Δ	0.0384	0.0004771
YKR095W	mlp1Δ	-0.0577	0.0397			YLR049C	mlo50Δ	0.0384	0.0105
YGL054C	erv14Δ	-0.0576	0.001014			YDR049W	vms1Δ	0.0382	0.0123
YDR120C	trm1Δ	-0.0575	0.02052			YPR068C	hos1Δ	0.0381	0.01101
YHR073W	osh3Δ	-0.0574	0.04855			YLR459W	gab1-1	0.038	0.006598
YIL003W	cfd1-5002	-0.0572	1.521e-05			YFL034C-B	mob2Δ-28-supp1	0.0379	0.01643	Carries Suppressor Mutation
YKL043W	phd1Δ	-0.0571	0.03042			YML108W	yml108wΔ	0.0377	0.02994
YNL116W	dma2Δ	-0.057	0.0407			YLR293C	gsp1-p162l	0.0375	8.122e-14
YNL071W	lat1Δ	-0.057	0.004545			YBR031W	rpl4aΔ	0.0373	0.01062
YDR351W	sbe2Δ	-0.0569	0.01727			YGL119W	coq8Δ	0.0373	0.005329
YKL129C	myo3Δ	-0.0567	0.000128			YDR058C	tgl2Δ	0.0369	3.243e-21
YMR192W	gyl1Δ	-0.0563	8.792e-05			YPL028W	erg10-1	0.0368	4.141e-27
YAL040C	cln3Δ	-0.0558	0.0005643			YOR182C	rps30bΔ	0.0368	0.02495
YDR425W	snx41Δ	-0.0552	2.529e-24			YPL162C	ypl162cΔ	0.0365	0.0001482
YMR074C	sdd2Δ	-0.0552	0.01283			YML073C	rpl6aΔ	0.0363	0.004607
YJR117W	ste24Δ	-0.0551	0.000867			YJL065C	dls1Δ	0.0363	3.477e-05
YOL041C	nop12Δ	-0.0551	0.02533			YPR080W	tef1Δ	0.0362	8.773e-08
YMR259C	trm732Δ	-0.0548	0.01976			YFL031W	hac1Δ	0.0362	0.00629
YDR016C	dad1-5005	-0.0548	0.007037			YJR111C	pxp2Δ	0.0361	0.02269
YDR501W	plm2Δ	-0.0548	0.03669			YMR063W	rim9Δ	0.036	0.04424
YBR196C	pgi1-2	-0.0547	0.01321			YFL006W	yfl006wΔ	0.036	0.04391
YML097C	vps9Δ	-0.0546	0.04715			YPL154C	pep4Δ	0.0357	0.04005
YIL003W	cfd1-5001	-0.0545	0.01628			YOL129W	vps68Δ	0.0356	0.02815
YDL136W	rpl35bΔ	-0.0544	2.404e-06			YPL074W	yta6Δ	0.0356	0.0008206
YOL137W	bsc6Δ	-0.0543	0.001126			YNL057W	ynl057wΔ	0.0354	1.009e-14	Dubious
YCR004C	ycp4Δ	-0.0543	0.001215			YPR086W	sua7-c149r	0.0351	1.703e-11
YDR313C	pib1Δ	-0.0541	0.008633			YNL291C	mid1Δ	0.035	0.004033
YOR033C	exo1Δ	-0.0541	0.04729			YMR294W	jnm1Δ	0.0349	0.006846
YDR321W	asp1Δ	-0.0541	0.003685			YFL009W	cdc4-1	0.0348	0.03391
YOR162C	yrr1Δ	-0.054	0.01798			YKL208W	cbt1Δ	0.0348	0.02812
YNL010W	pyp1Δ	-0.0538	0.00854			YLR241W	csc1Δ	0.0347	0.003913
YMR158W	mrps8Δ-supp1	-0.0536	4.032e-40	Carries Suppressor Mutation		YBR267W	rei1Δ	0.0346	8.131e-12
YMR002W	mix17Δ	-0.0535	0.002485			YDR067C	oca6Δ	0.0345	0.005559
YMR251W-A	hor7Δ	-0.0535	0.004808			YLR274W	cdc46-1	0.0345	0.001838
YDL067C	cox9Δ	-0.0534	0.01877			YDR052C	dbf4-ts	0.0344	0.02088
YOR103C	ost2-5001	-0.0534	0.003361			YLR113W	hog1Δ	0.0344	9.959e-45
YML059C	nte1Δ	-0.0531	0.01748			YPL266W	dim1-2	0.0343	0.02738
YNL277W-A	ynl277wΔ-a	-0.0531	0.03927			YLR073C	rfu1Δ	0.0341	0.00681
YLR172C	dph5Δ	-0.0528	4.905e-05			YER175W-A	yer175wΔ-a	0.034	0.046
YCL036W	gfd2Δ	-0.0525	2e-06			YDL001W	rmd1Δ	0.0339	0.04025
YKL025C	pan3Δ	-0.0524	0.04777			YNR021W	ynr021wΔ	0.0336	0.01921
YGL168W	hur1Δ	-0.0522	0.005148			YDL230W	ptp1Δ	0.0336	0.01682
YKL052C	ask1-2	-0.0521	0.001264			YPR178W	prp4-ts	0.0336	0.001261
YNL020C	ark1Δ	-0.0521	0.0179			YNR035C	arc35-5	0.0334	0.02325
YHR002W	leu5Δ	-0.052	9.262e-15			YOR192C	thi72Δ	0.0333	0.003728
YCR083W	trx3Δ	-0.0519	3.646e-16			YOL053W	aim39Δ	0.0331	0.0173
YLR268W	sec22Δ	-0.0518	0.02127			YOR113W	azf1Δ	0.033	7.512e-05
YKL222C	ykl222cΔ	-0.0518	0.004928			YPL037C	egd1Δ	0.0328	3.988e-06
YLR207W	hrd3Δ	-0.0518	1.524e-13			YPR188C	mlc2Δ	0.0327	0.005881
YPL206C	pgc1Δ	-0.0517	0.01613			YFR039C	osw7Δ	0.0326	0.01027
YGL220W	bol2Δ	-0.0517	0.01823			YLR242C	arv1Δ-supp1	0.0324	3.678e-16	Carries Suppressor Mutation
YNR057C	bio4Δ	-0.0516	0.002507			YAL061W	bdh2Δ	0.0324	0.02936
YJL204C	rcy1Δ	-0.0515	0.00523			YJR076C	cdc11-2	0.0321	0.04055
YNL015W	pbi2Δ	-0.0512	0.02094			YKR036C	caf4Δ	0.032	0.001909
YGL186C	tpn1Δ	-0.0512	1.102e-07			YOR252W	tma16Δ	0.0319	0.04511
YNR030W	alg12Δ	-0.0512	0			YDL028C	mps1-3796	0.0319	0.02801
YMR183C	sso2Δ	-0.0512	0.03328			YKL022C	cdc16-1	0.0318	0.002921
YPR201W	arr3Δ	-0.0511	0.0003656			YPR162C	orc4-5001	0.0316	0.00476
YIL087C	aim19Δ	-0.0511	0.04268			YLR420W	ura4Δ	0.0316	3.217e-07
YMR222C	fsh2Δ	-0.0509	0.01059			YNR048W	ynr048wΔ	0.0314	0.003634
YIL161W	yil161wΔ	-0.0509	0.02474			YER176W	ecm32Δ	0.0313	0.03756
YLR180W	sam1Δ	-0.0508	0.009147			YAL043C	pta1-5001	0.0313	0.000354
YDR435C	ppm1Δ	-0.0506	0.004007			YMR154C	rim13Δ	0.0311	0.008627
YMR039C	sub1Δ	-0.0505	9.789e-07			YDR002W	yrb1-51	0.0311	0
YJL140W	rpb4Δ	-0.0505	0			YDR254W	chl4Δ	0.0311	0.01971
YKR049C	fmp46Δ	-0.0504	2.846e-32			YER059W	pcl6Δ	0.0311	1.192e-08
YGL221C	nif3Δ	-0.0501	0.009227			YBL108C-A	pau9Δ	0.031	0.01138
YOL102C	tpt1-5001	-0.0498	0.01767			YKL039W	ptm1Δ	0.0308	0.03129
YPL256C	cln2Δ	-0.0498	0.03972			YOR359W	vts1Δ	0.0308	0.04992
YOR061W	cka2Δ	-0.0496	0.009843			YNL069C	rpl16bΔ	0.0304	0.001437
YMR042W	arg80Δ	-0.0494	0.01696			YDL178W	dld2Δ	0.0304	0.04824
YLR134W	pdc5Δ	-0.0494	1.75e-55			YER003C	pmi40-5001	0.0303	1.989e-07
YNL077W	apj1Δ	-0.0493	0.0001668			YPL157W	tgs1Δ	0.0302	0.003709
YNR060W	fre4Δ	-0.0492	0.008846			YPL228W	cet1-2	0.0301	0.004784
YBR245C	isw1Δ	-0.0492	0.0281			YML024W	rps17aΔ	0.03	0.01233
YPR129W	scd6Δ	-0.0491	0.00904			YFL013C	ies1Δ	0.03	1.505e-12
YBR022W	poa1Δ	-0.0491	0.008646			YDR296W	mhr1Δ	0.0297	5.606e-16
YGL166W	cup2Δ	-0.0491	0.04096			YPL186C	uip4Δ	0.0294	0.001757
YLR053C	ylr053cΔ	-0.049	0.0002568			YCR006C	ycr006cΔ	0.0293	3.887e-05
YHR020W	yhr020w-5001	-0.049	1.026e-06			YPL150W	ypl150wΔ	0.0291	0.02855
YMR054W	stv1Δ	-0.0489	0.01869			YCR020C	pet18Δ	0.029	0.044
YAL010C	mdm10Δ	-0.0489	0.01042			YDL079C	mrk1Δ	0.029	0.0004691
YIL113W	sdp1Δ	-0.0488	6.036e-05			YLR229C	cdc42-1	0.0288	3.273e-06
YHR207C	set5Δ	-0.0483	1.957e-53			YFR019W	fab1Δ-supp1	0.0287	0.004733	Carries Suppressor Mutation
YJL186W	mnn5Δ	-0.0481	0.0004153			YBR152W	spp381-5001	0.0286	0.04031
YMR168C	cep3-1	-0.048	3.02e-05			YDR311W	tfb1-6	0.0285	0.001548
YDR003W-A	ydr003wΔ-a	-0.0478	4.929e-24			YDR179W-A	nvj3Δ	0.0284	0.04996
YBR020W	gal1Δ	-0.0477	0.03991			YLL029W	fra1Δ	0.0282	0.03172
YDR182W	cdc1-4	-0.0475	0.000404			YKL211C	trp3Δ	0.0282	0.03858
YDR135C	ycf1Δ	-0.0474	0.003645			YOL135C	med7-141	0.0281	1.843e-18
YJL210W	pex2Δ	-0.0473	0.04482			YLR262C	ypt6Δ	0.028	0.02095
YLL010C	psr1Δ	-0.0471	7.721e-07			YLR454W	fmp27Δ	0.0274	0.03719
YJL168C	set2Δ	-0.0469	0.0002081			YJR127C	rsf2Δ	0.0274	0.01953
YBR028C	ypk3Δ	-0.0466	0.01616			YMR269W	tma23Δ	0.0274	0.009101
YGL174W	bud13Δ	-0.0464	0.01909			YPR040W	tip41Δ	0.0271	0.04731
YPL254W	hfi1Δ	-0.0463	0.0003989			YDR281C	phm6Δ	0.0271	0.001833
YOR216C	rud3Δ	-0.0462	0.0223			YFR011C	mic19Δ	0.0271	0.01349
YPR032W	sro7Δ	-0.0461	0.02557			YPL070W	muk1Δ	0.0268	0.02183
YMR246W	faa4Δ	-0.046	0.04831			YOR068C	vam10Δ	0.0267	2.424e-05
YBL074C	aar2-5001	-0.0458	0.0454			YGL137W	sec27-1	0.0263	0.0001582
YKR098C	ubp11Δ	-0.0458	5.611e-05			YOL089C	hal9Δ	0.0261	2.349e-42
YLR449W	fpr4Δ	-0.0455	2.145e-08			YBR261C	tae1Δ	0.026	0.001196
YLR397C	afg2-18	-0.0454	0.03346			YNL061W	nop2-10	0.0258	2.408e-60
YKR015C	ykr015cΔ	-0.0451	0.01565			YML017W	psp2Δ	0.0257	2.231e-06
YIR039C	yps6Δ	-0.0446	0.006358			YMR309C	nip1-5007	0.0257	0.04648
YPL137C	gip3Δ	-0.0445	0.0009499			YPL003W	ula1Δ	0.0248	0.02995
YOR079C	atx2Δ	-0.0439	0.0002168			YDR082W	stn1-13	0.0245	0.005179
YKL157W	ape2Δ	-0.0439	0.01578			YLL005C	spo75Δ	0.0244	0.001712
YHR058C	med6-5001	-0.0439	5.58e-60			YPL084W	bro1Δ	0.0241	0.02632
YML071C	cog8Δ	-0.0439	0.0308			YMR140W	sip5Δ	0.024	5.354e-26
YKL172W	ebp2-1	-0.0438	0.002227			YFL027C	gyp8Δ	0.024	0.01079
YOR122C	pfy1-4	-0.0437	0.0002443			YOR064C	yng1Δ	0.0239	0.01272
YDL242W	ydl242wΔ	-0.0436	0.03235			YGL057C	gep7Δ	0.0239	0.008973
YBR044C	tcm62Δ	-0.0434	0.0001981			YDR406W	pdr15Δ	0.0237	0.04451
YDL050C	ydl050cΔ	-0.0431	0.04136	Dubious		YOR348C	put4Δ	0.0237	0.001159
YNL209W	ssb2Δ	-0.043	0.006679			YLL063C	ayt1Δ	0.0236	0.0006384
YPL214C	thi6Δ	-0.043	1.443e-05			YDR117C	tma64Δ	0.0235	0.03185
YBR088C	pol30-k183r	-0.043	0.0001273			YDR209C	ydr209cΔ	0.0235	0.0001537
YHR004C	nem1Δ	-0.0429	0.02733			YAL018C	lds1Δ	0.0234	9.591e-06
YLR211C	atg38Δ	-0.0429	0.02501			YBR207W	fth1Δ	0.0233	0.0464
YJR077C	mir1Δ	-0.0427	0.00187			YGL183C	mnd1Δ	0.023	0.0007796
YDR198C	rkm2Δ	-0.0426	0.001946			YJR140C	hir3Δ	0.0228	0.001005
YPR157W	tda6Δ	-0.0424	0.01208			YDL003W	mcd1-73	0.0224	0.005423
YMR071C	tvp18Δ	-0.0424	0.03697			YCR019W	mak32Δ	0.0224	1.961e-10
YMR065W	kar5Δ	-0.0423	8.651e-27			YMR098C	atp25Δ	0.0223	7.027e-09
YDL226C	gcs1Δ	-0.0421	0.001365			YOR049C	rsb1Δ	0.0223	0.006083
YPL228W	cet1Δ-1-supp1	-0.042	0.008579	Carries Suppressor Mutation		YOR008C	slg1Δ	0.0221	0.02117
YMR197C	vti1-11-supp1	-0.0419	0.0001095	Carries Suppressor Mutation		YOR032W-A	yor032wΔ-a	0.0221	1.704e-13
YOR171C	lcb4Δ	-0.0419	8.377e-42			YBR042C	cst26Δ	0.022	0.01128
YNR040W	dpi29Δ	-0.0416	0.0118			YFL032W	yfl032wΔ	0.0219	0.0373	Dubious
YCR008W	sat4Δ	-0.0415	2.929e-12			YMR235C	rna1-1	0.0217	0.0001658
YJR088C	emc2Δ	-0.0413	0.02974			YJL094C	kha1Δ	0.0216	0.00193
YDR214W	aha1Δ	-0.0409	1.679e-05			YJR151W-A	yjr151wΔ-a	0.0216	0.01683
YBR180W	dtr1Δ	-0.0408	0.003673			YMR230W-A	ymr230wΔ-a	0.0215	0.02217
YDR270W	ccc2Δ	-0.0408	8.16e-05			YML119W	yml119wΔ	0.0214	4.591e-26
YKL106W	aat1Δ	-0.0407	0.02312			YJL196C	elo1Δ	0.0213	1.201e-08
YER142C	mag1Δ	-0.0406	5.284e-11			YAL027W	saw1Δ	0.0213	0.02186
YFL010W-A	aua1Δ	-0.0405	0.0446			YOR335C	ala1-1	0.0206	0.03227
YML050W	aim32Δ	-0.0404	0.002486			YBR236C	abd1-8	0.0203	0.0002157
YLR024C	ubr2Δ	-0.0404	4.04e-06			YPR073C	ltp1Δ	0.0202	1.164e-08
YOL043C	ntg2Δ	-0.0403	6.682e-10			YDL101C	dun1Δ	0.0202	0.048
YJR060W	cbf1Δ	-0.0401	0.002803			YNR041C	coq2Δ	0.0201	0.03564
YBR014C	grx7Δ	-0.0397	0.0003598			YPR018W	rlf2Δ	0.0197	0.01505
YHR037W	put2Δ	-0.0397	0.02973			YKL100C	ypf1Δ	0.0195	5.704e-07
YNL143C	ynl143cΔ	-0.0396	0.01531			YDL238C	gud1Δ	0.0193	0.001651
YNL181W	pbr1-5012	-0.0393	0.004377			YNR032C-A	hub1Δ	0.0189	0.03825
YNR028W	cpr8Δ	-0.0392	0.0442			YPL104W	msd1Δ	0.0188	0.00548
YPL180W	tco89Δ	-0.0392	0.01053			YGL098W	use1-ts	0.0186	0.0476
YGL142C	gpi10-5001	-0.0391	0.004151			YOL079W	yol079wΔ	0.0181	3.121e-08	Dubious
YOR173W	dcs2Δ	-0.0389	0.0005501			YDL127W	pcl2Δ	0.0181	0.01197
YLR060W	frs1-5001	-0.0387	0.03602			YJL033W	hca4-5002	0.0179	0.009375
YMR278W	prm15Δ	-0.0386	0.02863			YPL213W	lea1Δ	0.0178	0.04928
YJL110C	gzf3Δ	-0.0385	0.005755			YOL104C	ndj1Δ	0.0178	0.04647
YDL006W	ptc1Δ	-0.0384	0.02769			YOR031W	crs5Δ	0.0178	0.01499
YIL010W	dot5Δ	-0.0383	9.381e-24			YJL012C	vtc4Δ	0.0174	0.02831
YML002W	yml002wΔ	-0.0383	0.01873			YOR164C	get4Δ	0.0173	0.02324
YML036W	cgi121Δ	-0.0382	2.793e-05			YNL118C	dcp2-7d	0.0173	6.489e-21
YDR011W	snq2Δ	-0.0382	0.04583			YDR280W	rrp45-5001	0.0171	0.02218
YCR073W-A	sol2Δ	-0.038	0.0003539			YNL156C	nsg2Δ	0.0166	0.04796
YKR051W	hfl1Δ	-0.0378	0.00906			YDR250C	ydr250cΔ	0.016	0.0003582	Dubious
YLR239C	lip2Δ	-0.0377	0.0001167			YER012W	pre1-1	0.0157	0.002043
YER136W	gdi1-1	-0.0376	0.02048			YNL311C	skp2Δ	0.0156	6.656e-05
YHR162W	mpc2Δ	-0.0375	0.004326			YJR092W	bud4Δ	0.0154	7.749e-24
YLR238W	far10Δ	-0.0374	0.0133			YDR376W	arh1-5001	0.0153	0.006148
YDR043C	nrg1Δ	-0.0371	2.978e-11			YMR240C	cus1-3	0.0153	0.0006528
YPL163C	svs1Δ	-0.0371	0.0009067			YFL020C	pau5Δ	0.0151	0.001069
YML019W	ost6Δ	-0.0368	0.03625			YLR262C-A	tma7Δ	0.015	0.002381
YGL092W	nup145-r4	-0.0367	0.01839			YAL008W	fun14Δ	0.0149	0.007305
YGL226C-A	ost5Δ	-0.0367	0.004117			YPR011C	ypr011cΔ	0.0147	0.007129
YOR114W	dpi34Δ	-0.0364	0.009807			YBR189W	rps9bΔ	0.0145	0.03299
YCL059C	krr1-18	-0.0364	0.01037			YIL064W	efm4Δ	0.0137	1.176e-05
YEL025C	yel025cΔ	-0.0363	0.02842			YBL063W	kip1Δ	0.0128	1.065e-09
YDR119W	vba4Δ	-0.0363	0.02361			YNL181W	pbr1-5008	0.0128	0.006837
YKL055C	oar1Δ	-0.0362	0.01561			YPR164W	mms1Δ	0.0121	0.02426
YLR042C	ylr042cΔ	-0.0362	0.01359			YLR028C	ade16Δ	0.012	0.004623
YER019C-A	sbh2Δ	-0.0362	1.119e-86			YOR316C-A	yor316cΔ-a	0.0117	0.01566
YDR201W	spc19-5001	-0.0362	1.41e-07			YLR090W	xdj1Δ	0.0117	0.006409
YHR019C	ded81-5001	-0.0359	0.0003029			YCR088W	abp1Δ	0.0115	0.0007842
YMR317W	ymr317wΔ	-0.0358	7.248e-19			YKL164C	pir1Δ	0.011	0.0002853
YBR211C	ame1-4	-0.0357	1.445e-05			YJR045C	ssc1-2	0.0095	0.04268
YBR043C	qdr3Δ	-0.0356	0.01961			YLR186W	emg1-5001	0.0085	0.0001003
YMR218C	trs130-5003	-0.0355	1.527e-25			YLR088W	gaa1-ts	0.0083	0.01353
YMR123W	pkr1Δ	-0.0355	0.001814			YCL001W	rer1Δ	0.008	0.02246
YJL135W	yjl135wΔ	-0.0352	0.03688	Dubious		YDR155C	cpr1Δ	0.0048	0.04329
YJL206C	yjl206cΔ	-0.035	0.04894
YHR008C	sod2Δ	-0.0347	0.0009237
YNL067W-B	ynl067wΔ-b	-0.0346	0.03967
YPL257W	ypl257wΔ	-0.0344	0.003547
YOR353C	sog2-5002-supp1	-0.0343	1.216e-117	Carries Suppressor Mutation
YIL101C	xbp1Δ	-0.0341	0.04204
YGL015C	ygl015cΔ	-0.0338	0.01492
YKR034W	dal80Δ	-0.0338	0.03909
YJR011C	yjr011cΔ	-0.0337	0.03054
YOL107W	yol107wΔ	-0.0337	1.677e-08
YMR216C	sky1Δ	-0.0335	0.02514
YDR539W	fdc1Δ	-0.0334	0.04827
YCR068W	atg15Δ	-0.0333	0.007401
YMR119W	asi1Δ	-0.0331	1.006e-07
YIR012W	sqt1-201	-0.0331	0.0001843
YMR326C	ymr326cΔ	-0.0329	0.04621	Dubious
YDL015C	tsc13-5001	-0.0329	0.01988
YKL105C	seg2Δ	-0.0328	0.02063
YLR424W	spp382-5002	-0.0328	0.001354
YLR423C	atg17Δ	-0.0326	0.01644
YGL203C	kex1Δ	-0.0322	1.448e-14
YJL036W	snx4Δ	-0.0317	4.474e-14
YJR115W	yjr115wΔ	-0.0316	0.0004577
YPL010W	ret3-1	-0.0316	0.03827
YPR108W-A	ypr108wΔ-a	-0.0316	0.006246
YIL149C	mlp2Δ	-0.0315	0.005482
YOR294W	rrs1-124	-0.0312	2.925e-33
YLR142W	put1Δ	-0.031	0.02305
YOL020W	tat2Δ	-0.0309	0.01168
YDR538W	pad1Δ	-0.0306	5.833e-19
YDR507C	gin4Δ	-0.0306	0.006492
YNL094W	app1Δ	-0.0305	1.916e-09
YDR264C	akr1Δ	-0.0301	1.656e-05
YPL111W	car1Δ	-0.0299	0.02241
YMR301C	atm1-5002	-0.0298	0.01166
YHR199C	aim46Δ	-0.0292	0.000147
YDR283C	gcn2Δ	-0.029	0.001382
YDR171W	hsp42Δ	-0.0289	1.21e-11
YLR344W	rpl26aΔ	-0.0288	0.03408
YKL104C	gfa1-97	-0.0284	0.01663
YMR086W	seg1Δ	-0.0284	0.001831
YLR220W	ccc1Δ	-0.0282	0.02415
YHL040C	arn1Δ	-0.0282	0.01366
YLR376C	psy3Δ	-0.0278	0.001473
YLR044C	pdc1Δ	-0.0275	0.007145
YOL146W	psf3-5001	-0.0274	0.02514
YNL153C	gim3Δ	-0.0273	0.009227
YML055W	spc2Δ	-0.0271	0.004277
YHR009C	tda3Δ	-0.0269	0.01543
YPL013C	mrps16Δ	-0.0268	0.007849
YDL007W	rpt2-rf	-0.0266	0.02531
YDL193W	nus1-5001	-0.0265	0.002026
YDR358W	gga1Δ	-0.0265	0.007972
YBL049W	moh1Δ	-0.0264	0.02152
YLR019W	psr2Δ	-0.0261	7.58e-05
YOR260W	gcd1-502-supp2	-0.026	0.02783	Carries Suppressor Mutation
YPR009W	sut2Δ	-0.026	4.785e-12
YMR120C	ade17Δ	-0.0259	0.005808
YJL025W	rrn7-5001	-0.0255	0.01954
YDR210W	ydr210wΔ	-0.0255	1.317e-08
YHR063C	pan5Δ	-0.0253	2.266e-94
YML103C	nup188Δ	-0.025	0.007729
YPR111W	dbf20Δ	-0.0247	4.378e-10
YDR370C	dxo1Δ	-0.0245	0.001265
YLR316C	tad3-5001	-0.0244	0.007175
YHR007C	erg11-td	-0.0242	0.02325
YMR158C-A	ymr158cΔ-a	-0.0242	0.0003481
YBL062W	ybl062wΔ	-0.0241	0.009299	Dubious
YKR010C	tof2Δ	-0.0241	0.0341
YOR362C	pre10-5001	-0.0238	0.01245
YKL062W	msn4Δ	-0.0237	0.04351
YOR349W	cin1Δ	-0.0237	0.0226
YML046W	prp39-1	-0.0237	0.02933
YHR139C	sps100Δ	-0.0237	2.782e-05
YKL156W	rps27aΔ	-0.0237	0.01112
YIR021W	mrs1Δ	-0.0236	0.00743
YFL010C	wwm1Δ	-0.0236	0.02237
YER011W	tir1Δ	-0.0236	3.936e-06
YBR291C	ctp1Δ	-0.0236	0.002665
YLR395C	cox8Δ	-0.0235	0.03866
YHR058C	med6-ts	-0.0234	7.668e-07
YDR194W-A	ydr194wΔ-a	-0.0234	0.03134
YLR428C	ylr428cΔ	-0.0233	0.006414	Dubious
YHR106W	trr2Δ	-0.0233	2.415e-05
YDR384C	ato3Δ	-0.0232	0.014
YDR309C	gic2Δ	-0.0232	0.04106
YJL016W	tph3Δ	-0.0225	0.02816
YBR273C	ubx7Δ	-0.0223	0.02561
YLR116W	msl5-5001	-0.0222	0.03826
YOR351C	mek1Δ	-0.0221	0.0002873
YOR243C	pus7Δ	-0.0217	0.01846
YGL014W	puf4Δ	-0.0214	0.02211
YFR028C	cdc14-2	-0.0214	0.002065
YBL084C	cdc27-2	-0.0213	4.299e-17
YJL056C	zap1Δ	-0.0211	8.758e-07
YJR101W	rsm26Δ	-0.021	0.002467
YLR444C	ylr444cΔ	-0.0207	0.04183	Dubious
YMR250W	gad1Δ	-0.0207	0.03097
YPL097W	msy1Δ	-0.0204	0.002283
YDR457W	tom1Δ	-0.0204	0.0216
YBR233W	pbp2Δ	-0.0201	0.001396
YHR191C	ctf8Δ	-0.0201	0.02319
YOR225W	yor225wΔ	-0.0199	0.02909	Dubious
YER080W	aim9Δ	-0.0193	0.04828
YNR044W	aga1Δ	-0.0186	0.002863
YDR003W	rcr2Δ	-0.0186	0.04854
YMR081C	isf1Δ	-0.0184	0.02864
YBR138C	ybr138cΔ	-0.0183	1.407e-63
YDR189W	sly1-ts	-0.0181	0.0084
YDR145W	taf12-l464a	-0.0181	0.02484
YJL162C	jjj2Δ	-0.0178	0.001924
YOL083W	atg34Δ	-0.0175	0.0112
YLR107W	rex3Δ	-0.0175	0.001658
YOL047C	lds2Δ	-0.0174	0.01703
YJL037W	irc18Δ	-0.0166	6.102e-29
YDR356W	spc110-220	-0.0164	0.001409
YOR320C	gnt1Δ	-0.0159	6.985e-13
YGL175C	sae2Δ	-0.0152	0.0008223
YLR058C	shm2Δ	-0.015	0.0003064
YML087C	aim33Δ	-0.0136	0.0471
YFR016C	yfr016cΔ	-0.0124	2.275e-05
YLR287C	ylr287cΔ	-0.0121	0.01249
YPR051W	mak3Δ	-0.0118	0.007971
YDR386W	mus81Δ	-0.0115	0.0418
YDL140C	rpo21-1	-0.0089	0.0001834
YDR530C	apa2Δ	-0.0082	4.101e-14
YKL120W	oac1Δ	-0.0067	9.188e-05
YBR130C	she3Δ	-0.0065	5.367e-08
YBR097W	vps15Δ	-0.0061	0.01002
YJR153W	pgu1Δ	-0.0052	0.009666
YLR364W	grx8Δ	-0.0043	0.03124

## Sheet: SER1 GI scores
ORF	Allele	Score	p-value	Annotations		ORF	Allele	Score	p-value	Annotations
YNL006W	lst8-15	-0.7857	7.131e-73			YPR182W	smx3-5001	0.2802	0.0005963
YDR399W	hpt1Δ	-0.7269	8.555e-41			YJR065C	arp3-31	0.2794	0.01161
YDR508C	gnp1Δ	-0.7129	7.601e-59			YPL016W	swi1-5004	0.2436	2.932e-13
YOL005C	rpb11-5002	-0.6413	2.849e-22			YPR112C	mrd1-5001	0.2352	0.009011
YGL100W	seh1Δ	-0.6393	2.647e-25			YAR019C	cdc15-1	0.2281	0.003424
YML121W	gtr1Δ	-0.5672	2.974e-26			YHR170W	nmd3-4	0.2135	0.003395
YNL006W	lst8-6	-0.5296	9.115e-75			YCL008C	stp22Δ	0.212	0.02132
YNL229C	ure2Δ	-0.4485	8.716e-11			YNL232W	csl4-5001	0.2031	0.01711
YDR128W	mtc5Δ	-0.4408	4.596e-25			YGR156W	pti1-ts7	0.1968	2.729e-18
YDR397C	ncb2-5009	-0.424	1.649e-52			YPL057C	sur1Δ	0.1929	6.959e-05
YHR186C	kog1-1	-0.4095	2.633e-07			YNL248C	rpa49Δ-supp1	0.1926	0.0004596	Carries Suppressor Mutation
YKR099W	bas1Δ	-0.3985	4.373e-12			YLR425W	tus1Δ	0.1907	0.0089
YFL018C	lpd1Δ	-0.3938	4.235e-10			YER101C	ast2Δ	0.1804	0.01476
YLR089C	alt1Δ	-0.3895	7.391e-08			YML092C	pre8-5001	0.1736	0.0009803
YBL034C	stu1-7	-0.3848	3.36e-14			YNL207W	rio2-1	0.1713	0.009311
YCR075W-A	ego2Δ	-0.3725	0.0007691			YPL049C	dig1Δ	0.1701	0.0279
YMR168C	cep3-2	-0.3706	0.0003148			YFR050C	pre4-5001	0.1627	5.715e-17
YGR057C	lst7Δ	-0.3687	1.13e-13			YMR242C	rpl20aΔ	0.1604	4.617e-40
YER172C	brr2-5005	-0.3685	2.019e-05			YER127W	lcp5-5007	0.1587	0.0006207
YMR207C	hfa1Δ	-0.3503	6.865e-07			YNL181W	pbr1-5001	0.1572	0.003012
YGL121C	gpg1Δ	-0.3135	0.005082			YLR371W	rom2Δ-supp2	0.1565	1.832e-10	Carries Suppressor Mutation
YLR131C	ace2Δ	-0.3132	0.01053			YCL026C-A	frm2Δ	0.1559	0.009632
YLR208W	sec13-1	-0.3124	3.866e-07			YDR472W	trs31-5003	0.1533	2.538e-107
YPR083W	mdm36Δ	-0.3096	0.003711			YPR016C	tif6-ts4	0.1518	0.0002449
YPL190C	nab3-11	-0.3015	8.214e-05			YKL021C	mak11-5001	0.1471	0.00257
YMR146C	tif34-5003	-0.3008	2.264e-07			YLR173W	ylr173wΔ	0.1456	9.145e-10
YNR037C	rsm19Δ-supp1	-0.2975	0.01747	Carries Suppressor Mutation		YPR101W	snt309Δ	0.1443	0.02325
YOR005C	dnl4Δ	-0.2964	9.817e-05			YNL282W	pop3-5001	0.1416	0.0006613
YDR292C	srp101-47	-0.2914	2.012e-14			YDR145W	taf12-ts23	0.1415	0.0001726
YMR304W	ubp15Δ	-0.2912	9.876e-32			YPR137W	rrp9-5001	0.1402	2.146e-07
YDR188W	cct6-18	-0.2795	0.002652			YPL063W	tim50-5001	0.1401	0.03473
YHR019C	ded81-5001	-0.2748	5.594e-06			YNL169C	psd1Δ	0.1391	0.02317
YDR509W	ydr509wΔ	-0.2748	1.013e-29	Dubious		YGR065C	vht1-5003	0.1388	1.339e-23
YBR077C	slm4Δ	-0.2745	1.742e-07			YML054C-A	yml054cΔ-a	0.1387	0.03192
YDR045C	rpc11-5001	-0.2728	1.721e-05			YLR259C	hsp60-5005	0.1323	0.03415
YKL084W	hot13Δ	-0.2713	0.008594			YMR117C	spc24-9	0.1319	0.009226
YBR154C	rpb5-5001	-0.2631	1.711e-05			YCL005W-A	vma9Δ	0.1319	0.003129
YJR064W	cct5-5001	-0.2613	0.003827			YEL057C	sdd1Δ	0.1312	0.006056
YLR243W	gpn3-5005	-0.2612	0.001039			YPL011C	taf3-5002	0.1294	0.0163
YBR135W	cks1-38	-0.2605	2.493e-05			YGL263W	cos12Δ	0.1293	2.303e-78
YNL295W	mrx6Δ	-0.2542	6.921e-07			YKR041W	ykr041wΔ	0.1291	0.0007874
YJR105W	ado1Δ	-0.2487	5.452e-50			YPL231W	fas2-5022	0.1261	3.302e-13
YER093C	tsc11-5	-0.2444	0.04106			YIL125W	kgd1Δ	0.1244	0.0002594
YKR007W	meh1Δ	-0.2309	0.0009933			YML086C	alo1Δ	0.1239	0.007271
YER165W	pab1-5001	-0.2273	0.0005465			YNL102W	pol1-12	0.1232	0.0112
YIL021W	rpb3-5001	-0.226	3.708e-06			YPR048W	tah18-5001	0.1225	0.02593
YER009W	ntf2-h104y	-0.225	0.01341			YNL327W	egt2Δ	0.1223	0.01817
YKL096C-B	ykl096cΔ-b	-0.2231	0.005212			YPL231W	fas2-5008	0.1221	0.0307
YPR161C	sgv1-80	-0.2231	0.009615			YBR297W	mal33Δ	0.1213	0.0259
YJR060W	cbf1Δ	-0.2222	1.676e-06			YAL061W	bdh2Δ	0.1208	0.01846
YER061C	cem1Δ	-0.2199	0.0003595			YGR055W	mup1Δ	0.1207	0.001181
YBR135W	cks1-35	-0.2198	0.0122			YKL024C	ura6-6	0.1204	0.02454
YML072C	tcb3Δ	-0.218	0.005012			YER082C	utp7-5003	0.1203	0.01024
YJR117W	ste24Δ	-0.2174	0.01742			YGR245C	sda1-2	0.1197	0.01617
YEL019C	mms21-1	-0.2107	0.0102			YDR156W	rpa14Δ	0.1194	7.62e-16
YCL063W	vac17Δ	-0.209	7.61e-128			YKL133C	rci50Δ	0.1189	9.103e-05
YGR163W	gtr2Δ	-0.2049	3.546e-36			YPL099C	ina17Δ	0.1188	0.003106
YJR059W	ptk2Δ	-0.2049	0.0004015			YDR052C	dbf4-2	0.1187	0.04674
YDL132W	cdc53-1	-0.2031	0.00109			YGL225W	vrg4-5003	0.1185	0.04052
YPR161C	sgv1-35	-0.2027	0.01897			YMR236W	taf9-ts2	0.1182	2.354e-09
YIL078W	ths1-5009	-0.2001	4.359e-07			YER012W	pre1-1	0.1179	2.235e-13
YMR043W	mcm1-5001	-0.1991	0.0001451			YDR324C	utp4-5006	0.1162	1.07e-16
YKL176C	lst4Δ	-0.1968	9.762e-20			YCR094W	cdc50Δ	0.1159	3.615e-05
YLR109W	ahp1Δ	-0.1962	0.0004794			YGL112C	taf6-ts	0.1157	8.43e-07
YDR262W	ydr262wΔ	-0.1913	0.01822			YDL064W	ubc9-2	0.1144	2.451e-124
YPR085C	asa1-5001	-0.191	0.0001208			YGL047W	alg13-5001	0.114	0.04221
YLR055C	spt8Δ	-0.1906	0.03042			YJL129C	trk1Δ-supp1	0.1136	0.002834	Carries Suppressor Mutation
YDL090C	ram1Δ-supp1	-0.19	0.000766	Carries Suppressor Mutation		YNL181W	pbr1-5006	0.1132	0.004868
YNL247W	ynl247w-5001	-0.1888	0.03998			YLL066W-B	yll066wΔ-b	0.1131	0.03033
YLR436C	ecm30Δ	-0.1848	8.128e-18			YEL053C	mak10Δ	0.1126	1.042e-23
YGL116W	cdc20-2	-0.1834	0.00815			YLR397C	afg2-18	0.1107	0.03456
YGL020C	get1Δ	-0.1829	8.227e-09			YJL050W	mtr4-1	0.1104	0.002858
YLR225C	ylr225cΔ	-0.1823	3.716e-17			YDR007W	trp1Δ	0.11	0.02716
YMR277W	fcp1Δ-1-supp2	-0.1816	0.03518	Carries Suppressor Mutation		YFR019W	fab1Δ-supp1	0.1097	0.0229	Carries Suppressor Mutation
YGL212W	vam7Δ	-0.181	1.369e-07			YIL097W	fyv10Δ	0.109	1.161e-08
YGL114W	ygl114wΔ	-0.1789	1.32e-22			YGR134W	caf130Δ	0.1089	0.0003559
YLR105C	sen2-1	-0.1788	0.02914			YBL058W	shp1Δ	0.1089	7.005e-08
YJL107C	yjl107cΔ	-0.1788	0.03252			YML126C	erg13-5001	0.1084	0.01806
YER178W	pda1Δ	-0.1784	9.432e-07			YHR205W	sch9Δ-supp1	0.1083	6.346e-09	Carries Suppressor Mutation
YGL073W	hsf1-848	-0.178	0.02339			YGL011C	scl1-5001	0.106	0.03935
YDR044W	hem13-5001	-0.1774	5.746e-05			YOR362C	pre10-5001	0.1057	7.337e-06
YKL196C	ykt6-5001	-0.177	4.608e-07			YHR001W	osh7Δ	0.1054	7.178e-05
YGR163W	gtr2Δ-supp1	-0.1747	0.0297	Carries Suppressor Mutation		YJL010C	nop9-5004	0.1054	1.27e-22
YLR071C	rgr1-100	-0.1732	7.774e-15			YJL085W	exo70Δ-29/37-supp1	0.1053	2.829e-06	Carries Suppressor Mutation
YHR028C	dap2Δ	-0.173	0.04899			YPR141C	kar3Δ	0.1051	0.04317
YBR193C	med8-39	-0.1723	3.166e-05			YDR484W	vps52Δ-supp1	0.1045	3.47e-05	Carries Suppressor Mutation
YLR250W	ssp120Δ	-0.1699	0.03423			YKL209C	ste6Δ	0.1039	0.02373
YNL064C	ydj1Δ	-0.1679	0.00134			YJR057W	cdc8-1	0.1034	7.286e-06
YLR291C	gcd7-5001	-0.1678	0.01031			YLR355C	ilv5-5004	0.1033	0.0004202
YMR189W	gcv2Δ	-0.1677	0.0286			YNL001W	dom34Δ	0.1026	0.0192
YBL104C	sea4Δ	-0.1673	0.001052			YDR339C	fcf1-5001	0.1019	0.01453
YHR041C	srb2Δ	-0.1666	1.548e-05			YNL135C	fpr1Δ	0.1015	0.01837
YDL173W	par32Δ	-0.1654	3.79e-21			YDR242W	amd2Δ	0.1014	0.0009677
YHR107C	cdc12-td	-0.1649	0.02006			YPL077C	ypl077cΔ	0.1009	0.04
YNL297C	mon2Δ-supp1	-0.1638	0.0002539	Carries Suppressor Mutation		YPL154C	pep4Δ	0.1004	0.03472
YLR265C	nej1Δ	-0.1638	0.01102			YMR223W	ubp8Δ	0.1002	0.0105
YJR042W	nup85-5001	-0.1628	0.03732			YBR173C	ump1Δ	0.1	0.005519
YGR294W	pau12Δ	-0.1627	1.512e-77			YPL124W	spc29-3	0.0997	6.134e-05
YDR454C	guk1-5001	-0.1613	0.009517			YLL008W	drs1-5002	0.0978	0.01828
YER165W	pab1-5004	-0.1598	0.01468			YLR264C-A	ylr264cΔ-a	0.0973	0.02552
YPR107C	yth1-5010	-0.1582	0.01366			YIL018W	rpl2bΔ	0.0966	4.831e-05
YER165W	pab1-5002	-0.1578	0.005959			YDR245W	mnn10Δ	0.0966	8.127e-31
YER025W	gcd11-5002	-0.1577	0.02963			YKL213C	doa1Δ	0.0963	0.004432
YDR062W	lcb2-1	-0.1573	0.02954			YNL280C	erg24Δ-supp1	0.0961	0.006787	Carries Suppressor Mutation
YIR012W	sqt1-201	-0.1568	0.002621			YPL093W	nog1-5005	0.0956	0.0003348
YDR518W	eug1Δ	-0.1558	1.377e-12			YER038C	kre29-ts2	0.0954	0.004389
YDR081C	pdc2-5001	-0.1536	0.01741			YLR095C	ioc2Δ	0.0951	5.816e-05
YHL015W-A	yhl015wΔ-a	-0.1532	0.002457			YMR260C	tif11-5006	0.0948	0.01345
YPL204W	hrr25-5001	-0.1526	0.02688			YDR365C	esf1-5010	0.0943	0.02748
YMR112C	med11-ts	-0.1518	0.01662			YPL210C	srp72-5003	0.0938	0.01378
YDR062W	lcb2-2	-0.1511	0.02344			YCR093W	cdc39-1	0.0936	1.945e-31
YNL183C	npr1Δ	-0.1508	2.497e-07			YKL148C	sdh1Δ	0.0936	0.02213
YHR055C	cup1Δ-2	-0.1501	0.01732			YPR159C-A	ypr159cΔ-a	0.0928	0.000349
YPR181C	sec23-1	-0.1494	0.03754			YDR035W	aro3Δ	0.0926	4.46e-06
YMR175W-A	ymr175wΔ-a	-0.1487	0.0183			YHL025W	snf6Δ	0.0926	0.04205
YEL013W	vac8Δ-supp1	-0.1487	0.002302	Carries Suppressor Mutation		YKL100C	ypf1Δ	0.0921	0.0004158
YLL031C	gpi13Δ-5-supp1	-0.1473	0.007404	Carries Suppressor Mutation		YPL211W	nip7-1	0.0917	0.01226
YDR378C	lsm6Δ	-0.1472	7.557e-91			YGL133W	itc1Δ	0.0912	0.003989
YDL172C	ydl172cΔ	-0.1469	0.0001734	Dubious		YBL057C	pth2Δ	0.0909	0.0007559
YKL144C	rpc25-5001	-0.1458	0.03758			YDR014W	rad61Δ	0.0909	0.03958
YDR418W	rpl12bΔ	-0.1431	1.837e-06			YGR169C-A	lso2Δ	0.0898	0.001294
YBR058C-A	tsc3Δ	-0.1421	0.0008728			YFR010W	ubp6Δ	0.0894	0.0213
YDR404C	rpb7-5001	-0.1419	0.02613			YPL117C	idi1-5001	0.0886	0.02239
YNL080C	eos1Δ-supp1	-0.1419	2.051e-17	Carries Suppressor Mutation		YPR105C	cog4-5002	0.088	0.03657
YBR149W	ara1Δ	-0.1417	0.03598			YDR087C	rrp1-1	0.0879	9.666e-15
YCR095C	oca4Δ	-0.141	0.009167			YLR212C	tub4-y445d	0.0875	0.01873
YGR172C	yip1-5001	-0.1398	0.0244			YFR007W	yfh7Δ	0.0875	0.0007094
YOL159C-A	yol159cΔ-a	-0.1396	0.0361			YNL138W	srv2-ts	0.0875	0.01494
YML013W	ubx2Δ-supp1	-0.1381	0.02354	Carries Suppressor Mutation		YGR143W	skn1Δ	0.0872	0.003009
YDR012W	rpl4bΔ	-0.1366	0.00326			YBR160W	cdc28-4	0.0872	0.03723
YIL112W	hos4Δ	-0.1358	7.123e-05			YGL050W	tyw3Δ	0.0871	0.02558
YIL176C	pau14Δ	-0.1351	0.0007534			YLR420W	ura4Δ	0.087	9.578e-11
YKR081C	rpf2-5001	-0.135	0.008823			YPR143W	rrp15-5007	0.0869	0.0138
YDL108W	kin28-ts	-0.1346	0.01328			YNL269W	bsc4Δ	0.0865	0.01553
YPR060C	aro7Δ	-0.1342	1.739e-24			YNL116W	dma2Δ	0.0861	2.098e-05
YDL070W	bdf2Δ	-0.1331	0.0183			YDR211W	gcd6-5003	0.0855	0.01307
YLR439W	mrpl4Δ	-0.1328	0.00628			YFL025C	bst1Δ	0.0855	7.65e-09
YLR418C	cdc73Δ	-0.1323	5.531e-05			YGL045W	rim8Δ	0.0853	0.002304
YNR003C	rpc34-1	-0.1305	0.0004344			YFR047C	bna6Δ	0.0853	0.00496
YJL081C	arp4-g161d	-0.1286	0.02526			YDL083C	rps16bΔ	0.0851	0.0001475
YLR005W	ssl1-t242i	-0.1285	0.02785			YLR386W	vac14Δ	0.0845	7.254e-58
YDR276C	pmp3Δ	-0.1276	1.391e-07			YJR031C	gea1Δ	0.0844	0.0002745
YGR179C	okp1-5	-0.1265	0.03743			YLR392C	art10Δ	0.0843	0.007528
YPL172C	cox10Δ	-0.1264	0.04199			YIL062C	arc15-10	0.0841	2.487e-06
YHR058C	med6-ts	-0.1238	0.001414			YGR195W	ski6-5001	0.0838	0.04997
YDL202W	mrpl11Δ-supp1	-0.1237	1.365e-06	Carries Suppressor Mutation		YNL331C	aad14Δ	0.0824	0.001533
YDR161W	acl4Δ	-0.122	0.01398			YPR063C	ypr063cΔ	0.0817	0.00564
YGL188C-A	ygl188cΔ-a	-0.122	0.03139			YNL283C	wsc2Δ	0.0808	2.716e-06
YDL031W	dbp10-5001	-0.1209	0.005522			YNL237W	ytp1Δ	0.0804	0.008295
YLL009C	cox17Δ	-0.1203	0.02804			YFL034C-B	mob2-40	0.0803	0.0001031
YPL018W	ctf19Δ	-0.1201	0.004167			YNR071C	ynr071cΔ	0.0799	1.075e-05
YER136W	gdi1-1	-0.12	0.01872			YHL030W	ecm29Δ	0.0799	0.004281
YFL023W	bud27Δ	-0.1194	0.01185			YNL323W	lem3Δ	0.0796	0.002539
YFL001W	deg1Δ	-0.1194	0.0007645			YIL017C	vid28Δ	0.0786	3.174e-05
YER167W	bck2Δ	-0.1186	0.005156			YHL020C	opi1Δ	0.0781	6.51e-40
YPR070W	med1Δ	-0.1181	0.003065			YDR379C-A	sdh6Δ	0.0781	0.0005681
YLR459W	gab1-2	-0.1161	0.01262			YHR069C	rrp4-1	0.0775	0.02925
YJR118C	ilm1Δ	-0.1161	0.001446			YIL030C	ssm4Δ	0.0775	0.01598
YFL041W	fet5Δ	-0.116	0.003769			YBR029C	cds1-5001	0.0772	0.04827
YGL151W	nut1Δ	-0.116	0.044			YMR201C	rad14Δ	0.0769	0.005618
YAR014C	bud14Δ	-0.115	0.003646			YPL177C	cup9Δ	0.0768	0
YBR246W	rrt2Δ	-0.1144	0.02129			YDR205W	msc2Δ	0.0756	0.03706
YNL002C	rlp7-5001	-0.1137	0.03454			YNL061W	nop2-10	0.0756	0.0005884
YOL135C	med7-163	-0.113	0.03732			YPL003W	ula1Δ	0.0751	0.01627
YGR197C	sng1Δ	-0.1125	0.0008713			YNL111C	cyb5Δ	0.0749	0.003528
YMR216C	sky1Δ	-0.1122	0.04337			YKL157W	ape2Δ	0.0741	0.0001273
YLR121C	yps3Δ	-0.1117	0.04134			YPR069C	spe3Δ	0.074	0.004082
YAL024C	lte1Δ	-0.1109	4.138e-05			YMR010W	any1Δ	0.074	0.008596
YPL130W	spo19Δ	-0.1107	0.009342			YGR247W	cpd1Δ	0.0739	0.0001509
YNL233W	bni4Δ	-0.1105	3.302e-05			YGR016W	ygr016wΔ	0.0738	0.01475
YMR146C	tif34-5004	-0.1105	7.44e-14			YLR299W	ecm38Δ	0.0738	0.0026
YIR011C	sts1-5001	-0.1104	0.01807			YDR073W	snf11Δ	0.0736	0.01437
YCL043C	pdi1-5001-supp1	-0.1102	4.564e-05	Carries Suppressor Mutation		YFL064C	yfl064cΔ	0.0735	0.03964
YBL071W-A	kti11Δ	-0.1093	0.02001			YNL321W	vnx1Δ	0.0735	1.966e-05
YML064C	tem1-3	-0.1092	0.02587			YGR144W	thi4Δ	0.0735	0.01524
YMR267W	ppa2Δ	-0.1075	1.836e-06			YBL001C	ecm15Δ	0.0734	0.0002833
YNL202W	sps19Δ	-0.1073	0.03641			YJL102W	mef2Δ-supp1	0.0734	0.02594	Carries Suppressor Mutation
YGL130W	ceg1-34	-0.1069	0.004277			YGR261C	apl6Δ	0.0734	0.03926
YNR035C	arc35-5	-0.1059	0.0001605			YJL037W	irc18Δ	0.0732	0.008538
YDR207C	ume6Δ	-0.1059	1.28e-07			YMR063W	rim9Δ	0.0731	0.04016
YLR007W	nse1-5001	-0.1058	0.006574			YKL149C	dbr1Δ	0.073	0.007032
YGL143C	mrf1Δ-supp1	-0.1054	0.01857	Carries Suppressor Mutation		YFL005W	sec4-8	0.073	0.03162
YMR119W	asi1Δ	-0.1053	0.01261			YCR053W	thr4Δ	0.0729	0.02855
YKL017C	hcs1Δ	-0.1034	0.01521			YIL137C	tma108Δ	0.0728	0.03369
YFR028C	cdc14-2	-0.103	0.009194			YGR266W	ygr266wΔ	0.0727	0.004332
YKR048C	nap1Δ	-0.1023	0.02437			YPL094C	sec62-ts	0.0723	0.013
YFL039C	act1-111	-0.1022	0.02557			YER174C	grx4Δ	0.0723	0.04608
YGL259W	yps5Δ	-0.1013	0.005478			YDL030W	prp9-1	0.0723	0.03259
YFR035C	yfr035cΔ	-0.1012	3.857e-17			YLR186W	emg1-5001	0.0722	0.02562
YMR290C	has1-5001	-0.1007	0.01021			YPL066W	rgl1Δ	0.072	0.02236
YAR028W	yar028wΔ	-0.1006	0.01953			YMR135C	gid8Δ	0.072	0.01885
YDL116W	nup84Δ	-0.0999	0.03026			YML023C	nse5-ts1	0.072	0.001122
YLR441C	rps1aΔ	-0.0984	0.03906			YGL148W	aro2Δ	0.0719	0.0141
YDR296W	mhr1Δ	-0.0984	0.01852			YNL022C	rcm1Δ	0.0719	0.002011
YDR320C	swa2Δ-supp1	-0.0981	2.352e-22	Carries Suppressor Mutation		YPL121C	mei5Δ	0.0716	5.284e-07
YBR205W	ktr3Δ	-0.0978	0.02838			YOR382W	fit2Δ	0.0716	0.0004127
YGL094C	pan2Δ	-0.0962	1.317e-09			YOR361C	prt1-1	0.0715	0.03603
YDL153C	sas10-5002	-0.0958	9.873e-39			YIR023W	dal81Δ	0.0714	4.698e-07
YER053C-A	yer053cΔ-a	-0.0957	0.01311			YGL250W	rmr1Δ	0.0708	0.006285
YKL139W	ctk1Δ-supp1	-0.0945	0.01411	Carries Suppressor Mutation		YLR298C	yhc1-8	0.0708	0.005726
YNL031C	hht2Δ	-0.0944	0.02701			YDR146C	swi5Δ	0.0707	0.008605
YNL194C	ynl194cΔ	-0.0943	0.04372			YAL015C	ntg1Δ	0.0705	1.892e-16
YAL041W	cdc24-4	-0.0942	0.0408			YDR316W	oms1Δ	0.0705	0.001923
YBR076W	ecm8Δ	-0.094	4.635e-07			YLR022C	sdo1-vma1-ts	0.0703	0.02706
YER030W	chz1Δ	-0.0925	0.002897			YIL087C	aim19Δ	0.0702	0.03936
YKL081W	tef4Δ	-0.0919	0.01998			YBR152W	spp381-5001	0.0701	0.004969
YPL160W	cdc60-ts	-0.0916	0.007701			YLL012W	yeh1Δ	0.07	0.004405
YDL220C	cdc13-1	-0.0914	0.006013			YGR149W	gpc1Δ	0.0699	0.01124
YMR040W	yet2Δ	-0.0914	0.001146			YIL033C	bcy1Δ	0.0698	0.02377
YGL113W	sld3-5001	-0.0913	0.004672			YPR178W	prp4-ts	0.0696	0.0003026
YDR459C	pfa5Δ	-0.091	4.099e-06			YDR002W	yrb1-51	0.069	0.0007537
YFR027W	eco1-1	-0.0908	0			YDL114W	ydl114wΔ	0.0689	0.04722
YPL098C	mgr2Δ	-0.0904	0.0003601			YKR035C	opi8Δ	0.0687	0.02985	Dubious
YMR301C	atm1-5002	-0.0904	0.03229			YCR062W	ycr062wΔ	0.0684	0.02169
YLR414C	pun1Δ	-0.0899	0.03961			YER165W	pab1Δ-5003-supp1	0.0681	0.01204	Carries Suppressor Mutation
YOL087C	duf1Δ	-0.0895	0.007548			YKR035W-A	did2Δ	0.068	1.703e-06
YDR225W	hta1Δ	-0.0892	1.251e-05			YJL073W	jem1Δ	0.0679	0.001294
YJR137C	met5Δ	-0.089	0.03365			YDR305C	hnt2Δ	0.0672	1.229e-07
YPL173W	mrpl40Δ-supp1	-0.089	0.04295	Carries Suppressor Mutation		YGL215W	clg1Δ	0.067	0.03946
YBR104W	ymc2Δ	-0.0889	0.000732			YAL036C	rbg1Δ	0.067	3.844e-05
YNL325C	fig4Δ	-0.0886	0.001101			YDL104C	qri7Δ	0.0669	0.03087
YCR063W	bud31Δ	-0.0883	0.002703			YAL027W	saw1Δ	0.0666	0.0003856
YER003C	pmi40-5001	-0.0881	0.005535			YDR061W	ydr061wΔ	0.0664	1.908e-08
YER172C	brr2-5019-supp1	-0.0876	1.33e-05	Carries Suppressor Mutation		YNL334C	sno2Δ	0.0661	0.02804
YJR056C	yjr056cΔ	-0.0876	0.0005505			YHR151C	mtc6Δ	0.0658	0.004787
YBR084W	mis1Δ	-0.0876	0.002691			YKL104C	gfa1-97	0.0658	0.03229
YER037W	phm8Δ	-0.087	0.01474			YFL020C	pau5Δ	0.0656	0.02002
YMR198W	cik1Δ	-0.0857	0.01134			YKR083C	dad2-9	0.0656	0.03167
YMR084W	ymr084wΔ	-0.0856	0.02029			YDR174W	hmo1Δ	0.0655	2.019e-27
YDR527W	rba50-5001	-0.0854	0.002628			YDR038C	ena5Δ	0.0654	0.0001814
YIL003W	cfd1-5002	-0.0853	0.004252			YJR134C	sgm1Δ	0.0654	0.00282
YMR173W	ddr48Δ	-0.0851	0.01195			YKL093W	mbr1Δ	0.0653	0.01243
YFL027C	gyp8Δ	-0.0849	0.01623			YDR453C	tsa2Δ	0.0651	0.02621
YIL065C	fis1Δ	-0.0848	3.598e-06			YJL069C	utp18-5001	0.0651	0.04348
YGL096W	tos8Δ	-0.084	0.003478			YMR100W	mub1Δ	0.065	0.02114
YMR278W	prm15Δ	-0.0836	0.0007594			YJR041C	urb2-5002	0.065	0.02091
YDR289C	rtt103Δ	-0.083	0.04304			YDL234C	gyp7Δ	0.065	0.01978
YGR187C	hgh1Δ	-0.0828	0.001136			YKR045C	ykr045cΔ	0.0649	0.02007
YDL098C	snu23-5001	-0.0825	0.02611			YLL033W	irc19Δ-supp1a	0.0648	0.01606	Carries Suppressor Mutation
YJL139C	yur1Δ	-0.0822	0.0002909			YAL063C-A	yal063cΔ-a	0.0648	5.808e-11
YKL087C	cyt2Δ	-0.082	0.002625			YLR405W	dus4Δ	0.0642	0.0005562
YNR031C	ssk2Δ	-0.0819	4.226e-06			YGR158C	mtr3-ts	0.0641	0.02802
YBL089W	avt5Δ	-0.0818	0.006108			YNL267W	pik1-104	0.0638	0.0002124
YBR224W	ybr224wΔ	-0.0811	0.01008	Dubious		YDR052C	dbf4-ts	0.0635	2.251e-05
YLR268W	sec22Δ-supp1	-0.0811	4.745e-29	Carries Suppressor Mutation		YGR232W	nas6Δ	0.0633	0.004314
YPL106C	sse1Δ	-0.081	4.957e-05			YER047C	sap1Δ	0.0632	1.625e-06
YPR033C	hts1-1	-0.0806	0.001953			YML115C	van1Δ	0.0632	0.01441
YLR433C	cna1Δ	-0.0797	0.02702			YHR129C	arp1Δ	0.0632	1.619e-14
YLR316C	tad3-5001	-0.0794	0.0002941			YLR077W	fmp25Δ	0.063	3.177e-06
YDR485C	vps72Δ	-0.079	5.868e-14			YLR090W	xdj1Δ	0.063	1.726e-20
YPL090C	rps6aΔ	-0.0787	8.286e-06			YLR032W	rad5Δ	0.0629	0.004013
YPL249C	gyp5Δ	-0.078	0.005614			YFL034W	mil1Δ	0.0628	2.045e-08
YJL046W	aim22Δ	-0.0778	0.0182			YPL192C	prm3Δ	0.0627	3.281e-22
YML125C	pga3-5001	-0.0778	0.00065			YJR152W	dal5Δ	0.0626	2.221e-17
YGL127C	soh1Δ	-0.0777	0.01905			YDR180W	scc2-4	0.0624	0.01784
YDR381W	yra1-5003	-0.0776	0.03855			YPR018W	rlf2Δ	0.0621	0.01789
YMR145C	nde1Δ	-0.0773	0.02009			YNL061W	nop2-9	0.062	0.01953
YMR018W	pex9Δ	-0.0771	8.597e-23			YGL179C	tos3Δ	0.0617	0.001629
YDR212W	tcp1-2	-0.077	0.0005472			YBR210W	erv15Δ	0.0617	0.04094
YNL152W	inn1-5007	-0.0768	0.02111			YLR008C	pam18-1	0.0615	0.0001869
YDR194C	mss116Δ	-0.0765	0.0003445			YKL074C	mud2Δ	0.0614	0.04574
YBR266C	slm6Δ-supp1	-0.0764	0.02908	Dubious,Carries Suppressor Mutation		YLR398C	ski2Δ	0.0614	0.03353
YBR236C	abd1-8	-0.0764	0.0275			YGR035C	ygr035cΔ	0.0613	0.0379
YDL140C	rpo21-1	-0.0761	0.001553			YLR293C	gsp1-p162l	0.061	0.02622
YDR498C	sec20-1	-0.0757	0.03077			YHL034C	sbp1Δ	0.0603	0.01016
YKL052C	ask1-2	-0.0754	2.741e-09			YNL236W	sin4Δ	0.0603	0.01714
YEL072W	rmd6Δ	-0.0752	0.01071			YGR038W	orm1Δ	0.0603	0.03673
YNL071W	lat1Δ	-0.0748	0.0005609			YLR151C	pcd1Δ	0.0601	0.04903
YOR040W	glo4Δ	-0.0748	2.686e-09			YDL028C	mps1-3796	0.06	3.493e-05
YBR221C	pdb1Δ	-0.0747	0.01016			YDR489W	sld5-5001	0.0598	0.04746
YBR272C	hsm3Δ	-0.0747	8.948e-05			YBR078W	ecm33Δ	0.0597	4.256e-05
YDR439W	lrs4Δ	-0.0744	0.004281			YNL291C	mid1Δ	0.0595	0.02083
YOL135C	med7-141	-0.0742	0.02987			YDL012C	ydl012cΔ	0.0593	0.0001096
YPR019W	mcm4-5001	-0.0739	1.109e-06			YKR082W	nup133Δ	0.0588	0.04563
YDR228C	pcf11-ts2	-0.0736	0.03498			YJR009C	tdh2Δ	0.0586	0.01564
YMR039C	sub1Δ	-0.0733	0.0007625			YNL016W	pub1Δ	0.0585	0.001945
YDR080W	vps41Δ	-0.0732	9.518e-07			YHR059W	fyv4Δ	0.0585	1.862e-07
YJL192C	sop4Δ	-0.0726	3.515e-05			YJL155C	fbp26Δ	0.0584	1.339e-25
YNL132W	kre33-5001	-0.0725	0.006685			YDL093W	pmt5Δ	0.0579	0.02588
YJL111W	cct7-5001	-0.0722	1.281e-06			YML037C	yml037cΔ	0.0579	2.557e-05
YIL002C	inp51Δ	-0.0712	0.02281			YJL181W	rbh1Δ	0.0577	1.922e-06
YGL043W	dst1Δ	-0.0712	0.02991			YDL184C	rpl41aΔ	0.0575	3.809e-23
YMR211W	dml1-5001	-0.0711	0.01496			YDR484W	vps52Δ	0.0575	0.0002137
YPL256C	cln2Δ	-0.0706	0.03211			YDL028C	mps1-417	0.0575	0.0004945
YER122C	glo3Δ	-0.0706	0.001189			YMR080C	nam7Δ	0.0574	0.02751
YGL209W	mig2Δ	-0.0703	0.0007744			YGL194C	hos2Δ	0.0574	0.03252
YHR079C	ire1Δ	-0.0699	0.0008116			YDL052C	slc1Δ	0.0573	0.009823
YHR116W	cox23Δ	-0.0697	0.0009023			YLR377C	fbp1Δ	0.057	0.004364
YPR078C	ypr078cΔ	-0.0695	0.01688			YMR167W	mlh1Δ	0.057	0.005895
YDR126W	swf1Δ	-0.0695	1.97e-05			YDR158W	hom2Δ	0.057	4.456e-05
YKL089W	mif2-3	-0.0694	0.003647			YGL130W	ceg1-ts	0.0567	0.02905
YGR200C	elp2Δ	-0.0693	0.001493			YPL149W	atg5Δ	0.0567	0.007863
YKL040C	nfu1Δ	-0.0684	5.68e-05			YKL185W	ash1Δ	0.0564	0.03108
YPR161C	sgv1-23	-0.0684	1.21e-05			YDL121C	exp1Δ	0.0562	6.843e-05
YNL020C	ark1Δ	-0.0684	0.03911			YGR208W	ser2Δ	0.056	1.161e-92
YJR043C	pol32Δ	-0.0684	0.03633			YIL152W	yil152wΔ	0.0557	0.04663
YDR297W	sur2Δ	-0.0683	6.439e-15			YDR389W	sac7Δ	0.0556	0.001774
YDR471W	rpl27bΔ	-0.0681	2.353e-21			YLR440C	sec39-2	0.0556	9.661e-05
YKR061W	ktr2Δ	-0.0681	0.0005811			YNR004W	swm2Δ	0.0555	0.0006154
YMR312W	elp6Δ	-0.0681	3.251e-08			YDR175C	rsm24Δ-supp1a	0.0554	0.01246	Carries Suppressor Mutation
YDR016C	dad1-5005	-0.0678	0.009253			YPR080W	tef1Δ	0.055	0.03336
YDL207W	gle1-4	-0.0677	0.005763			YJL016W	tph3Δ	0.0549	8.158e-16
YCR082W	ahc2Δ	-0.0676	0.04847			YMR148W	ldo16Δ	0.0549	0.04528
YIL006W	yia6Δ	-0.0673	0.0001416			YLL051C	fre6Δ	0.0542	0.03615
YJL095W	bck1Δ	-0.0668	0.04008			YMR095C	sno1Δ	0.0542	0.01193
YMR172W	hot1Δ	-0.0662	0.009122			YHR203C	rps4bΔ	0.0539	0.01569
YGL220W	bol2Δ	-0.0659	0.007266			YDR329C	pex3Δ	0.0538	0.007169
YPL180W	tco89Δ	-0.0657	0			YMR016C	sok2Δ	0.0535	0.03498
YGR002C	swc4-4	-0.0657	0.02563			YDR347W	mrp1Δ	0.0534	0.0003674
YLR143W	dph6Δ	-0.065	0.0156			YDR312W	ssf2Δ	0.0534	0.0007675
YLR044C	pdc1Δ	-0.0649	1.049e-12			YKL121W	dgr2Δ	0.0533	0.01302
YMR316W	dia1Δ	-0.0649	3.31e-37			YDL078C	mdh3Δ	0.053	0.01881
YMR244C-A	coa6Δ	-0.0649	0.02891			YNL093W	ypt53Δ	0.0529	0.01471
YHR092C	hxt4Δ	-0.0646	0.004749			YHR021C	rps27bΔ	0.0527	0.002954
YGL202W	aro8Δ	-0.0645	0.006948			YLR178C	tfs1Δ	0.0526	3.332e-05
YDR330W	ubx5Δ	-0.0639	0.04904			YLR033W	rsc58-5001	0.0522	0.03217
YML069W	pob3-7	-0.0638	0.00856			YLR332W	mid2Δ	0.0522	0.00433
YMR070W	mot3Δ	-0.0638	0.04037			YLR454W	fmp27Δ	0.0518	0.009428
YGL235W	ygl235wΔ	-0.0637	5.307e-13			YMR239C	rnt1-47	0.0517	0.002209
YGR139W	ygr139wΔ	-0.0635	0.02984	Dubious		YKR027W	bch2Δ	0.0516	0.03231
YCR077C	pat1Δ	-0.0635	2.939e-06			YML105C	sec65-1	0.0515	0.006719
YPR037C	erv2Δ	-0.0634	0.004268			YBR194W	aim4Δ	0.0513	0.023
YNR030W	alg12Δ	-0.0632	4.159e-11			YDL124W	ydl124wΔ	0.0512	0.0156
YBR036C	csg2Δ	-0.0631	0.03199			YML052W	sur7Δ	0.0512	0.03313
YHR067W	htd2Δ	-0.0631	1.758e-10			YHR134W	wss1Δ	0.0511	0.0158
YKL008C	lac1Δ	-0.0625	0.0005123			YGR235C	mic26Δ	0.051	0.001183
YER185W	pug1Δ	-0.0625	0.0004875			YML034W	src1Δ	0.0509	0.03487
YBR139W	atg42Δ	-0.0621	0.01618			YLR160C	asp3Δ-4	0.0506	0.03994
YGR206W	mvb12Δ	-0.062	0.01138			YGR140W	cbf2-1	0.0506	0.03758
YLR459W	gab1-1	-0.0618	0.04052			YGR100W	mdr1Δ	0.0506	0.0001204
YJR036C	hul4Δ	-0.0618	0.009685			YDL025C	rtk1Δ	0.0506	0.03771
YGL161C	yip5Δ	-0.0612	0.01134			YHR039C	msc7Δ	0.0504	0.02403
YBL042C	fui1Δ	-0.0611	0.003086			YPL113C	ypl113cΔ	0.0503	0.002299
YJR024C	mde1Δ	-0.061	0.002559			YDR092W	ubc13Δ	0.0503	0.002744
YEL018W	eaf5Δ	-0.0609	0.03283			YER095W	rad51Δ	0.0502	0.01165
YDL062W	ydl062wΔ	-0.0607	0.0282	Dubious		YML081C-A	atp18Δ	0.0497	0.02732
YDR069C	doa4Δ-supp1	-0.0607	0.005999	Carries Suppressor Mutation		YDR486C	vps60Δ	0.0497	0.03613
YDR196C	cab5-5001	-0.0604	1.577e-36			YGR184C	ubr1Δ	0.0497	0.03014
YBR039W	atp3Δ	-0.0603	0.02556			YBL032W	hek2Δ	0.0495	0.01679
YIR019C	flo11Δ	-0.0602	1.254e-17			YCL059C	krr1-18	0.0492	0.03462
YOL157C	ima2Δ	-0.0601	0.0138			YER164W	chd1Δ	0.049	1.027e-06
YNL083W	sal1Δ	-0.0599	0.009989			YCL026C	ycl026cΔ	0.0488	0.003733
YOL138C	rtc1Δ-supp1	-0.0599	9.431e-05	Carries Suppressor Mutation		YPR105C	cog4-5001	0.0483	0.01205
YFR045W	yfr045wΔ	-0.0599	0.04692			YNL146C-A	ynl146cΔ-a	0.0478	3.484e-09
YKR094C	rpl40bΔ	-0.0596	0.002213			YOR351C	mek1Δ	0.0477	0.0001505
YJR131W	mns1Δ	-0.0592	0.009912			YNL259C	atx1Δ	0.0473	0.01257
YPL135W	isu1Δ	-0.0592	6.009e-08			YHR195W	nvj1Δ	0.0471	1.843e-05
YML050W	aim32Δ	-0.0591	0.03495			YML008C	erg6Δ	0.047	0.0254
YIL111W	cox5bΔ	-0.0589	0.005308			YIL009C-A	est3Δ	0.0469	0.0123
YOL150C	yol150cΔ	-0.0589	2.225e-06	Dubious		YLL013C	puf3Δ	0.0468	0.04729
YIR037W	hyr1Δ	-0.0588	1.838e-05			YDR382W	rpp2bΔ	0.0468	1.676e-05
YFL010C	wwm1Δ	-0.0587	0.0002431			YDR266C	hel2Δ	0.0466	0.01414
YML110C	coq5Δ	-0.0585	0.02646			YAR040C	yar040cΔ	0.0464	5.644e-05
YDR281C	phm6Δ	-0.0584	0.0003242			YGL199C	ygl199cΔ	0.046	0.0001668	Dubious
YPL232W	sso1Δ	-0.0582	2.851e-05			YBR231C	swc5Δ	0.0459	1.151e-05
YMR258C	roy1Δ	-0.0573	0.003683			YBR161W	csh1Δ	0.0459	0.01678
YNL166C	bni5Δ	-0.0573	9.579e-09			YML055W	spc2Δ	0.0457	7.337e-06
YPL013C	mrps16Δ	-0.057	1.667e-40			YHR101C	big1-5001	0.0456	0.001161
YPL131W	rpl5Δ-5001-supp1	-0.0569	0.04993	Carries Suppressor Mutation		YLR190W	mmr1Δ	0.0456	0.0001651
YOR019W	yor019wΔ	-0.0568	2.175e-41			YML100W	tsl1Δ	0.0453	0.009359
YDR183W	plp1Δ	-0.0567	1.202e-06			YDR074W	tps2Δ	0.0452	0.004821
YBL097W	brn1-16	-0.0565	0.005667			YHR009C	tda3Δ	0.0452	0.0121
YIL091C	utp25-5003	-0.0565	0.03476			YDR066C	rtr2Δ	0.0452	0.001381
YPL273W	sam4Δ	-0.0564	3.911e-16			YJL190C	rps22aΔ	0.0451	4.364e-15
YML122C	yml122cΔ-supp1	-0.0563	0.001024	Carries Suppressor Mutation		YGL162W	sut1Δ	0.0451	0.004675
YPL056C	lcl1Δ	-0.0562	2.363e-05			YGL232W	tan1Δ	0.045	0.03041
YHL031C	gos1Δ-supp1	-0.0562	0.02088	Carries Suppressor Mutation		YLR449W	fpr4Δ	0.0449	0.03134
YML026C	rps18bΔ	-0.0558	0.03115			YGL213C	ski8Δ	0.0449	5.543e-08
YDL106C	pho2Δ	-0.0555	6.958e-06			YHR181W	svp26Δ	0.0448	0.03053
YGR283C	ygr283cΔ	-0.0555	0.02683			YAL055W	pex22Δ	0.0448	1.125e-08
YLR247C	irc20Δ	-0.0551	7.18e-12			YCR021C	hsp30Δ	0.0446	0.02533
YDL193W	nus1-5001	-0.0549	0.001449			YBR066C	nrg2Δ	0.0446	0.01698
YPR109W	gld1Δ	-0.0549	0.01209			YNL056W	oca2Δ	0.0445	4.914e-06
YDR122W	kin1Δ	-0.0547	0.0001312			YNL118C	dcp2-7d	0.044	0.001259
YBR285W	ybr285wΔ	-0.0547	0.02388			YMR047C	nup116-5024	0.0437	0.0392
YER119C	avt6Δ	-0.0546	1.28e-05			YCR020C-A	mak31Δ	0.0434	0.007448
YPL024W	rmi1Δ-supp1	-0.0545	0.03022	Carries Suppressor Mutation		YNL067W	rpl9bΔ	0.0434	0.02142
YAL058W	cne1Δ	-0.054	0.03438			YEL066W	hpa3Δ	0.0432	0.01588
YBL078C	atg8Δ	-0.054	0.002745			YJL077C	ics3Δ	0.0432	5.646e-05
YER107C	gle2Δ	-0.0539	0.04191			YJR055W	hit1Δ	0.0432	0.02725
YMR158W-B	ymr158wΔ-b	-0.0537	0.04736	Dubious		YMR289W	abz2Δ	0.043	0.005294
YBL072C	rps8aΔ	-0.0535	2.342e-17			YDR005C	maf1Δ	0.0429	0.0476
YLR381W	ctf3Δ	-0.0535	0.0275			YLR192C	hcr1Δ	0.0429	0.004365
YDR168W	cdc37-ts	-0.0535	0.03495			YGR181W	tim13Δ	0.0427	0.03413
YEL049W	pau2Δ	-0.0532	0.001833			YMR251W	gto3Δ	0.0426	5.625e-08
YNR022C	mrpl50Δ	-0.0531	0.0008411			YER007C-A	tma20Δ	0.0425	0.0003932
YEL065W	sit1Δ	-0.053	0.01495			YML098W	taf13-1	0.0423	0.02407
YPL214C	thi6Δ	-0.0528	0.007144			YKL075C	ykl075cΔ	0.0423	1.066e-09
YDR257C	rkm4Δ	-0.0526	0.02831			YLR079W	sic1Δ	0.0423	0.02759
YHR207C	set5Δ	-0.0526	0.03203			YHR155W	lam1Δ	0.0423	1.167e-08
YPL029W	suv3Δ-supp1	-0.0523	0.02281	Carries Suppressor Mutation		YMR294W	jnm1Δ	0.0422	0.01822
YGR227W	die2Δ	-0.0523	5.508e-18			YBR005W	rcr1Δ	0.0421	0.04504
YPL012W	rrp12-5001	-0.0522	0.03578			YDR057W	yos9Δ	0.0419	0.02102
YDL130W-A	stf1Δ	-0.052	0.04259			YIL045W	pig2Δ	0.0418	0.009181
YGR032W	gsc2Δ	-0.0518	4.479e-06			YNL214W	pex17Δ	0.0416	0.009838
YBR120C	cbp6Δ-supp1	-0.0514	0.03049	Carries Suppressor Mutation		YLR011W	lot6Δ	0.0413	0.03279
YPR134W	mss18Δ	-0.0513	0.04416			YGR152C	rsr1Δ	0.0412	0.003027
YGL160W	aim14Δ	-0.0512	0.01554			YMR033W	arp9-1	0.0411	0.01077
YJR142W	yjr142wΔ	-0.051	6.866e-35			YJR087W	yjr087wΔ	0.041	2.127e-18	Dubious
YGR240C	pfk1Δ	-0.0507	4.51e-07			YLR082C	srl2Δ	0.041	0.03201
YJL052W	tdh1Δ	-0.0506	0.007245			YER148W	spt15-i143n	0.041	5.442e-06
YEL015W	edc3Δ	-0.0506	0.009432			YGR170W	psd2Δ	0.0408	0.04521
YMR158W	mrps8Δ-supp1	-0.0499	0.04117	Carries Suppressor Mutation		YLR194C	ncw2Δ	0.0406	0.0239
YGR044C	rme1Δ	-0.0492	0.04719			YLR056W	erg3Δ	0.0404	0.04874
YBR016W	ybr016wΔ	-0.0491	6.102e-07			YER156C	yer156cΔ	0.0403	1.473e-08
YGR207C	cir1Δ	-0.0485	0.001106			YPL052W	oaz1Δ	0.0401	0.0457
YCR091W	kin82Δ	-0.0485	0.003005			YNR023W	snf12Δ	0.0401	1.253e-05
YMR297W	prc1Δ	-0.0482	0.01638			YPL227C	alg5Δ	0.0399	0.03713
YMR163C	inp2Δ	-0.0482	6.987e-13			YLR346C	cis1Δ	0.0397	0.04115
YLR183C	tos4Δ	-0.0481	0.0004479			YLL014W	emc6Δ	0.0396	0.009253
YLR376C	psy3Δ	-0.048	3.9e-07			YLR452C	sst2Δ	0.0396	0.01101
YCR059C	yih1Δ	-0.048	0.005509			YHR035W	nel1Δ	0.0395	0.001448
YPR047W	msf1Δ	-0.048	0.01141			YLR415C	ylr415cΔ	0.0394	5.714e-08
YPL096W	png1Δ	-0.0478	0.01816			YDR313C	pib1Δ	0.0394	1.294e-05
YJL177W	rpl17bΔ	-0.0477	1.818e-20			YKL211C	trp3Δ	0.0394	0.03803
YHR006W	stp2Δ	-0.0475	0.001346			YLR309C	imh1Δ	0.0393	0.04046
YHR187W	iki1Δ	-0.0473	0.02111			YLR142W	put1Δ	0.0392	0.01474
YGR049W	scm4Δ	-0.0472	0.007539			YPR115W	rgc1Δ	0.0389	0.0004752
YDR145W	taf12-l464a	-0.0471	0.0453			YJL028W	yjl028wΔ	0.0388	4.076e-28
YGL039W	ygl039wΔ	-0.0471	0.03888			YGR254W	eno1Δ	0.0387	1.263e-06
YKL112W	abf1-103	-0.0471	0.004668			YDR298C	atp5Δ	0.0387	0.005977
YDL243C	aad4Δ	-0.0468	1.41e-05			YIL153W	rrd1Δ	0.0386	0.003068
YBL083C	ybl083cΔ	-0.0465	0.02391	Dubious		YLR094C	gis3Δ	0.0386	0.0001906
YPL272C	pbi1Δ	-0.0463	0.03167			YGR253C	pup2-5001	0.0385	8.822e-07
YLR390W	ecm19Δ	-0.0462	3.803e-06			YBL095W	mrx3Δ	0.0384	2.855e-07
YLR218C	coa4Δ	-0.0462	0.02237			YPR183W	dpm1-6-supp1	0.0381	0.0005362	Carries Suppressor Mutation
YPR079W	mrl1Δ	-0.0462	0.02084			YPL023C	met12Δ	0.038	7.143e-21
YBR252W	dut1-5001	-0.0459	0.004013			YER147C	scc4-4	0.0379	0.009306
YGL110C	cue3Δ	-0.0456	0.03426			YML130C	ero1-1	0.0379	0.04039
YPL129W	taf14Δ	-0.0455	0.0122			YDR354W	trp4Δ	0.0378	0.001397
YBR086C	ist2Δ	-0.0453	0.008239			YBR068C	bap2Δ	0.0377	4.982e-07
YJL038C	loh1Δ	-0.0452	0.0129			YPL239W	yar1Δ	0.0375	0.01685
YGL141W	hul5Δ	-0.0451	0.02459			YHR083W	sam35-2	0.0374	0.002325
YPR108W-A	ypr108wΔ-a	-0.045	0.01914			YCL057W	prd1Δ	0.0373	0
YPL275W	fdh2Δ	-0.0448	0.04983			YJL033W	hca4-5002	0.0373	0.04447
YGL153W	pex14Δ	-0.0448	2.101e-75			YGR121W-A	ygr121wΔ-a	0.0373	0.01409
YOL084W	phm7Δ	-0.0448	1.19e-10			YGR080W	twf1Δ	0.0372	0.001377
YDL077C	vam6Δ	-0.0445	0.001922			YPR074C	tkl1Δ	0.0368	0.01524
YLR170C	aps1Δ	-0.0445	0.03259			YDL233W	mfg1Δ	0.0367	0.002253
YDR287W	inm2Δ	-0.0444	0.0005016			YNL123W	nma111Δ	0.0366	0.02925
YPL282C	pau22Δ	-0.0438	0.04995			YNL051W	cog5Δ	0.0366	0.0004361
YDR290W	ydr290wΔ	-0.0438	0.0008578	Dubious		YHL010C	etp1Δ	0.0362	0.04604
YPL123C	rny1Δ	-0.0436	0.01624			YKL184W	spe1Δ	0.0362	0.01507
YKL105C	seg2Δ	-0.0435	0.002937			YLR424W	spp382-5002	0.0361	0.0125
YDR507C	gin4Δ	-0.0434	0.0492			YKL175W	zrt3Δ	0.0359	0.0459
YGR169C	pus6Δ	-0.0433	4.229e-06			YDL192W	arf1Δ	0.0359	0.02789
YOR070C	gyp1Δ	-0.0431	0.02243			YGL111W	nsa1-5001	0.0355	0.04052
YGR223C	hsv2Δ	-0.0431	0.03272			YHR037W	put2Δ	0.0353	0.0001185
YLR233C	est1Δ	-0.0429	0.0007674			YAR050W	flo1Δ	0.0351	2.075e-53
YKL150W	mcr1Δ	-0.0428	3.361e-06			YAL048C	gem1Δ	0.035	5.067e-06
YOL159C	css3Δ	-0.0427	0.04609			YCL069W	vba3Δ	0.035	0.0234
YDL229W	ssb1Δ	-0.0426	0.000228			YLR031W	ylr031wΔ	0.0349	0.006148
YGL099W	lsg1-5009	-0.0426	0.02357			YPL209C	ipl1-2	0.0348	0.01442
YKL039W	ptm1Δ	-0.0425	0.01103			YBR182C-A	ybr182cΔ-a	0.0346	0.01305
YMR196W	ymr196wΔ	-0.0424	0.002805			YLR312C	atg39Δ	0.0346	1.151e-25
YBL029W	ybl029wΔ	-0.0424	0.03777			YJR049C	utr1Δ	0.0345	0.04826
YCL045C	emc1Δ	-0.0424	0.01502			YBR220C	ybr220cΔ	0.0342	0.03949
YKL033W-A	ykl033wΔ-a	-0.0423	0.01211			YDL001W	rmd1Δ	0.0341	9.305e-06
YIL110W	hpm1Δ	-0.0422	1.245e-16			YDR318W	mcm21Δ	0.0341	0.02801
YIL107C	pfk26Δ	-0.042	0.0008636			YLR361C	dcr2Δ	0.0339	0.02008
YJL211C	yjl211cΔ	-0.0419	1.229e-06	Dubious		YGL256W	adh4Δ	0.033	0.002174
YPL107W	dpc25Δ	-0.0417	0.001259			YDR372C	vps74Δ	0.0329	1.042e-05
YOL024W	yol024wΔ	-0.0417	0.03234			YBR014C	grx7Δ	0.0329	0.0273
YLR395C	cox8Δ	-0.0415	2.679e-07			YLR168C	ups2Δ	0.0326	0.006899
YPL259C	apm1Δ	-0.0415	0.008879			YBR239C	ert1Δ	0.0324	0.03188
YFR041C	erj5Δ	-0.0411	0.03298			YMR315W	ymr315wΔ	0.0319	0.005844
YJR093C	fip1-5001	-0.041	0.001126			YNL153C	gim3Δ	0.0318	0.04227
YMR255W	gfd1Δ	-0.0409	0.0001899			YNL058C	ynl058cΔ	0.0317	0.02008
YLL045C	rpl8bΔ	-0.04	0.04396			YGR010W	nma2Δ	0.0315	6.206e-06
YOL106W	yol106wΔ	-0.0398	3.982e-20	Dubious		YER109C	flo8Δ	0.0314	0.000445
YLR050C	ema19Δ	-0.0397	0.0003282			YFL034C-B	mob2Δ-28-supp1	0.0313	5.116e-05	Carries Suppressor Mutation
YHR165C	prp8Δ	-0.0397	0.01892			YLR175W	cbf5-5001	0.0308	0.0001488
YDL135C	rdi1Δ	-0.0395	0.0003049			YGL169W	sua5-5003	0.0303	6.064e-05
YPL163C	svs1Δ	-0.0395	0.004768			YDL056W	mbp1Δ	0.0302	0.03176
YFL028C	caf16Δ	-0.039	0.008192			YLR290C	coq11Δ	0.03	0.008055
YHR162W	mpc2Δ	-0.039	0.02093			YGR006W	prp18-ts	0.03	0.0001554
YJL140W	rpb4Δ	-0.0389	5.879e-06			YGR023W	mtl1Δ	0.0291	0.006936
YNR048W	ynr048wΔ	-0.0388	0.002971			YKL101W	hsl1Δ	0.0289	0.02803
YNL047C	slm2Δ	-0.0387	1.605e-07			YFL039C	act1-132	0.0288	0.04356
YJR094W-A	rpl43bΔ	-0.0387	0.01924			YNL309W	stb1Δ	0.0288	2.024e-35
YDL043C	prp11-ts	-0.0386	0.03548			YGR106C	voa1Δ	0.0287	6.937e-154
YNL042W-B	ynl042wΔ-b	-0.0383	1.039e-10			YJL062W	las21Δ	0.0287	1.772e-05
YLR134W	pdc5Δ	-0.0382	0.00609			YIL134W	flx1Δ	0.0285	7.93e-31
YLR348C	dic1Δ	-0.0382	0.04347			YMR006C	plb2Δ	0.0284	0.01322
YML107C	pml39Δ	-0.0379	0.03499			YBR025C	ola1Δ	0.0283	0.006762
YPL195W	apl5Δ	-0.0376	0.0416			YAL019W	fun30Δ	0.0281	3.11e-05
YNR011C	prp2-1	-0.0373	0.009342			YDL110C	tma17Δ	0.0279	8.018e-19
YOR016C	erp4Δ	-0.0373	2.35e-40			YGL013C	pdr1Δ	0.0279	0.03325
YPL001W	hat1Δ	-0.0373	1.48e-07			YCL044C	mgr1Δ	0.0279	3.985e-05
YGR271W	slh1Δ	-0.037	4.573e-06			YIL079C	air1Δ	0.0274	0.01893
YHR138C	yhr138cΔ	-0.0366	0.003479			YER158C	yer158cΔ	0.0269	5.096e-05
YJL164C	tpk1Δ	-0.0364	0.04145			YKL187C	fat3Δ	0.0266	4.097e-06
YJL029C	vps53Δ	-0.0363	9.482e-25			YDR040C	ena1Δ	0.0265	0.04244
YIL105C	slm1Δ	-0.0363	9.751e-06			YKL166C	tpk3Δ	0.0264	0.002715
YPL033C	srl4Δ	-0.0359	4.154e-07			YPR092W	ypr092wΔ	0.0263	3.125e-07	Dubious
YKR013W	pry2Δ	-0.0354	6.184e-08			YNL105W	rrt16Δ	0.0262	0.0004132	Dubious
YOL089C	hal9Δ	-0.0352	0.03027			YBL015W	ach1Δ	0.0258	0.0467
YPL270W	mdl2Δ	-0.035	6.868e-08			YLR360W	vps38Δ	0.0256	0.008948
YMR309C	nip1-5001	-0.035	0.02568			YBL060W	yel1Δ	0.0256	0.01993
YOL082W	atg19Δ	-0.0349	0.04712			YAR030C	yar030cΔ	0.0253	2.467e-51	Dubious
YLL042C	atg10Δ	-0.0349	7.239e-05			YJL149W	das1Δ	0.0252	2.539e-42
YDR125C	ecm18Δ	-0.0347	6.54e-05			YDR119W	vba4Δ	0.025	0.005415
YKL072W	stb6Δ	-0.0343	1.035e-09			YJL197W	ubp12Δ	0.025	0.002338
YNL023C	fap1Δ	-0.0342	0.009803			YDL181W	inh1Δ	0.025	0.003026
YMR300C	ade4Δ	-0.0341	0.02722			YMR044W	ioc4Δ	0.0249	6.694e-06
YKR038C	kae1-5004	-0.0339	0.001162			YFR049W	ymr31Δ	0.0248	0.02297
YKL043W	phd1Δ	-0.0338	0.00416			YLR126C	ylr126cΔ	0.0247	0.02423
YBR169C	sse2Δ	-0.0335	0.02785			YJL112W	mdv1Δ	0.0245	2.357e-13
YNL085W	mkt1Δ	-0.0335	0.03154			YER129W	sak1Δ	0.0245	0.005214
YLR429W	crn1Δ	-0.0334	0.003927			YGL101W	ygk1Δ	0.0241	0.0005865
YGR027C	rps25aΔ	-0.0333	1.801e-07			YBR130C	she3Δ	0.024	0.03406
YDL040C	nat1Δ	-0.0332	0.02042			YNL231C	pdr16Δ	0.0239	0.03517
YPR151C	sue1Δ	-0.0332	0.004945			YDR431W	ydr431wΔ	0.0239	0.03683	Dubious
YKL091C	ykl091cΔ	-0.0331	4.549e-06			YML029W	usa1Δ	0.0238	1.982e-07
YGR196C	fyv8Δ	-0.0325	0.00819			YKL215C	oxp1Δ	0.0238	0.01865
YPL257W	ypl257wΔ	-0.0325	4.103e-06			YJL159W	hsp150Δ	0.0237	0.004192
YKL222C	ykl222cΔ	-0.0324	0.01356			YJL198W	pho90Δ	0.0235	0.01778
YHR078W	yhr078wΔ	-0.0324	0.0001061			YJL049W	chm7Δ	0.0235	9.983e-08
YMR209C	ymr209cΔ	-0.0324	0.006739			YDL065C	pex19Δ	0.0233	0.04022
YIL155C	gut2Δ	-0.0321	0.03786			YLR112W	ylr112wΔ	0.023	0.003113
YBR146W	mrps9Δ	-0.0318	0.02021			YJL007C	yjl007cΔ	0.0226	0.003903
YER161C	spt2Δ	-0.0318	4.355e-07			YIL124W	ayr1Δ	0.0226	0.0186
YFL013W-A	yfl013wΔ-a	-0.0314	1.423e-08	Dubious		YLR043C	trx1Δ	0.0221	0.00752
YBL068W	prs4Δ	-0.0313	0.02844			YNL049C	sfb2Δ	0.0219	0.001789
YPL133C	rds2Δ	-0.031	0.009302			YMR003W	aim34Δ	0.0217	0.037
YDR253C	met32Δ	-0.0309	0.005728			YBL005W	pdr3Δ	0.0211	0.0406
YIL014C-A	yil014cΔ-a	-0.0306	0.037			YFR054C	yfr054cΔ	0.021	0.0063
YPL087W	ydc1Δ	-0.0306	6.121e-09			YGL173C	xrn1Δ	0.021	0.01522
YER090W	trp2Δ	-0.03	0.01217			YJR135C	mcm22Δ	0.021	0.01348
YGR135W	pre9Δ	-0.0298	0.02633			YPR150W	ypr150wΔ	0.0205	0.04005	Dubious
YDR492W	izh1Δ	-0.0296	0.02054			YML027W	yox1Δ	0.0198	0.0398
YCR027C	rhb1Δ	-0.0295	0.007503			YGR166W	trs65Δ	0.0198	0.0001759
YDR215C	ydr215cΔ	-0.0294	0.004309			YGR192C	tdh3Δ	0.0198	1.514e-06
YMR274C	rce1Δ	-0.0293	0.04821			YHR039C-A	vma10Δ	0.0193	0.04538
YDR147W	eki1Δ	-0.0292	0.0279			YKL124W	ssh4Δ	0.0191	2.228e-09
YDR286C	mgp12Δ	-0.0289	3.163e-06			YER054C	gip2Δ	0.019	0.01144
YCL062W	ycl062wΔ	-0.0288	0.02042			YHL019C	apm2Δ	0.0188	0.03662
YMR316C-A	ymr316cΔ-a	-0.0286	2.752e-05			YBL009W	alk2Δ	0.0187	0.0001206
YCR034W	elo2Δ	-0.0286	0.04139			YIL077C	rci37Δ	0.0185	3.449e-11
YPR188C	mlc2Δ	-0.0285	0.003683			YLR199C	pba1Δ	0.0181	0.0001523
YER169W	rph1Δ	-0.0284	0.0007056			YMR096W	snz1Δ	0.0181	0.0007137
YNL112W	dbp2-5002	-0.0281	1.482e-07			YLR048W	rps0bΔ	0.018	0.01898
YGL003C	cdh1Δ	-0.0276	0.03719			YLR084C	rax2Δ	0.0176	0.04574
YOR348C	put4Δ	-0.0275	0.03482			YJL171C	toh1Δ	0.0175	5.622e-16
YGL168W	hur1Δ	-0.0274	0.01178			YEL054C	rpl12aΔ	0.0165	0.02306
YMR053C	stb2Δ	-0.0269	3.637e-05			YBR242W	ybr242wΔ	0.0162	6.365e-127
YGL170C	spo74Δ	-0.0266	8.792e-05			YGR007W	ect1Δ	0.0155	0.007964
YKR049C	fmp46Δ	-0.0263	2.438e-20			YBL036C	ybl036cΔ	0.0154	0.01782
YOL071W	sdh5Δ	-0.0258	0.0009786			YKL224C	pau16Δ	0.0141	0.0001913
YPR111W	dbf20Δ	-0.0258	3.724e-07			YGL224C	sdt1Δ	0.0133	0.03881
YDR139C	rub1Δ	-0.0256	0.01754			YGR070W	rom1Δ	0.0125	0.01017
YLR012C	ylr012cΔ	-0.0254	6.866e-29			YDL197C	asf2Δ	0.0114	9.491e-07
YBR172C	smy2Δ	-0.0254	0.02768			YHR066W	ssf1Δ	0.0114	0.04976
YPR013C	cmr3Δ	-0.0254	0.005892			YFL014W	hsp12Δ	0.011	0.002187
YBR284W	ybr284wΔ	-0.0251	0.02336			YLR123C	ylr123cΔ	0.0108	0.0004129	Dubious
YDR046C	bap3Δ	-0.0251	7.943e-38			YGR004W	pex31Δ	0.0101	8.798e-10
YMR110C	hfd1Δ	-0.025	0.01279			YER046W-A	yer046wΔ-a	0.0094	0.002041	Dubious
YKL208W	cbt1Δ	-0.025	0.008565			YJR145C	rps4aΔ	0.0092	0.008045
YOL028C	yap7Δ	-0.0247	2.278e-06			YBL102W	sft2Δ	0.0091	0.04622
YHR094C	hxt1Δ	-0.0246	0.01129			YLR354C	tal1Δ	0.009	0.0001126
YDR504C	spg3Δ	-0.0245	0.04796			YDR110W	fob1Δ	0.0031	0.0008358
YPL076W	gpi2-1-7b	-0.0244	0.04499			YLR046C	ylr046cΔ	0.0021	0.04646
YDR435C	ppm1Δ	-0.0242	0.04009
YBR245C	isw1Δ	-0.0241	2.435e-07
YBR043C	qdr3Δ	-0.024	0.02041
YKR055W	rho4Δ	-0.0235	0.01828
YIL019W	faf1-5001	-0.0231	0.005892
YAL030W	snc1Δ	-0.0231	0.02236
YMR178W	fpy1Δ	-0.023	0.02487
YDR466W	pkh3Δ	-0.0218	8.062e-06
YOL091W	spo21Δ	-0.0213	0.046
YBR288C	apm3Δ	-0.0212	5.272e-34
YMR114C	ymr114cΔ	-0.021	0.009208
YMR191W	spg5Δ	-0.0208	4.67e-36
YGR015C	eat1Δ	-0.0208	0.01101
YGL253W	hxk2Δ	-0.0205	0.006201
YPL182C	ypl182cΔ	-0.0204	0.01647	Dubious
YOL098C	sdd3Δ	-0.0203	0.007071
YDR006C	sok1Δ	-0.0201	3.671e-13
YBR047W	fmp23Δ	-0.02	9.311e-14
YBL019W	apn2Δ	-0.02	4.18e-06
YMR076C	pds5-1	-0.02	0.01531
YER163C	gcg1Δ	-0.0199	0.03662
YNL096C	rps7bΔ	-0.0198	0.03248
YML016C	ppz1Δ	-0.0198	0.002297
YPL140C	mkk2Δ	-0.0198	0.04471
YLR097C	hrt3Δ	-0.0193	7.492e-11
YHR013C	ard1Δ	-0.0186	0.008327
YMR190C	sgs1Δ	-0.0185	0.0009956
YKL085W	mdh1Δ	-0.0184	0.04427
YGR017W	ygr017wΔ	-0.0177	8.414e-05
YPR012W	ypr012wΔ	-0.0175	0.003366	Dubious
YBR052C	rfs1Δ	-0.0174	7.646e-09
YGL007C-A	ygl007cΔ-a	-0.0174	0.04613
YPL101W	elp4Δ	-0.0166	0.01953
YNL034W	ynl034wΔ	-0.016	0.012
YKL109W	hap4Δ	-0.0159	0.003839
YML100W-A	yml100wΔ-a	-0.0158	6.141e-05
YBR215W	hpc2Δ	-0.0156	0.0008607
YDL187C	ydl187cΔ	-0.0155	0.001669	Dubious
YIL093C	rsm25Δ	-0.015	0.02551
YJL152W	yjl152wΔ	-0.0144	0.008288	Dubious
YGL144C	rog1Δ	-0.0142	0.00791
YLR001C	ylr001cΔ	-0.0138	0.03191
YLR407W	ylr407wΔ	-0.0136	4.379e-08
YLL046C	rnp1Δ	-0.0134	0.03754
YKR069W	met1Δ	-0.0134	6.883e-05
YMR174C	pai3Δ	-0.013	0.01602
YNL014W	hef3Δ	-0.0129	0.01157
YDR393W	she9Δ	-0.0127	3.03e-12
YHR003C	tcd1Δ	-0.0126	0.0001511
YDR068W	dos2Δ	-0.012	9.44e-05
YLR417W	vps36Δ	-0.0117	0.01545
YNL011C	ynl011cΔ	-0.0114	0.0022
YCR030C	syp1Δ	-0.0113	0.01665
YNL042W	bop3Δ	-0.0108	0.003405
YKL063C	ykl063cΔ	-0.0107	0.0002879
YBR241C	ybr241cΔ	-0.0098	0.0008063
YDR121W	dpb4Δ	-0.0097	0.01811
YMR214W	scj1Δ	-0.0068	4.597e-05
YOL083W	atg34Δ	-0.0054	0.0001122
