# Supplementary material for: Uptake of exogenous serine is important to maintain sphingolipid homeostasis in Saccharomyces cerevisiae
Source: PLoS Genet. 2020 Aug 26;16(8):e1008745. doi: 10.1371/journal.pgen.1008745 (PMC7478846; doi:10.1371/journal.pgen.1008745)
Supplement: S2 Data — (XLSX) [file pgen.1008745.s009.xlsx]

## Sheet: Graphs and slopes
Uptake rates of [14C]-serine
			Uptake rate	Sum	Standard deviation
Strain		time (min)	(nmol/mg protein)	mmol/mg protein
WT		5	3.82868	4.03982	0.253831
		15	12.7824	18.6055	3.88205
		30	31.2324	37.5911	5.19088
gnp1D		5	0.559229	1.39766	0.558957
		15	1.81084	6.194	2.92211
		30	4.39394	13.6533	6.17289
agp1D		5	1.39807	2.65407	0.837334
		15	9.58678	12.4704	1.92239
		30	21.6368	25.6505	2.74532
gnp1D agp1D		5	0.288963	-0.281513	0.380317
		15	0.118985	0.2237	0.339988
		30	1.35983	0.949561	0.273511
WT		5	4.42057
		15	21.4105
		30	45.3774
gnp1D		5	2.13583
		15	7.30421
		30	19.1899
agp1D		5	3.12128
		15	13.7485
		30	25.5462
gnp1D agp1D		5	-0.570642
		15	0.733682
		30	0.798898
WT		5	3.87022
		15	21.6235
		30	36.1635
gnp1D		5	1.49793
		15	9.46694
		30	17.376
agp1D		5	3.44287
		15	14.0758
		30	29.7685
gnp1D agp1D		5	-0.56286
		15	-0.181568
		30	0.689958
