# Supplementary material for: Uptake of exogenous serine is important to maintain sphingolipid homeostasis in Saccharomyces cerevisiae
Source: PLoS Genet. 2020 Aug 26;16(8):e1008745. doi: 10.1371/journal.pgen.1008745 (PMC7478846; doi:10.1371/journal.pgen.1008745)
Supplement: S3 Data — (XLSX) [file pgen.1008745.s010.XLSX]

## Sheet: proteinGroups
Protein IDs	Majority protein IDs	Peptide counts (all)	Peptide counts (razor+unique)	Peptide counts (unique)	Protein names	Gene names	Fasta headers	Number of proteins	Peptides	Razor + unique peptides	Unique peptides	Peptides agp1d1	Peptides agp1d2	Peptides agp1dgnp1d_1	Peptides agp1dgnp1d_2	Peptides gnp1d1	Peptides gnp1d2	Peptides ser2D_1	Peptides ser2d_2	Peptides wt1	Peptides wt2	Razor + unique peptides agp1d1	Razor + unique peptides agp1d2	Razor + unique peptides agp1dgnp1d_1	Razor + unique peptides agp1dgnp1d_2	Razor + unique peptides gnp1d1	Razor + unique peptides gnp1d2	Razor + unique peptides ser2D_1	Razor + unique peptides ser2d_2	Razor + unique peptides wt1	Razor + unique peptides wt2	Unique peptides agp1d1	Unique peptides agp1d2	Unique peptides agp1dgnp1d_1	Unique peptides agp1dgnp1d_2	Unique peptides gnp1d1	Unique peptides gnp1d2	Unique peptides ser2D_1	Unique peptides ser2d_2	Unique peptides wt1	Unique peptides wt2	Sequence coverage [%]	Unique + razor sequence coverage [%]	Unique sequence coverage [%]	Mol. weight [kDa]	Sequence length	Sequence lengths	Q-value	Score
CON__P04264;CON__Q8BGZ7;CON__P50446;CON__Q922U2;CON__Q5XQN5;CON__P12035	CON__P04264;CON__Q8BGZ7;CON__P50446;CON__Q922U2;CON__Q5XQN5;CON__P12035	2;1;1;1;1;1	2;1;1;1;1;1	2;1;1;1;1;1			;;;;;	6	2	2	2	1	1	0	1	0	1	0	1	0	0	1	1	0	1	0	1	0	1	0	0	1	1	0	1	0	1	0	1	0	0	4.2	4.2	4.2	66.017	644	644;551;553;580;601;629	0	13.521
CON__Q28107	CON__Q28107	2	2	2				1	2	2	2	0	0	0	0	1	0	1	0	0	0	0	0	0	0	1	0	1	0	0	0	0	0	0	0	1	0	1	0	0	0	0.9	0.9	0.9	248.98	2211	2211	0	11.958
CON__Q2HJF0	CON__Q2HJF0	1	1	1				1	1	1	1	0	0	0	0	0	0	0	0	0	1	0	0	0	0	0	0	0	0	0	1	0	0	0	0	0	0	0	0	0	1	3.2	3.2	3.2	69.182	622	622	0.0060514	6.4628
P05755;O13516	P05755;O13516	6;6	6;6	6;6	40S ribosomal protein S9-B;40S ribosomal protein S9-A	RPS9B;RPS9A	;	2	6	6	6	2	4	4	5	2	4	4	2	1	0	2	4	4	5	2	4	4	2	1	0	2	4	4	5	2	4	4	2	1	0	28.7	28.7	28.7	22.298	195	195;197	0	42.703
Q07793;Q99231;Q92393;Q12414;Q12316;Q12273;Q12269;Q12141;Q12088;Q04711;Q04670;Q03855;Q03619;Q03612;Q03434;P47100;P47098;P0C2J1;P0C2I9;P0C2I7;P0C2I6;P0C2I5;P0C2I3;P0C2I2;Q12193;P0C2J0;O13535;Q92392;Q6Q5H1;Q12485;Q12441;Q12217;Q12085;Q04706;Q03856;P47099;P0CX76;P0CX75;P0CX74;P0CX73;P0CX72;P0CX71;P0CX70;P0CX69;P0CX68;P0CX67;P0CX66;P0CX65;P0CX60;P0CX59;P0CX58;P0CX57;P0C2I8;O74302;P0C2I4;Q99337;Q12470;…	Q07793;Q99231;Q92393;Q12414;Q12316;Q12273;Q12269;Q12141;Q12088;Q04711;Q04670;Q03855;Q03619;Q03612;Q03434;P47100;P47098;P0C2J1;P0C2I9;P0C2I7;P0C2I6;P0C2I5;P0C2I3;P0C2I2;Q12193;P0C2J0;O13535;Q92392;Q6Q5H1;Q12485;Q12441;Q12217;Q12085;Q04706;Q03856;P47099;P0CX76;P0CX75;P0CX74;P0CX73;P0CX72;P0CX71;P0CX70;P0CX69;P0CX68;P0CX67;P0CX66;P0CX65;P0CX60;P0CX59;P0CX58;P0CX57;P0C2I8;O74302;P0C2I4;Q99337	4;4;4;4;4;4;4;4;4;4;4;4;4;4;4;4;4;4;4;4;4;4;4;4;4;4;4;3;3;3;3;3;3;3;3;3;3;3;3;3;3;3;3;3;3;3;3;3;3;3;3;3;3;3;3;2;1;1	4;4;4;4;4;4;4;4;4;4;4;4;4;4;4;4;4;4;4;4;4;4;4;4;4;4;4;3;3;3;3;3;3;3;3;3;3;3;3;3;3;3;3;3;3;3;3;3;3;3;3;3;3;3;3;2;1;1	2;2;2;2;2;2;2;2;2;2;2;2;2;2;2;2;2;2;2;2;2;2;2;2;2;2;2;2;2;2;2;2;2;2;2;2;2;2;2;2;2;2;2;2;2;2;2;2;2;2;2;2;2;2;2;0;0;0	Transposon Ty1-DR4 Gag-Pol polyprotein;Capsid protein;Ty1 protease;Integrase;Reverse transcriptase/ribonuclease H;Transposon Ty1-DR3 Gag-Pol polyprotein;Capsid protein;Ty1 protease;Integrase;Reverse transcriptase/ribonuclease H;Transposon Ty1-OR Gag-Pol polyprotein;Capsid protein;Ty1 protease;Integrase;Reverse transcriptase/ribonuclease H;Transposon Ty1-PL Gag-Pol polyprotein;Capsid protein;Ty1 p…	TY1B-DR4;TY1B-DR3;TY1B-OR;TY1B-PL;TY1B-GR3;TY1B-OL;TY1B-GR2;TY1B-GR1;TY1B-LR1;TY1B-ML1;TY1B-MR2;TY1B-DR1;TY1B-ER2;TY1B-ER1;TY1B-ML2;TY1B-JR2;TY1B-JR1;TY1B-PR3;TY1B-PR1;TY1B-LR4;TY1B-LR3;TY1B-LR2;TY1B-DR6;TY1B-DR5;TY1B-BR;TY1B-PR2;TY1B-H;TY1A-OL;TY1A-PR3;TY1A-GR2;TY1A-DR3;TY1A-BR;TY1A-GR1;TY1A-ML1;TY1A-DR1;TY1A-JR2;TY1A-ML2;TY1A-LR3;TY1A-JR1;TY1A-PL;TY1A-LR2;TY1A-ER1;TY1A-DR6;TY1A-MR2;TY1A-LR1;TY1…	;;;;;;;;;;;;;;;;;;;;;;;;;;;;;;;;;;;;;;;;;;;;;;;;;;;;;;;	58	4	4	2	1	2	2	2	3	1	3	2	2	2	1	2	2	2	3	1	3	2	2	2	0	2	1	1	1	0	2	1	1	1	2.4	2.4	1.2	181.66	1604	1604;1755;1755;1755;1755;1755;1755;1755;1755;1755;1755;1755;1755;1755;1755;1755;1755;1755;1755;1755;1755;1755;1755;1755;1756;1756;1793;440;440;440;440;440;440;440;440;440;440;440;440;440;440;440;440;440;440;440;440;440;440;440;440;440;440;440;478;1749;440;1196	0	86.763
O14455	O14455	1	1	1	60S ribosomal protein L36-B	RPL36B		1	1	1	1	0	0	1	1	0	0	0	1	0	1	0	0	1	1	0	0	0	1	0	1	0	0	1	1	0	0	0	1	0	1	9	9	9	11.135	100	100	1	-2
O94742	O94742	1	1	1	26S proteasome complex subunit SEM1	SEM1		1	1	1	1	0	1	1	1	0	1	0	1	0	1	0	1	1	1	0	1	0	1	0	1	0	1	1	1	0	1	0	1	0	1	11.2	11.2	11.2	10.386	89	89	0.0062112	6.5837
P00330;P07246	P00330	13;3	13;3	8;2	Alcohol dehydrogenase 1	ADH1		2	13	13	8	3	5	11	7	10	5	3	2	4	3	3	5	11	7	10	5	3	2	4	3	2	4	6	6	6	4	2	2	2	2	35.9	35.9	24.7	36.849	348	348;375	0	171.31
P00331	P00331	7	2	2	Alcohol dehydrogenase 2	ADH2		1	7	2	2	1	1	6	3	4	2	1	0	2	1	0	0	1	2	0	1	0	0	0	0	0	0	1	2	0	1	0	0	0	0	15.8	4.6	4.6	36.731	348	348	0	13.409
P00358	P00358	32	6	6	Glyceraldehyde-3-phosphate dehydrogenase 2	TDH2		1	32	6	6	8	6	20	18	17	14	6	9	10	5	2	1	2	2	3	1	1	3	3	1	2	1	2	2	3	1	1	3	3	1	58.4	11.1	11.1	35.846	332	332	0	74.177
P00359	P00359	33	33	4	Glyceraldehyde-3-phosphate dehydrogenase 3	TDH3		1	33	33	4	8	6	22	18	18	15	6	7	11	5	8	6	22	18	18	15	6	7	11	5	1	1	2	1	3	1	1	1	3	1	60.5	60.5	11.4	35.746	332	332	0	317.05
P00360	P00360	20	6	6	Glyceraldehyde-3-phosphate dehydrogenase 1	TDH1		1	20	6	6	5	2	13	12	8	11	3	4	6	2	1	0	3	4	0	2	1	2	1	0	1	0	3	4	0	2	1	2	1	0	44	16	16	35.75	332	332	0	37.177
P00410	P00410	1	1	1	Cytochrome c oxidase subunit 2	COX2		1	1	1	1	0	0	1	0	0	1	1	1	0	1	0	0	1	0	0	1	1	1	0	1	0	0	1	0	0	1	1	1	0	1	4.8	4.8	4.8	28.567	251	251	0.0034783	7.5186
P00425	P00425	1	1	1	Cytochrome c oxidase polypeptide 5B, mitochondrial	COX5B		1	1	1	1	1	0	0	0	0	0	0	0	0	0	1	0	0	0	0	0	0	0	0	0	1	0	0	0	0	0	0	0	0	0	6.6	6.6	6.6	17.197	151	151	0.0061444	6.5295
P00447	P00447	3	3	3	Superoxide dismutase [Mn], mitochondrial	SOD2		1	3	3	3	1	0	2	1	1	1	0	0	1	1	1	0	2	1	1	1	0	0	1	1	1	0	2	1	1	1	0	0	1	1	20.2	20.2	20.2	25.774	233	233	0	23.804
P00546	P00546	2	2	2	Cyclin-dependent kinase 1	CDC28		1	2	2	2	1	0	1	2	1	1	1	1	0	1	1	0	1	2	1	1	1	1	0	1	1	0	1	2	1	1	1	1	0	1	9.4	9.4	9.4	34.061	298	298	0	13.938
P00549;P52489	P00549	25;1	25;1	25;1	Pyruvate kinase 1	CDC19		2	25	25	25	6	8	16	14	13	11	5	5	6	4	6	8	16	14	13	11	5	5	6	4	6	8	16	14	13	11	5	5	6	4	46	46	46	54.544	500	500;506	0	323.31
P00560	P00560	30	30	30	Phosphoglycerate kinase	PGK1		1	30	30	30	15	12	24	20	17	17	11	14	12	14	15	12	24	20	17	17	11	14	12	14	15	12	24	20	17	17	11	14	12	14	44.7	44.7	44.7	44.738	416	416	0	323.31
P00812	P00812	1	1	1	Arginase	CAR1		1	1	1	1	1	1	1	1	1	1	1	0	0	0	1	1	1	1	1	1	1	0	0	0	1	1	1	1	1	1	1	0	0	0	4.8	4.8	4.8	35.662	333	333	0	21.321
P00815	P00815	4	4	4	Histidine biosynthesis trifunctional protein;Phosphoribosyl-AMP cyclohydrolase;Phosphoribosyl-ATP pyrophosphohydrolase;Histidinol dehydrogenase	HIS4		1	4	4	4	2	1	2	0	1	0	2	1	2	1	2	1	2	0	1	0	2	1	2	1	2	1	2	0	1	0	2	1	2	1	5.9	5.9	5.9	87.72	799	799	0	29.269
P00817	P00817	8	8	8	Inorganic pyrophosphatase	IPP1		1	8	8	8	1	4	2	5	2	3	3	2	2	3	1	4	2	5	2	3	3	2	2	3	1	4	2	5	2	3	3	2	2	3	25.8	25.8	25.8	32.299	287	287	0	85.108
P00830	P00830	3	3	3	ATP synthase subunit beta, mitochondrial	ATP2		1	3	3	3	1	0	1	0	1	1	2	1	2	1	1	0	1	0	1	1	2	1	2	1	1	0	1	0	1	1	2	1	2	1	7.2	7.2	7.2	54.793	511	511	0	46.873
P00890	P00890	4	4	4	Citrate synthase, mitochondrial	CIT1		1	4	4	4	0	1	1	2	0	1	2	0	0	0	0	1	1	2	0	1	2	0	0	0	0	1	1	2	0	1	2	0	0	0	9.4	9.4	9.4	53.359	479	479	0	23.946
P00924	P00924	19	5	5	Enolase 1	ENO1		1	19	5	5	7	5	9	7	7	9	6	9	5	5	1	1	4	3	1	3	2	2	0	1	1	1	4	3	1	3	2	2	0	1	32.7	13.5	13.5	46.816	437	437	0	127.42
P00925	P00925	26	26	12	Enolase 2	ENO2		1	26	26	12	13	8	12	12	14	12	9	12	10	8	13	8	12	12	14	12	9	12	10	8	7	4	7	8	8	6	5	5	5	4	36.6	36.6	17.4	46.914	437	437	0	323.31
P00927	P00927	3	3	3	Threonine dehydratase, mitochondrial	ILV1		1	3	3	3	1	0	1	0	0	1	1	0	0	1	1	0	1	0	0	1	1	0	0	1	1	0	1	0	0	1	1	0	0	1	5.9	5.9	5.9	63.83	576	576	0	17.523
P00931	P00931	3	3	3	Tryptophan synthase	TRP5		1	3	3	3	0	3	0	1	0	0	1	0	1	0	0	3	0	1	0	0	1	0	1	0	0	3	0	1	0	0	1	0	1	0	3.8	3.8	3.8	76.625	707	707	0	17.682
P00942	P00942	6	6	6	Triosephosphate isomerase	TPI1		1	6	6	6	3	2	4	3	2	1	1	1	2	0	3	2	4	3	2	1	1	1	2	0	3	2	4	3	2	1	1	1	2	0	21.8	21.8	21.8	26.795	248	248	0	37.987
P00950	P00950	12	12	12	Phosphoglycerate mutase 1	GPM1		1	12	12	12	8	7	8	9	7	6	8	8	7	8	8	7	8	9	7	6	8	8	7	8	8	7	8	9	7	6	8	8	7	8	34	34	34	27.608	247	247	0	323.31
P00958	P00958	5	5	5	Methionine--tRNA ligase, cytoplasmic	MES1		1	5	5	5	3	1	4	1	3	1	2	1	2	2	3	1	4	1	3	1	2	1	2	2	3	1	4	1	3	1	2	1	2	2	8.3	8.3	8.3	85.677	751	751	0	31.729
P32435;P01149	P32435;P01149	1;1	1;1	1;1	Mating factor alpha-2;Mating factor alpha;Mating factor alpha-like;Mating factor alpha-1;Mating factor alpha	MF(ALPHA)2;MF(ALPHA)1	;	2	1	1	1	0	0	1	0	0	0	0	0	0	0	0	0	1	0	0	0	0	0	0	0	0	0	1	0	0	0	0	0	0	0	10.8	10.8	10.8	13.271	120	120;165	0.0047695	6.7018
P02294;P02293	P02294;P02293	6;6	6;6	6;6	Histone H2B.2;Histone H2B.1	HTB2;HTB1	;	2	6	6	6	2	1	3	4	2	3	1	3	1	1	2	1	3	4	2	3	1	3	1	1	2	1	3	4	2	3	1	3	1	1	26.7	26.7	26.7	14.237	131	131;131	0	124.27
P02406	P02406	5	5	5	60S ribosomal protein L28	RPL28		1	5	5	5	3	3	3	5	1	3	3	3	1	3	3	3	3	5	1	3	3	3	1	3	3	3	3	5	1	3	3	3	1	3	28.2	28.2	28.2	16.721	149	149	0	323.31
P14127;P02407	P14127;P02407	6;6	6;6	6;6	40S ribosomal protein S17-B;40S ribosomal protein S17-A	RPS17B;RPS17A	;	2	6	6	6	4	2	5	5	5	4	3	4	4	5	4	2	5	5	5	4	3	4	4	5	4	2	5	5	5	4	3	4	4	5	36.8	36.8	36.8	15.803	136	136;136	0	69.647
P02557	P02557	3	3	3	Tubulin beta chain	TUB2		1	3	3	3	0	0	2	0	0	1	0	0	0	0	0	0	2	0	0	1	0	0	0	0	0	0	2	0	0	1	0	0	0	0	7	7	7	50.922	457	457	0	24.42
P02829	P02829	18	2	2	ATP-dependent molecular chaperone HSP82	HSP82		1	18	2	2	7	4	9	7	6	4	6	3	6	5	1	0	1	0	1	0	0	0	1	0	1	0	1	0	1	0	0	0	1	0	24.4	1.8	1.8	81.405	709	709	0	13.407
P02992	P02992	1	1	1	Elongation factor Tu, mitochondrial	TUF1		1	1	1	1	0	1	1	1	0	0	1	0	1	0	0	1	1	1	0	0	1	0	1	0	0	1	1	1	0	0	1	0	1	0	2.1	2.1	2.1	47.972	437	437	0.0062598	6.626
P02994	P02994	19	19	19	Elongation factor 1-alpha	TEF1		1	19	19	19	6	8	14	15	9	12	4	5	6	4	6	8	14	15	9	12	4	5	6	4	6	8	14	15	9	12	4	5	6	4	33.4	33.4	33.4	50.032	458	458	0	323.31
P03965	P03965	4	4	4	Carbamoyl-phosphate synthase arginine-specific large chain	CPA2		1	4	4	4	1	1	4	1	3	0	0	0	2	1	1	1	4	1	3	0	0	0	2	1	1	1	4	1	3	0	0	0	2	1	4.5	4.5	4.5	123.91	1118	1118	0	44.226
P04050	P04050	4	4	4	DNA-directed RNA polymerase II subunit RPB1	RPO21		1	4	4	4	2	0	3	2	2	0	0	0	0	1	2	0	3	2	2	0	0	0	0	1	2	0	3	2	2	0	0	0	0	1	2.7	2.7	2.7	191.61	1733	1733	0	47.972
P04076	P04076	3	3	3	Argininosuccinate lyase	ARG4		1	3	3	3	3	1	1	1	2	1	2	1	2	2	3	1	1	1	2	1	2	1	2	2	3	1	1	1	2	1	2	1	2	2	5.8	5.8	5.8	51.989	463	463	0	19.514
P04147	P04147	8	8	8	Polyadenylate-binding protein, cytoplasmic and nuclear	PAB1		1	8	8	8	1	3	4	5	2	4	2	1	1	3	1	3	4	5	2	4	2	1	1	3	1	3	4	5	2	4	2	1	1	3	18	18	18	64.343	577	577	0	149.51
P04173	P04173	2	2	2	3-isopropylmalate dehydrogenase	LEU2		1	2	2	2	0	0	0	0	1	0	1	1	0	0	0	0	0	0	1	0	1	1	0	0	0	0	0	0	1	0	1	1	0	0	6.9	6.9	6.9	38.952	364	364	0	15.892
P24000;P04449	P24000;P04449	4;4	4;4	4;4	60S ribosomal protein L24-B;60S ribosomal protein L24-A	RPL24B;RPL24A	;	2	4	4	4	0	1	2	2	0	0	1	0	0	0	0	1	2	2	0	0	1	0	0	0	0	1	2	2	0	0	1	0	0	0	16.8	16.8	16.8	17.547	155	155;155	0	24.111
P04456	P04456	2	2	2	60S ribosomal protein L25	RPL25		1	2	2	2	0	0	0	2	0	1	0	0	0	0	0	0	0	2	0	1	0	0	0	0	0	0	0	2	0	1	0	0	0	0	17.6	17.6	17.6	15.757	142	142	0	37.866
P04801	P04801	2	2	2	Threonine--tRNA ligase, cytoplasmic	THS1		1	2	2	2	0	1	2	1	1	0	1	0	0	0	0	1	2	1	1	0	1	0	0	0	0	1	2	1	1	0	1	0	0	0	4.5	4.5	4.5	84.519	734	734	0	12.619
P04802	P04802	3	3	3	Aspartate--tRNA ligase, cytoplasmic	DPS1		1	3	3	3	1	2	0	2	0	2	3	1	1	0	1	2	0	2	0	2	3	1	1	0	1	2	0	2	0	2	3	1	1	0	4.7	4.7	4.7	63.515	557	557	0	32.058
P04806	P04806	2	2	2	Hexokinase-1	HXK1		1	2	2	2	0	0	0	1	0	2	0	0	0	0	0	0	0	1	0	2	0	0	0	0	0	0	0	1	0	2	0	0	0	0	5.2	5.2	5.2	53.738	485	485	0	77.97
P04807	P04807	15	15	15	Hexokinase-2	HXK2		1	15	15	15	3	3	8	4	11	4	1	2	4	4	3	3	8	4	11	4	1	2	4	4	3	3	8	4	11	4	1	2	4	4	31.1	31.1	31.1	53.942	486	486	0	259.9
P04840	P04840	6	6	6	Mitochondrial outer membrane protein porin 1	POR1		1	6	6	6	1	2	4	4	3	3	1	2	1	3	1	2	4	4	3	3	1	2	1	3	1	2	4	4	3	3	1	2	1	3	19.8	19.8	19.8	30.428	283	283	0	102.18
P04912;P04911	P04912;P04911	5;5	5;5	5;5	Histone H2A.2;Histone H2A.1	HTA2;HTA1	;	2	5	5	5	2	0	3	2	3	2	2	1	2	2	2	0	3	2	3	2	2	1	2	2	2	0	3	2	3	2	2	1	2	2	31.1	31.1	31.1	13.989	132	132;132	0	77.171
P05030;P19657	P05030;P19657	13;7	13;7	13;7	Plasma membrane ATPase 1;Plasma membrane ATPase 2	PMA1;PMA2	;	2	13	13	13	4	9	11	11	5	7	5	5	5	5	4	9	11	11	5	7	5	5	5	5	4	9	11	11	5	7	5	5	5	5	11.2	11.2	11.2	99.618	918	918;947	0	180.73
P05317	P05317	18	18	18	60S acidic ribosomal protein P0	RPP0		1	18	18	18	2	9	7	8	6	7	5	4	3	4	2	9	7	8	6	7	5	4	3	4	2	9	7	8	6	7	5	4	3	4	36.5	36.5	36.5	33.717	312	312	0	323.31
P05318	P05318	5	5	5	60S acidic ribosomal protein P1-alpha	RPP1A		1	5	5	5	1	2	5	2	3	2	1	2	2	2	1	2	5	2	3	2	1	2	2	2	1	2	5	2	3	2	1	2	2	2	20.8	20.8	20.8	10.908	106	106	0	184.77
P05319	P05319	2	2	2	60S acidic ribosomal protein P2-alpha	RPP2A		1	2	2	2	0	0	1	1	0	0	0	0	0	0	0	0	1	1	0	0	0	0	0	0	0	0	1	1	0	0	0	0	0	0	9.4	9.4	9.4	10.746	106	106	0	12.246
P05373	P05373	1	1	1	Delta-aminolevulinic acid dehydratase	HEM2		1	1	1	1	1	0	1	0	1	0	1	1	1	1	1	0	1	0	1	0	1	1	1	1	1	0	1	0	1	0	1	1	1	1	3.2	3.2	3.2	37.74	342	342	0.0038168	10.673
P05694	P05694	17	17	17	5-methyltetrahydropteroyltriglutamate--homocysteine methyltransferase	MET6		1	17	17	17	5	5	11	8	5	5	4	3	4	3	5	5	11	8	5	5	4	3	4	3	5	5	11	8	5	5	4	3	4	3	22.7	22.7	22.7	85.859	767	767	0	174.76
P05737;Q12213	P05737;Q12213	11;10	11;10	11;10	60S ribosomal protein L7-A;60S ribosomal protein L7-B	RPL7A;RPL7B	;	2	11	11	11	5	5	10	4	7	3	8	5	5	5	5	5	10	4	7	3	8	5	5	5	5	5	10	4	7	3	8	5	5	5	36.9	36.9	36.9	27.638	244	244;244	0	323.31
P05738	P05738	5	1	1	60S ribosomal protein L9-A	RPL9A		1	5	1	1	1	2	4	3	1	2	3	2	0	0	1	0	1	0	1	1	1	1	0	0	1	0	1	0	1	1	1	1	0	0	20.4	4.7	4.7	21.569	191	191	1	-2
P05739	P05739	7	2	2	60S ribosomal protein L6-B	RPL6B		1	7	2	2	3	5	1	3	1	3	3	1	1	3	1	2	1	1	1	1	1	0	1	1	1	2	1	1	1	1	1	0	1	1	27.3	5.7	5.7	19.986	176	176	0	21.466
P05740	P05740	4	4	2	60S ribosomal protein L17-A	RPL17A		1	4	4	2	1	0	4	1	3	1	0	0	1	1	1	0	4	1	3	1	0	0	1	1	0	0	2	1	1	1	0	0	1	0	10.9	10.9	4.9	20.549	184	184	0	46.826
P53221;P05743	P53221;P05743	3;3	3;3	3;3	60S ribosomal protein L26-B;60S ribosomal protein L26-A	RPL26B;RPL26A	;	2	3	3	3	1	1	2	1	2	1	1	1	1	1	1	1	2	1	2	1	1	1	1	1	1	1	2	1	2	1	1	1	1	1	20.5	20.5	20.5	14.235	127	127;127	0	18.625
P41056;P05744	P41056;P05744	5;5	5;5	5;5	60S ribosomal protein L33-B;60S ribosomal protein L33-A	RPL33B;RPL33A	;	2	5	5	5	2	2	2	2	1	1	1	2	1	1	2	2	2	2	1	1	1	2	1	1	2	2	2	2	1	1	1	2	1	1	22.4	22.4	22.4	12.168	107	107;107	0	34.283
P54780;P05748	P54780;P05748	3;3	3;3	3;3	60S ribosomal protein L15-B;60S ribosomal protein L15-A	RPL15B;RPL15A	;	2	3	3	3	0	0	1	2	1	3	0	0	1	0	0	0	1	2	1	3	0	0	1	0	0	0	1	2	1	3	0	0	1	0	10.3	10.3	10.3	24.422	204	204;204	0	30.188
P05749	P05749	4	4	3	60S ribosomal protein L22-A	RPL22A		1	4	4	3	4	4	4	4	4	4	3	4	3	3	4	4	4	4	4	4	3	4	3	3	3	3	3	3	3	3	2	3	2	2	22.3	22.3	22.3	13.693	121	121	0	136.56
P05750	P05750	6	6	6	40S ribosomal protein S3	RPS3		1	6	6	6	1	1	5	4	2	4	2	0	3	0	1	1	5	4	2	4	2	0	3	0	1	1	5	4	2	4	2	0	3	0	27.1	27.1	27.1	26.502	240	240	0	51.346
P05756	P05756	5	5	5	40S ribosomal protein S13	RPS13		1	5	5	5	1	2	3	3	2	4	1	1	0	1	1	2	3	3	2	4	1	1	0	1	1	2	3	3	2	4	1	1	0	1	25.8	25.8	25.8	17.029	151	151	0	46.523
P0CH09;P0CH08;P05759;P0CG63	P0CH09;P0CH08;P05759;P0CG63	4;4;4;4	4;4;4;4	4;4;4;4	Ubiquitin-60S ribosomal protein L40;Ubiquitin;60S ribosomal protein L40;Ubiquitin-40S ribosomal protein S31;Ubiquitin;40S ribosomal protein S31;Polyubiquitin;Ubiquitin	RPL40B;RPL40A;RPS31;UBI4	;;;	4	4	4	4	0	0	3	3	2	2	0	2	0	0	0	0	3	3	2	2	0	2	0	0	0	0	3	3	2	2	0	2	0	0	29.7	29.7	29.7	14.554	128	128;128;152;381	0	29.643
P06101	P06101	2	2	2	Hsp90 co-chaperone Cdc37	CDC37		1	2	2	2	2	0	1	1	1	1	1	1	1	2	2	0	1	1	1	1	1	1	1	2	2	0	1	1	1	1	1	1	1	2	4.3	4.3	4.3	58.384	506	506	0	14.875
P06103	P06103	5	5	5	Eukaryotic translation initiation factor 3 subunit B	PRT1		1	5	5	5	2	0	2	3	3	2	0	0	0	1	2	0	2	3	3	2	0	0	0	1	2	0	2	3	3	2	0	0	0	1	6.4	6.4	6.4	88.129	763	763	0	36.584
P06105	P06105	6	6	6	Protein SCP160	SCP160		1	6	6	6	3	3	4	2	4	1	4	4	2	4	3	3	4	2	4	1	4	4	2	4	3	3	4	2	4	1	4	4	2	4	5.3	5.3	5.3	134.81	1222	1222	0	39.831
P06106	P06106	10	10	10	Protein MET17;O-acetylhomoserine sulfhydrylase;O-acetylserine sulfhydrylase	MET17		1	10	10	10	5	3	4	4	3	5	3	3	3	3	5	3	4	4	3	5	3	3	3	3	5	3	4	4	3	5	3	3	3	3	30	30	30	48.671	444	444	0	177.24
P06168	P06168	6	6	6	Ketol-acid reductoisomerase, mitochondrial	ILV5		1	6	6	6	1	2	5	1	3	2	1	1	1	1	1	2	5	1	3	2	1	1	1	1	1	2	5	1	3	2	1	1	1	1	18.2	18.2	18.2	44.368	395	395	0	118.78
P06169;P26263;Q07471	P06169	33;9;1	33;9;1	23;3;0	Pyruvate decarboxylase isozyme 1	PDC1		3	33	33	23	13	16	19	21	17	16	15	13	13	15	13	16	19	21	17	16	15	13	13	15	9	12	13	14	10	10	10	10	10	10	44.6	44.6	34.3	61.495	563	563;563;609	0	323.31
P06182	P06182	1	1	1	Cytochrome c heme lyase	CYC3		1	1	1	1	0	0	1	0	0	0	0	0	0	0	0	0	1	0	0	0	0	0	0	0	0	0	1	0	0	0	0	0	0	0	3.7	3.7	3.7	30.081	269	269	0.0062992	6.6682
P06208	P06208	5	5	5	2-isopropylmalate synthase	LEU4		1	5	5	5	2	3	1	2	3	2	3	2	1	1	2	3	1	2	3	2	3	2	1	1	2	3	1	2	3	2	3	2	1	1	7.8	7.8	7.8	68.408	619	619	0	42.269
P06634;P24784	P06634	3;1	3;1	3;1	ATP-dependent RNA helicase DED1	DED1		2	3	3	3	0	0	1	0	3	0	0	1	2	0	0	0	1	0	3	0	0	1	2	0	0	0	1	0	3	0	0	1	2	0	4.3	4.3	4.3	65.552	604	604;617	0	17.79
P06776	P06776	2	2	2	3,5-cyclic-nucleotide phosphodiesterase 2	PDE2		1	2	2	2	0	1	1	1	0	1	2	0	0	0	0	1	1	1	0	1	2	0	0	0	0	1	1	1	0	1	2	0	0	0	3	3	3	60.999	526	526	0	13.704
P06780	P06780	1	1	1	GTP-binding protein RHO1	RHO1		1	1	1	1	0	0	1	0	1	0	0	0	0	0	0	0	1	0	1	0	0	0	0	0	0	0	1	0	1	0	0	0	0	0	9.6	9.6	9.6	23.152	209	209	0	11.94
P07149	P07149	21	21	21	Fatty acid synthase subunit beta;3-hydroxyacyl-[acyl-carrier-protein] dehydratase;Enoyl-[acyl-carrier-protein] reductase [NADH];[Acyl-carrier-protein] acetyltransferase;[Acyl-carrier-protein] malonyltransferase;S-acyl fatty acid synthase thioesterase	FAS1		1	21	21	21	8	5	12	11	9	9	5	5	5	4	8	5	12	11	9	9	5	5	5	4	8	5	12	11	9	9	5	5	5	4	11.5	11.5	11.5	228.69	2051	2051	0	323.31
P07170	P07170	3	3	3	Adenylate kinase	ADK1		1	3	3	3	2	0	1	0	1	1	1	1	1	0	2	0	1	0	1	1	1	1	1	0	2	0	1	0	1	1	1	1	1	0	14	14	14	24.254	222	222	0	19.694
P07213	P07213	4	4	4	Mitochondrial import receptor subunit TOM70	TOM70		1	4	4	4	0	1	4	3	4	2	1	0	1	1	0	1	4	3	4	2	1	0	1	1	0	1	4	3	4	2	1	0	1	1	4.5	4.5	4.5	70.122	617	617	0	57.602
P07244	P07244	1	1	1	Bifunctional purine biosynthetic protein ADE5,7;Phosphoribosylamine--glycine ligase;Phosphoribosylformylglycinamidine cyclo-ligase	ADE5,7		1	1	1	1	0	0	1	1	0	0	0	0	0	0	0	0	1	1	0	0	0	0	0	0	0	0	1	1	0	0	0	0	0	0	2.2	2.2	2.2	86.067	802	802	0	31.381
P07245;P09440	P07245	3;1	3;1	3;1	C-1-tetrahydrofolate synthase, cytoplasmic;Methylenetetrahydrofolate dehydrogenase;Methenyltetrahydrofolate cyclohydrolase;Formyltetrahydrofolate synthetase	ADE3		2	3	3	3	1	0	2	1	0	0	0	1	2	0	1	0	2	1	0	0	0	1	2	0	1	0	2	1	0	0	0	1	2	0	4.8	4.8	4.8	102.2	946	946;975	0	19.986
P07251	P07251	6	6	6	ATP synthase subunit alpha, mitochondrial	ATP1		1	6	6	6	1	1	3	3	2	0	1	1	1	1	1	1	3	3	2	0	1	1	1	1	1	1	3	3	2	0	1	1	1	1	10.6	10.6	10.6	58.607	545	545	0	49.197
P07256	P07256	3	3	3	Cytochrome b-c1 complex subunit 1, mitochondrial	COR1		1	3	3	3	1	1	2	1	2	1	1	1	1	1	1	1	2	1	2	1	1	1	1	1	1	1	2	1	2	1	1	1	1	1	6.3	6.3	6.3	50.227	457	457	0	19.24
P07258	P07258	1	1	1	Carbamoyl-phosphate synthase arginine-specific small chain	CPA1		1	1	1	1	0	0	0	1	0	0	0	0	0	0	0	0	0	1	0	0	0	0	0	0	0	0	0	1	0	0	0	0	0	0	4.1	4.1	4.1	45.361	411	411	0	24.262
P07259	P07259	5	5	5	Protein URA2;Glutamine-dependent carbamoyl-phosphate synthase;Aspartate carbamoyltransferase	URA2		1	5	5	5	0	0	4	3	0	1	1	1	1	0	0	0	4	3	0	1	1	1	1	0	0	0	4	3	0	1	1	1	1	0	2.3	2.3	2.3	245.04	2214	2214	0	31.84
P07260	P07260	2	2	2	Eukaryotic translation initiation factor 4E	CDC33		1	2	2	2	1	1	0	0	0	0	1	2	0	1	1	1	0	0	0	0	1	2	0	1	1	1	0	0	0	0	1	2	0	1	14.1	14.1	14.1	24.254	213	213	0	23.386
P07262;P39708	P07262	10;2	10;2	10;2	NADP-specific glutamate dehydrogenase 1	GDH1		2	10	10	10	2	1	8	6	3	1	1	3	2	1	2	1	8	6	3	1	1	3	2	1	2	1	8	6	3	1	1	3	2	1	19.2	19.2	19.2	49.569	454	454;457	0	161.73
P07264	P07264	17	17	17	3-isopropylmalate dehydratase	LEU1		1	17	17	17	7	5	9	7	7	7	5	9	7	6	7	5	9	7	7	7	5	9	7	6	7	5	9	7	7	7	5	9	7	6	21.4	21.4	21.4	85.793	779	779	0	320.72
P07267	P07267	1	1	1	Saccharopepsin	PEP4		1	1	1	1	0	0	1	1	0	1	0	0	0	0	0	0	1	1	0	1	0	0	0	0	0	0	1	1	0	1	0	0	0	0	4.2	4.2	4.2	44.498	405	405	0	23.912
P07281;P07280	P07281;P07280	4;4	4;4	4;4	40S ribosomal protein S19-B;40S ribosomal protein S19-A	RPS19B;RPS19A	;	2	4	4	4	0	0	0	3	0	3	0	0	0	1	0	0	0	3	0	3	0	0	0	1	0	0	0	3	0	3	0	0	0	1	18.1	18.1	18.1	15.891	144	144;144	0	32.967
P07283	P07283	3	3	3	Phosphomannomutase	SEC53		1	3	3	3	0	1	1	2	1	0	0	0	0	0	0	1	1	2	1	0	0	0	0	0	0	1	1	2	1	0	0	0	0	0	17.3	17.3	17.3	29.063	254	254	0	28.118
P07284	P07284	5	5	5	Serine--tRNA ligase, cytoplasmic	SES1		1	5	5	5	1	2	4	3	3	2	3	2	3	1	1	2	4	3	3	2	3	2	3	1	1	2	4	3	3	2	3	2	3	1	8.9	8.9	8.9	53.309	462	462	0	31.57
P07285	P07285	1	1	1	Anthranilate phosphoribosyltransferase	TRP4		1	1	1	1	0	0	1	0	1	0	0	1	0	0	0	0	1	0	1	0	0	1	0	0	0	0	1	0	1	0	0	1	0	0	3.2	3.2	3.2	41.374	380	380	0.0063291	6.6738
P07342	P07342	10	10	10	Acetolactate synthase catalytic subunit, mitochondrial	ILV2		1	10	10	10	3	1	4	3	1	2	5	1	2	0	3	1	4	3	1	2	5	1	2	0	3	1	4	3	1	2	5	1	2	0	12.4	12.4	12.4	74.936	687	687	0	58.816
P07347	P07347	1	1	1	N-terminal acetyltransferase A complex catalytic subunit ARD1	ARD1		1	1	1	1	0	0	0	1	0	1	0	0	0	0	0	0	0	1	0	1	0	0	0	0	0	0	0	1	0	1	0	0	0	0	4.6	4.6	4.6	27.603	238	238	0.0036697	8.6115
P07560	P07560	3	3	3	Ras-related protein SEC4	SEC4		1	3	3	3	2	2	3	2	1	3	2	0	1	1	2	2	3	2	1	3	2	0	1	1	2	2	3	2	1	3	2	0	1	1	11.2	11.2	11.2	23.505	215	215	0	20.17
P07806	P07806	7	7	7	Valine--tRNA ligase, mitochondrial	VAS1		1	7	7	7	2	2	3	2	1	1	2	1	2	1	2	2	3	2	1	1	2	1	2	1	2	2	3	2	1	1	2	1	2	1	6.1	6.1	6.1	125.77	1104	1104	0	40.799
P07991	P07991	2	2	2	Ornithine aminotransferase	CAR2		1	2	2	2	0	0	1	0	1	0	0	0	0	0	0	0	1	0	1	0	0	0	0	0	0	0	1	0	1	0	0	0	0	0	5.7	5.7	5.7	46.085	424	424	0.0039216	11.326
P08417	P08417	1	1	1	Fumarate hydratase, mitochondrial	FUM1		1	1	1	1	1	0	1	0	0	0	0	0	0	0	1	0	1	0	0	0	0	0	0	0	1	0	1	0	0	0	0	0	0	0	2	2	2	53.151	488	488	0.0033784	7.1685
P08518	P08518	2	2	2	DNA-directed RNA polymerase II subunit RPB2	RPB2		1	2	2	2	0	0	0	1	1	0	0	1	1	2	0	0	0	1	1	0	0	1	1	2	0	0	0	1	1	0	0	1	1	2	1.9	1.9	1.9	138.75	1224	1224	0	11.922
P08524	P08524	2	2	2	Farnesyl pyrophosphate synthase	ERG20		1	2	2	2	1	1	0	1	0	0	1	0	0	1	1	1	0	1	0	0	1	0	0	1	1	1	0	1	0	0	1	0	0	1	5.7	5.7	5.7	40.483	352	352	0	11.768
P08539	P08539	1	1	1	Guanine nucleotide-binding protein alpha-1 subunit	GPA1		1	1	1	1	0	0	1	0	1	0	0	1	0	0	0	0	1	0	1	0	0	1	0	0	0	0	1	0	1	0	0	1	0	0	3	3	3	54.075	472	472	0.0034722	7.4965
P08566	P08566	2	2	2	Pentafunctional AROM polypeptide;3-dehydroquinate synthase;3-phosphoshikimate 1-carboxyvinyltransferase;Shikimate kinase;3-dehydroquinate dehydratase;Shikimate dehydrogenase	ARO1		1	2	2	2	0	0	1	0	0	1	0	1	0	1	0	0	1	0	0	1	0	1	0	1	0	0	1	0	0	1	0	1	0	1	1.6	1.6	1.6	174.75	1588	1588	0.0039139	11.315
P09436	P09436	15	15	15	Isoleucine--tRNA ligase, cytoplasmic	ILS1		1	15	15	15	4	3	9	5	4	5	3	4	2	5	4	3	9	5	4	5	3	4	2	5	4	3	9	5	4	5	3	4	2	5	14.6	14.6	14.6	122.98	1072	1072	0	253.9
P09624	P09624	2	2	2	Dihydrolipoyl dehydrogenase, mitochondrial	LPD1		1	2	2	2	0	1	0	1	0	0	1	0	2	0	0	1	0	1	0	0	1	0	2	0	0	1	0	1	0	0	1	0	2	0	2	2	2	54.009	499	499	0.0020284	11.64
P09938	P09938	3	3	3	Ribonucleoside-diphosphate reductase small chain 1	RNR2		1	3	3	3	0	1	1	3	0	2	1	0	0	0	0	1	1	3	0	2	1	0	0	0	0	1	1	3	0	2	1	0	0	0	9.3	9.3	9.3	46.147	399	399	0	24.463
Q3E792;P0C0T4	Q3E792;P0C0T4	2;2	2;2	2;2	40S ribosomal protein S25-A;40S ribosomal protein S25-B	RPS25A;RPS25B	;	2	2	2	2	1	0	1	0	1	0	1	2	0	0	1	0	1	0	1	0	1	2	0	0	1	0	1	0	1	0	1	2	0	0	23.1	23.1	23.1	12.039	108	108;108	0	12.862
Q3E754;P0C0V8	Q3E754;P0C0V8	2;2	2;2	2;2	40S ribosomal protein S21-B;40S ribosomal protein S21-A	RPS21B;RPS21A	;	2	2	2	2	0	0	0	0	0	0	2	0	0	0	0	0	0	0	0	0	2	0	0	0	0	0	0	0	0	0	2	0	0	0	24.1	24.1	24.1	9.7597	87	87;87	0.0038314	11.05
Q3E7Y3;P0C0W1	Q3E7Y3;P0C0W1	2;2	2;2	2;2	40S ribosomal protein S22-B;40S ribosomal protein S22-A	RPS22B;RPS22A	;	2	2	2	2	0	0	0	0	0	2	0	0	0	0	0	0	0	0	0	2	0	0	0	0	0	0	0	0	0	2	0	0	0	0	16.9	16.9	16.9	14.626	130	130;130	0.0039604	11.406
Q3E757;P0C0W9	Q3E757;P0C0W9	5;5	5;5	5;5	60S ribosomal protein L11-B;60S ribosomal protein L11-A	RPL11B;RPL11A	;	2	5	5	5	2	2	2	3	1	2	3	2	2	1	2	2	2	3	1	2	3	2	2	1	2	2	2	3	1	2	3	2	2	1	25.9	25.9	25.9	19.749	174	174;174	0	194.98
Q3E7X9;P0C0X0	Q3E7X9;P0C0X0	2;2	2;2	2;2	40S ribosomal protein S28-A;40S ribosomal protein S28-B	RPS28A;RPS28B	;	2	2	2	2	0	0	2	1	0	1	0	1	1	1	0	0	2	1	0	1	0	1	1	1	0	0	2	1	0	1	0	1	1	1	29.9	29.9	29.9	7.5917	67	67;67	0	11.952
P0C2H6;P0C2H7	P0C2H6;P0C2H7	9;6	9;6	9;6	60S ribosomal protein L27-A;60S ribosomal protein L27-B	RPL27A;RPL27B	;	2	9	9	9	3	3	8	4	4	4	5	4	3	4	3	3	8	4	4	4	5	4	3	4	3	3	8	4	4	4	5	4	3	4	41.2	41.2	41.2	15.531	136	136;136	0	70.794
P0C2H9;P0C2H8	P0C2H9;P0C2H8	2;2	2;2	2;2	60S ribosomal protein L31-B;60S ribosomal protein L31-A	RPL31B;RPL31A	;	2	2	2	2	1	1	1	2	0	1	2	1	1	1	1	1	1	2	0	1	2	1	1	1	1	1	1	2	0	1	2	1	1	1	15.9	15.9	15.9	12.967	113	113;113	0	42.597
P0CS90;Q05931	P0CS90	15;3	12;0	11;0	Heat shock protein SSC1, mitochondrial	SSC1		2	15	12	11	5	5	9	5	6	4	7	8	9	7	3	2	7	2	3	1	4	5	6	4	3	2	7	2	3	1	3	5	6	4	17.7	15.9	15.9	70.627	654	654;657	0	89.486
P0CX24;P0CX23	P0CX24;P0CX23	6;6	6;6	6;6	60S ribosomal protein L20-B;60S ribosomal protein L20-A	RPL20B;RPL20A	;	2	6	6	6	4	5	1	4	2	2	4	4	3	3	4	5	1	4	2	2	4	4	3	3	4	5	1	4	2	2	4	4	3	3	23.3	23.3	23.3	20.437	172	172;172	0	62.009
P0CX32;P0CX31	P0CX32;P0CX31	2;2	2;2	2;2	40S ribosomal protein S24-B;40S ribosomal protein S24-A	RPS24B;RPS24A	;	2	2	2	2	1	1	1	1	2	1	1	1	1	1	1	1	1	1	2	1	1	1	1	1	1	1	1	1	2	1	1	1	1	1	14.8	14.8	14.8	15.329	135	135;135	0	18.212
P0CX36;P0CX35	P0CX36;P0CX35	13;13	13;13	13;13	40S ribosomal protein S4-B;40S ribosomal protein S4-A	RPS4B;RPS4A	;	2	13	13	13	4	8	10	10	7	6	3	5	4	4	4	8	10	10	7	6	3	5	4	4	4	8	10	10	7	6	3	5	4	4	39.5	39.5	39.5	29.41	261	261;261	0	132.51
P0CX38;P0CX37	P0CX38;P0CX37	8;8	8;8	8;8	40S ribosomal protein S6-B;40S ribosomal protein S6-A	RPS6B;RPS6A	;	2	8	8	8	1	1	7	3	2	4	1	1	1	1	1	1	7	3	2	4	1	1	1	1	1	1	7	3	2	4	1	1	1	1	27.5	27.5	27.5	26.996	236	236;236	0	65.46
P0CX40;P0CX39	P0CX40;P0CX39	2;2	2;2	2;2	40S ribosomal protein S8-B;40S ribosomal protein S8-A	RPS8B;RPS8A	;	2	2	2	2	1	2	1	2	1	2	1	1	1	1	1	2	1	2	1	2	1	1	1	1	1	2	1	2	1	2	1	1	1	1	6.5	6.5	6.5	22.489	200	200;200	0	309.3
P0CX42;P0CX41	P0CX42;P0CX41	2;2	2;2	2;2	60S ribosomal protein L23-B;60S ribosomal protein L23-A	RPL23B;RPL23A	;	2	2	2	2	0	0	1	1	0	1	0	0	0	0	0	0	1	1	0	1	0	0	0	0	0	0	1	1	0	1	0	0	0	0	8.8	8.8	8.8	14.473	137	137;137	0	31.788
P0CX44;P0CX43	P0CX44;P0CX43	6;6	6;6	6;6	60S ribosomal protein L1-B;60S ribosomal protein L1-A	RPL1B;RPL1A	;	2	6	6	6	4	2	5	4	3	3	3	2	3	2	4	2	5	4	3	3	3	2	3	2	4	2	5	4	3	3	3	2	3	2	31.3	31.3	31.3	24.485	217	217;217	0	115.15
P0CX46;P0CX45	P0CX46;P0CX45	2;2	2;2	2;2	60S ribosomal protein L2-B;60S ribosomal protein L2-A	RPL2B;RPL2A	;	2	2	2	2	0	0	0	1	1	1	1	0	1	0	0	0	0	1	1	1	1	0	1	0	0	0	0	1	1	1	1	0	1	0	7.9	7.9	7.9	27.408	254	254;254	0	12.064
P0CX48;P0CX47	P0CX48;P0CX47	5;5	5;5	5;5	40S ribosomal protein S11-B;40S ribosomal protein S11-A	RPS11B;RPS11A	;	2	5	5	5	0	1	3	1	2	1	1	0	1	0	0	1	3	1	2	1	1	0	1	0	0	1	3	1	2	1	1	0	1	0	26.9	26.9	26.9	17.749	156	156;156	0	45.986
P0CX50;P0CX49	P0CX50;P0CX49	4;4	4;4	4;4	60S ribosomal protein L18-B;60S ribosomal protein L18-A	RPL18B;RPL18A	;	2	4	4	4	2	2	2	2	0	1	1	1	1	1	2	2	2	2	0	1	1	1	1	1	2	2	2	2	0	1	1	1	1	1	18.8	18.8	18.8	20.563	186	186;186	0	25.252
P0CX52;P0CX51	P0CX52;P0CX51	3;3	3;3	3;3	40S ribosomal protein S16-B;40S ribosomal protein S16-A	RPS16B;RPS16A	;	2	3	3	3	1	2	3	2	0	2	2	1	0	0	1	2	3	2	0	2	2	1	0	0	1	2	3	2	0	2	2	1	0	0	12.6	12.6	12.6	15.847	143	143;143	0	23.17
P0CX54;P0CX53	P0CX54;P0CX53	7;7	7;7	7;7	60S ribosomal protein L12-B;60S ribosomal protein L12-A	RPL12B;RPL12A	;	2	7	7	7	0	0	5	5	1	3	1	1	1	1	0	0	5	5	1	3	1	1	1	1	0	0	5	5	1	3	1	1	1	1	30.9	30.9	30.9	17.822	165	165;165	0	237.51
P0CX56;P0CX55	P0CX56;P0CX55	5;5	5;5	5;5	40S ribosomal protein S18-B;40S ribosomal protein S18-A	RPS18B;RPS18A	;	2	5	5	5	3	3	4	3	3	2	2	2	2	2	3	3	4	3	3	2	2	2	2	2	3	3	4	3	3	2	2	2	2	2	35.6	35.6	35.6	17.037	146	146;146	0	56.676
P0CX83;P0CX82	P0CX83;P0CX82	2;2	2;2	2;2	60S ribosomal protein L19-B;60S ribosomal protein L19-A	RPL19B;RPL19A	;	2	2	2	2	1	1	1	2	1	2	1	1	1	1	1	1	1	2	1	2	1	1	1	1	1	1	1	2	1	2	1	1	1	1	11.1	11.1	11.1	21.704	189	189;189	0	21.849
P0CX85;P0CX84	P0CX85;P0CX84	3;3	3;3	3;3	60S ribosomal protein L35-B;60S ribosomal protein L35-A	RPL35B;RPL35A	;	2	3	3	3	2	1	2	2	1	1	1	2	1	1	2	1	2	2	1	1	1	2	1	1	2	1	2	2	1	1	1	2	1	1	18.3	18.3	18.3	13.909	120	120;120	0	25.026
P10080	P10080	3	3	3	Single-stranded nucleic acid-binding protein	SBP1		1	3	3	3	0	0	2	1	1	1	0	1	1	0	0	0	2	1	1	1	0	1	1	0	0	0	2	1	1	1	0	1	1	0	16.3	16.3	16.3	32.989	294	294	0	51.745
P10081	P10081	16	16	16	ATP-dependent RNA helicase eIF4A	TIF1		1	16	16	16	4	4	8	8	6	6	7	4	4	4	4	4	8	8	6	6	7	4	4	4	4	4	8	8	6	6	7	4	4	4	33.9	33.9	33.9	44.697	395	395	0	323.31
P10591;P22202	P10591	28;8	5;0	5;0	Heat shock protein SSA1	SSA1		2	28	5	5	11	11	15	13	14	10	9	7	9	13	3	2	2	3	1	3	2	1	0	2	3	2	2	3	1	3	2	1	0	2	37.5	7.6	7.6	69.656	642	642;642	0	93.82
P10592;P09435	P10592	28;10	28;10	5;1	Heat shock protein SSA2	SSA2		2	28	28	5	11	12	15	12	16	11	8	8	11	14	11	12	15	12	16	11	8	8	11	14	3	3	2	2	3	4	1	2	2	3	35.4	35.4	5.3	69.469	639	639;649	0	323.31
P10622	P10622	3	3	3	60S acidic ribosomal protein P1-beta	RPP1B		1	3	3	3	2	1	3	2	3	2	0	2	2	2	2	1	3	2	3	2	0	2	2	2	2	1	3	2	3	2	0	2	2	2	14.2	14.2	14.2	10.667	106	106	0	39.032
P10659	P10659	4	1	1	S-adenosylmethionine synthase 1	SAM1		1	4	1	1	0	1	4	3	2	1	1	0	1	2	0	0	1	0	0	0	0	0	0	1	0	0	1	0	0	0	0	0	0	1	12	2.9	2.9	41.818	382	382	0.0088106	6.2719
P49626;P10664	P49626;P10664	6;6	6;6	6;6	60S ribosomal protein L4-B;60S ribosomal protein L4-A	RPL4B;RPL4A	;	2	6	6	6	1	2	5	4	1	2	4	1	0	1	1	2	5	4	1	2	4	1	0	1	1	2	5	4	1	2	4	1	0	1	15.2	15.2	15.2	39.062	362	362;362	0	44.672
P10869	P10869	3	3	3	Aspartokinase	HOM3		1	3	3	3	1	1	1	1	0	1	0	0	0	0	1	1	1	1	0	1	0	0	0	0	1	1	1	1	0	1	0	0	0	0	5.5	5.5	5.5	58.109	527	527	0	19.28
P10964	P10964	2	2	2	DNA-directed RNA polymerase I subunit RPA190	RPA190		1	2	2	2	1	0	0	0	0	0	0	0	1	0	1	0	0	0	0	0	0	0	1	0	1	0	0	0	0	0	0	0	1	0	1.2	1.2	1.2	186.43	1664	1664	0	11.955
P11412	P11412	1	1	1	Glucose-6-phosphate 1-dehydrogenase	ZWF1		1	1	1	1	0	0	1	0	1	0	0	0	0	0	0	0	1	0	1	0	0	0	0	0	0	0	1	0	1	0	0	0	0	0	2.6	2.6	2.6	57.521	505	505	0	14.627
P11433	P11433	2	2	2	Cell division control protein 24	CDC24		1	2	2	2	0	1	0	0	0	0	0	1	0	0	0	1	0	0	0	0	0	1	0	0	0	1	0	0	0	0	0	1	0	0	3.5	3.5	3.5	96.938	854	854	0.0038462	11.103
P11484	P11484	25	1	1	Heat shock protein SSB1	SSB1		1	25	1	1	11	8	18	9	10	9	10	10	7	6	0	1	0	0	0	0	0	0	0	0	0	1	0	0	0	0	0	0	0	0	33.4	2	2	66.601	613	613	0.0034602	7.4621
P11632;P11633	P11632;P11633	2;2	2;2	2;2	Non-histone chromosomal protein 6A;Non-histone chromosomal protein 6B	NHP6A;NHP6B	;	2	2	2	2	0	0	0	0	0	0	0	0	2	0	0	0	0	0	0	0	0	0	2	0	0	0	0	0	0	0	0	0	2	0	14	14	14	10.802	93	93;99	0.003937	11.352
P11745	P11745	4	4	4	Ran GTPase-activating protein 1	RNA1		1	4	4	4	0	1	3	1	1	0	0	0	0	0	0	1	3	1	1	0	0	0	0	0	0	1	3	1	1	0	0	0	0	0	11.1	11.1	11.1	45.815	407	407	0	39.448
P11914	P11914	1	1	1	Mitochondrial-processing peptidase subunit alpha	MAS2		1	1	1	1	1	0	0	0	0	0	0	0	0	1	1	0	0	0	0	0	0	0	0	1	1	0	0	0	0	0	0	0	0	1	1.9	1.9	1.9	53.337	482	482	0.0074184	6.3127
P11986	P11986	5	5	5	Inositol-3-phosphate synthase	INO1		1	5	5	5	0	2	0	4	0	3	1	0	0	0	0	2	0	4	0	3	1	0	0	0	0	2	0	4	0	3	1	0	0	0	8.4	8.4	8.4	59.641	533	533	0	83.61
P12385	P12385	3	3	3	Eukaryotic peptide chain release factor subunit 1	SUP45		1	3	3	3	1	2	0	0	0	1	0	1	0	0	1	2	0	0	0	1	0	1	0	0	1	2	0	0	0	1	0	1	0	0	4.6	4.6	4.6	49.005	437	437	0	21.568
P12709	P12709	19	19	19	Glucose-6-phosphate isomerase	PGI1		1	19	19	19	5	8	11	12	4	8	6	4	5	5	5	8	11	12	4	8	6	4	5	5	5	8	11	12	4	8	6	4	5	5	25.1	25.1	25.1	61.298	554	554	0	323.31
P12904	P12904	2	2	2	5-AMP-activated protein kinase subunit gamma	SNF4		1	2	2	2	0	0	2	0	0	0	1	1	0	0	0	0	2	0	0	0	1	1	0	0	0	0	2	0	0	0	1	1	0	0	7.8	7.8	7.8	36.401	322	322	0.0020492	11.707
P12962	P12962	3	3	3	Cap-associated protein CAF20	CAF20		1	3	3	3	3	1	0	1	2	0	0	1	0	1	3	1	0	1	2	0	0	1	0	1	3	1	0	1	2	0	0	1	0	1	9.3	9.3	9.3	18.223	161	161	0	35.475
P13188	P13188	4	4	4	Glutamine--tRNA ligase	GLN4		1	4	4	4	3	2	4	1	2	1	3	3	2	2	3	2	4	1	2	1	3	3	2	2	3	2	4	1	2	1	3	3	2	2	5.9	5.9	5.9	93.132	809	809	0	27.213
P13298	P13298	1	1	1	Orotate phosphoribosyltransferase 1	URA5		1	1	1	1	1	0	0	0	0	0	0	0	0	0	1	0	0	0	0	0	0	0	0	0	1	0	0	0	0	0	0	0	0	0	6.6	6.6	6.6	24.664	226	226	0.0074516	6.362
P13517	P13517	1	1	1	F-actin-capping protein subunit beta	CAP2		1	1	1	1	1	0	0	0	1	0	0	0	0	0	1	0	0	0	1	0	0	0	0	0	1	0	0	0	1	0	0	0	0	0	5.9	5.9	5.9	32.629	287	287	0.0035026	7.5673
P13663	P13663	7	7	7	Aspartate-semialdehyde dehydrogenase	HOM2		1	7	7	7	1	2	2	4	0	2	2	2	1	0	1	2	2	4	0	2	2	2	1	0	1	2	2	4	0	2	2	2	1	0	18.6	18.6	18.6	39.543	365	365	0	46.853
P14020	P14020	4	4	4	Dolichol-phosphate mannosyltransferase	DPM1		1	4	4	4	2	0	2	0	3	0	0	0	2	2	2	0	2	0	3	0	0	0	2	2	2	0	2	0	3	0	0	0	2	2	17.2	17.2	17.2	30.362	267	267	0	30.041
P14120	P14120	2	2	2	60S ribosomal protein L30	RPL30		1	2	2	2	0	0	2	1	1	0	0	0	0	0	0	0	2	1	1	0	0	0	0	0	0	0	2	1	1	0	0	0	0	0	22.9	22.9	22.9	11.415	105	105	0	34.912
P14126	P14126	13	13	13	60S ribosomal protein L3	RPL3		1	13	13	13	2	4	9	5	4	4	3	4	5	4	2	4	9	5	4	4	3	4	5	4	2	4	9	5	4	4	3	4	5	4	24.3	24.3	24.3	43.757	387	387	0	101.6
P14540	P14540	18	18	18	Fructose-bisphosphate aldolase	FBA1		1	18	18	18	7	7	9	9	6	7	7	6	7	5	7	7	9	9	6	7	7	6	7	5	7	7	9	9	6	7	7	6	7	5	42.1	42.1	42.1	39.62	359	359	0	215.15
P14742	P14742	2	2	2	Glutamine--fructose-6-phosphate aminotransferase [isomerizing]	GFA1		1	2	2	2	0	0	1	2	1	0	1	0	0	0	0	0	1	2	1	0	1	0	0	0	0	0	1	2	1	0	1	0	0	0	2.9	2.9	2.9	80.046	717	717	0	12.73
P14832;P25719;P35176	P14832	6;1;1	6;1;1	6;1;1	Peptidyl-prolyl cis-trans isomerase	CPR1		3	6	6	6	3	0	6	1	3	2	4	3	3	3	3	0	6	1	3	2	4	3	3	3	3	0	6	1	3	2	4	3	3	3	26.5	26.5	26.5	17.39	162	162;182;225	0	79.727
P14904	P14904	1	1	1	Vacuolar aminopeptidase 1	APE1		1	1	1	1	1	0	1	1	0	0	1	0	0	1	1	0	1	1	0	0	1	0	0	1	1	0	1	1	0	0	1	0	0	1	2.9	2.9	2.9	57.092	514	514	0.0049587	6.9113
P14906	P14906	3	3	3	Protein translocation protein SEC63	SEC63		1	3	3	3	0	1	0	1	2	1	1	1	0	1	0	1	0	1	2	1	1	1	0	1	0	1	0	1	2	1	1	1	0	1	5	5	5	75.344	663	663	0	18.309
P15019	P15019	10	10	10	Transaldolase	TAL1		1	10	10	10	4	3	7	4	8	4	5	7	8	6	4	3	7	4	8	4	5	7	8	6	4	3	7	4	8	4	5	7	8	6	17	17	17	37.036	335	335	0	79.507
P15108	P15108	21	21	5	ATP-dependent molecular chaperone HSC82	HSC82		1	21	21	5	9	6	10	10	8	7	7	6	7	7	9	6	10	10	8	7	7	6	7	7	3	2	2	3	3	3	1	3	2	2	30.1	30.1	7.4	80.899	705	705	0	323.31
P15180	P15180	9	9	9	Lysine--tRNA ligase, cytoplasmic	KRS1		1	9	9	9	3	5	5	5	3	4	4	3	4	3	3	5	5	5	3	4	4	3	4	3	3	5	5	5	3	4	4	3	4	3	14.7	14.7	14.7	67.958	591	591	0	95.523
P15303	P15303	6	6	6	Protein transport protein SEC23	SEC23		1	6	6	6	2	1	4	2	2	1	1	2	1	2	2	1	4	2	2	1	1	2	1	2	2	1	4	2	2	1	1	2	1	2	7.8	7.8	7.8	85.384	768	768	0	175.85
P15424	P15424	2	2	2	ATP-dependent RNA helicase MSS116, mitochondrial	MSS116		1	2	2	2	0	1	1	2	1	2	1	0	0	1	0	1	1	2	1	2	1	0	0	1	0	1	1	2	1	2	1	0	0	1	2.1	2.1	2.1	76.268	664	664	0	31.359
P15454	P15454	2	2	2	Guanylate kinase	GUK1		1	2	2	2	1	2	1	2	1	2	1	1	1	1	1	2	1	2	1	2	1	1	1	1	1	2	1	2	1	2	1	1	1	1	6.4	6.4	6.4	20.637	187	187	0	59.219
P15565	P15565	2	2	2	tRNA (guanine(26)-N(2))-dimethyltransferase, mitochondrial	TRM1		1	2	2	2	2	0	0	0	1	1	0	1	1	1	2	0	0	0	1	1	0	1	1	1	2	0	0	0	1	1	0	1	1	1	2.6	2.6	2.6	64.052	570	570	0	28.715
P15624	P15624	3	3	3	Phenylalanine--tRNA ligase beta subunit	FRS1		1	3	3	3	0	1	2	1	0	0	0	0	0	0	0	1	2	1	0	0	0	0	0	0	0	1	2	1	0	0	0	0	0	0	5.7	5.7	5.7	67.364	595	595	0	18.394
P15625	P15625	5	5	5	Phenylalanine--tRNA ligase alpha subunit	FRS2		1	5	5	5	1	0	2	3	2	2	0	2	1	3	1	0	2	3	2	2	0	2	1	3	1	0	2	3	2	2	0	2	1	3	11.7	11.7	11.7	57.511	503	503	0	117.6
P15646	P15646	2	2	2	rRNA 2-O-methyltransferase fibrillarin	NOP1		1	2	2	2	0	0	1	0	1	1	0	0	0	1	0	0	1	0	1	1	0	0	0	1	0	0	1	0	1	1	0	0	0	1	6.7	6.7	6.7	34.465	327	327	0	11.911
P15703	P15703	5	5	5	Glucan 1,3-beta-glucosidase	BGL2		1	5	5	5	2	3	3	1	3	2	0	1	2	2	2	3	3	1	3	2	0	1	2	2	2	3	3	1	3	2	0	1	2	2	12.1	12.1	12.1	34.118	313	313	0	31.546
P15705	P15705	4	4	4	Heat shock protein STI1	STI1		1	4	4	4	1	2	2	1	2	1	1	1	2	1	1	2	2	1	2	1	1	1	2	1	1	2	2	1	2	1	1	1	2	1	9	9	9	66.264	589	589	0	66.275
P15731	P15731	2	2	2	Ubiquitin-conjugating enzyme E2 4	UBC4		1	2	2	2	1	1	1	0	0	1	1	1	2	1	1	1	1	0	0	1	1	1	2	1	1	1	1	0	0	1	1	1	2	1	12.8	12.8	12.8	16.456	148	148	0	11.817
P15873	P15873	2	2	2	Proliferating cell nuclear antigen	POL30		1	2	2	2	1	0	2	1	1	1	1	0	0	1	1	0	2	1	1	1	1	0	0	1	1	0	2	1	1	1	1	0	0	1	12	12	12	28.916	258	258	0	55.009
P15891	P15891	2	2	2	Actin-binding protein	ABP1		1	2	2	2	0	1	1	0	1	0	0	2	1	2	0	1	1	0	1	0	0	2	1	2	0	1	1	0	1	0	0	2	1	2	4.4	4.4	4.4	65.575	592	592	0	14.131
P16120	P16120	9	9	9	Threonine synthase	THR4		1	9	9	9	3	4	3	5	2	5	4	3	4	1	3	4	3	5	2	5	4	3	4	1	3	4	3	5	2	5	4	3	4	1	14.2	14.2	14.2	57.474	514	514	0	80.062
P16140	P16140	8	8	8	V-type proton ATPase subunit B	VMA2		1	8	8	8	3	2	6	3	4	1	4	3	3	3	3	2	6	3	4	1	4	3	3	3	3	2	6	3	4	1	4	3	3	3	17.2	17.2	17.2	57.749	517	517	0	113.55
P16467	P16467	13	3	3	Pyruvate decarboxylase isozyme 2	PDC5		1	13	3	3	4	5	7	9	7	7	5	3	3	5	0	1	1	2	0	1	0	0	0	0	0	1	1	2	0	1	0	0	0	0	15.3	5.3	5.3	61.911	563	563	0	21.742
P16474	P16474	8	5	5	78 kDa glucose-regulated protein homolog	KAR2		1	8	5	5	5	4	5	4	4	4	5	3	5	5	2	2	2	1	2	1	2	2	2	3	2	2	2	1	2	1	2	2	2	3	8.9	7.2	7.2	74.467	682	682	0	48.037
P16521	P16521	37	37	28	Elongation factor 3A	YEF3		1	37	37	28	11	13	21	22	15	16	9	7	10	8	11	13	21	22	15	16	9	7	10	8	7	11	17	19	9	15	7	5	6	4	27.2	27.2	21.1	115.94	1044	1044	0	323.31
P16550	P16550	5	5	5	Protein APA1;5,5-P-1,P-4-tetraphosphate phosphorylase;ADP-sulfurylase	APA1		1	5	5	5	1	0	2	3	0	2	0	1	0	0	1	0	2	3	0	2	0	1	0	0	1	0	2	3	0	2	0	1	0	0	19.6	19.6	19.6	36.492	321	321	0	52.659
P16603	P16603	2	2	2	NADPH--cytochrome P450 reductase	NCP1		1	2	2	2	0	0	2	0	1	0	0	0	0	0	0	0	2	0	1	0	0	0	0	0	0	0	2	0	1	0	0	0	0	0	4.6	4.6	4.6	76.771	691	691	0	35.432
P16649	P16649	2	2	2	General transcriptional corepressor TUP1	TUP1		1	2	2	2	1	0	1	1	1	1	1	1	1	0	1	0	1	1	1	1	1	1	1	0	1	0	1	1	1	1	1	1	1	0	2.8	2.8	2.8	78.307	713	713	0	12.33
P16861	P16861	11	11	11	ATP-dependent 6-phosphofructokinase subunit alpha	PFK1		1	11	11	11	4	3	7	7	4	4	5	4	5	4	4	3	7	7	4	4	5	4	5	4	4	3	7	7	4	4	5	4	5	4	11.9	11.9	11.9	107.97	987	987	0	121.65
P16862	P16862	8	8	8	ATP-dependent 6-phosphofructokinase subunit beta	PFK2		1	8	8	8	1	2	4	4	2	1	1	2	3	3	1	2	4	4	2	1	1	2	3	3	1	2	4	4	2	1	1	2	3	3	8.4	8.4	8.4	104.62	959	959	0	66.397
P17255	P17255	16	16	16	V-type proton ATPase catalytic subunit A;Endonuclease PI-SceI	VMA1		1	16	16	16	2	4	7	9	6	8	1	2	3	2	2	4	7	9	6	8	1	2	3	2	2	4	7	9	6	8	1	2	3	2	15.3	15.3	15.3	118.64	1071	1071	0	210.26
P17423	P17423	3	3	3	Homoserine kinase	THR1		1	3	3	3	0	0	2	2	0	0	0	2	1	1	0	0	2	2	0	0	0	2	1	1	0	0	2	2	0	0	0	2	1	1	5.9	5.9	5.9	38.712	357	357	0	45.343
P17536	P17536	4	4	4	Tropomyosin-1	TPM1		1	4	4	4	1	0	3	0	1	0	0	0	1	0	1	0	3	0	1	0	0	0	1	0	1	0	3	0	1	0	0	0	1	0	28.6	28.6	28.6	23.54	199	199	0	28.874
P17709	P17709	7	7	7	Glucokinase-1	GLK1		1	7	7	7	2	1	4	2	2	3	3	2	2	1	2	1	4	2	2	3	3	2	2	1	2	1	4	2	2	3	3	2	2	1	14.6	14.6	14.6	55.377	500	500	0	53.796
P17967	P17967	4	4	4	Protein disulfide-isomerase	PDI1		1	4	4	4	1	1	1	3	1	2	1	1	1	1	1	1	1	3	1	2	1	1	1	1	1	1	1	3	1	2	1	1	1	1	9.6	9.6	9.6	58.226	522	522	0	39.107
P18239;P18238	P18239	7;2	7;2	6;1	ADP,ATP carrier protein 2	PET9		2	7	7	6	0	1	5	4	0	2	0	1	0	0	0	1	5	4	0	2	0	1	0	0	0	0	4	3	0	1	0	1	0	0	18.6	18.6	16.4	34.426	318	318;307	0	96.618
P18562	P18562	2	2	2	Uracil phosphoribosyltransferase	FUR1		1	2	2	2	1	1	1	1	1	1	1	0	0	2	1	1	1	1	1	1	1	0	0	2	1	1	1	1	1	1	1	0	0	2	8.8	8.8	8.8	24.594	216	216	0	28.574
P19097	P19097	23	23	23	Fatty acid synthase subunit alpha;Acyl carrier;3-oxoacyl-[acyl-carrier-protein] reductase;3-oxoacyl-[acyl-carrier-protein] synthase	FAS2		1	23	23	23	4	4	11	12	8	9	3	1	3	3	4	4	11	12	8	9	3	1	3	3	4	4	11	12	8	9	3	1	3	3	12.6	12.6	12.6	206.94	1887	1887	0	323.31
P19262	P19262	1	1	1	Dihydrolipoyllysine-residue succinyltransferase component of 2-oxoglutarate dehydrogenase complex, mitochondrial	KGD2		1	1	1	1	1	0	1	0	1	0	1	1	0	0	1	0	1	0	1	0	1	1	0	0	1	0	1	0	1	0	1	1	0	0	2.8	2.8	2.8	50.43	463	463	0.0075415	6.4248
P19358	P19358	6	6	3	S-adenosylmethionine synthase 2	SAM2		1	6	6	3	1	1	4	4	3	1	2	2	3	3	1	1	4	4	3	1	2	2	3	3	1	0	1	1	1	0	1	2	2	2	19	19	9.9	42.255	384	384	0	50.776
P19414	P19414	6	6	6	Aconitate hydratase, mitochondrial	ACO1		1	6	6	6	0	2	3	3	2	2	2	2	1	2	0	2	3	3	2	2	2	2	1	2	0	2	3	3	2	2	2	2	1	2	7.1	7.1	7.1	85.367	778	778	0	36.282
P19454	P19454	3	3	3	Casein kinase II subunit alpha	CKA2		1	3	3	3	2	0	0	2	2	0	1	1	1	1	2	0	0	2	2	0	1	1	1	1	2	0	0	2	2	0	1	1	1	1	10.6	10.6	10.6	39.403	339	339	0	23.807
P19524	P19524	1	1	1	Myosin-2	MYO2		1	1	1	1	0	0	1	0	0	0	0	0	0	0	0	0	1	0	0	0	0	0	0	0	0	0	1	0	0	0	0	0	0	0	0.7	0.7	0.7	180.68	1574	1574	0.0049751	6.938
P19812	P19812	1	1	1	E3 ubiquitin-protein ligase UBR1	UBR1		1	1	1	1	0	0	0	0	0	1	0	0	0	0	0	0	0	0	0	1	0	0	0	0	0	0	0	0	0	1	0	0	0	0	0.6	0.6	0.6	224.84	1950	1950	0.0062696	6.6411
P19882	P19882	8	8	8	Heat shock protein 60, mitochondrial	HSP60		1	8	8	8	1	2	7	6	3	3	1	3	3	3	1	2	7	6	3	3	1	3	3	3	1	2	7	6	3	3	1	3	3	3	14.2	14.2	14.2	60.751	572	572	0	68.793
P20051	P20051	2	2	2	Dihydroorotase	URA4		1	2	2	2	0	0	1	0	0	0	0	0	1	0	0	0	1	0	0	0	0	0	1	0	0	0	1	0	0	0	0	0	1	0	6.6	6.6	6.6	40.313	364	364	0.003876	11.198
REV__P40547;P20053	REV__P40547;P20053	1;1	1;1	1;1	U4/U6 small nuclear ribonucleoprotein PRP4	PRP4	;	2	1	1	1	0	0	0	0	0	0	0	0	0	1	0	0	0	0	0	0	0	0	0	1	0	0	0	0	0	0	0	0	0	1	1.3	1.3	1.3	105.49	921	921;465	1	-2
P20081	P20081	2	2	2	FK506-binding protein 1	FPR1		1	2	2	2	0	0	1	1	0	0	0	0	0	0	0	0	1	1	0	0	0	0	0	0	0	0	1	1	0	0	0	0	0	0	13.2	13.2	13.2	12.158	114	114	0	15.101
P20435	P20435	1	1	1	DNA-directed RNA polymerases I, II, and III subunit RPABC2	RPO26		1	1	1	1	1	0	0	0	0	1	0	0	1	0	1	0	0	0	0	1	0	0	1	0	1	0	0	0	0	1	0	0	1	0	9	9	9	17.91	155	155	0	11.827
P20447	P20447	3	3	3	ATP-dependent RNA helicase DBP3	DBP3		1	3	3	3	2	2	1	1	0	1	1	1	1	1	2	2	1	1	0	1	1	1	1	1	2	2	1	1	0	1	1	1	1	1	5.4	5.4	5.4	58.826	523	523	0	43.617
P20459	P20459	1	1	1	Eukaryotic translation initiation factor 2 subunit alpha	SUI2		1	1	1	1	0	0	1	0	0	0	0	0	0	0	0	0	1	0	0	0	0	0	0	0	0	0	1	0	0	0	0	0	0	0	6.6	6.6	6.6	34.717	304	304	0	13.816
P20606	P20606	2	2	2	Small COPII coat GTPase SAR1	SAR1		1	2	2	2	0	0	2	1	1	0	0	1	0	0	0	0	2	1	1	0	0	1	0	0	0	0	2	1	1	0	0	1	0	0	13.2	13.2	13.2	21.45	190	190	0	24.221
P20840	P20840	2	2	2	Alpha-agglutinin	SAG1		1	2	2	2	1	0	1	0	1	0	0	0	0	0	1	0	1	0	1	0	0	0	0	0	1	0	1	0	1	0	0	0	0	0	3.2	3.2	3.2	70.339	650	650	0	11.897
P21147	P21147	2	2	2	Acyl-CoA desaturase 1	OLE1		1	2	2	2	1	1	1	0	0	1	1	1	1	0	1	1	1	0	0	1	1	1	1	0	1	1	1	0	0	1	1	1	1	0	4.7	4.7	4.7	58.402	510	510	0	11.983
P21243	P21243	2	2	1	Proteasome subunit alpha type-1	SCL1		1	2	2	1	1	2	0	0	0	1	1	1	1	1	1	2	0	0	0	1	1	1	1	1	1	1	0	0	0	1	1	1	0	0	7.9	7.9	3.6	28.001	252	252	0	12.767
P21524;P21672	P21524	6;2	6;2	6;2	Ribonucleoside-diphosphate reductase large chain 1	RNR1		2	6	6	6	1	1	3	2	1	2	2	1	1	1	1	1	3	2	1	2	2	1	1	1	1	1	3	2	1	2	2	1	1	1	7	7	7	99.56	888	888;869	0	90.531
P21576	P21576	2	2	2	Vacuolar protein sorting-associated protein 1	VPS1		1	2	2	2	0	0	1	0	1	1	1	1	1	1	0	0	1	0	1	1	1	1	1	1	0	0	1	0	1	1	1	1	1	1	4.1	4.1	4.1	78.736	704	704	0	45.347
P21734	P21734	2	2	2	Ubiquitin-conjugating enzyme E2 1	UBC1		1	2	2	2	1	1	2	2	1	2	1	1	1	1	1	1	2	2	1	2	1	1	1	1	1	1	2	2	1	2	1	1	1	1	15.3	15.3	15.3	24.178	215	215	0	25.082
P22137	P22137	5	5	5	Clathrin heavy chain	CHC1		1	5	5	5	1	3	2	3	0	2	1	1	1	2	1	3	2	3	0	2	1	1	1	2	1	3	2	3	0	2	1	1	1	2	4.5	4.5	4.5	187.23	1653	1653	0	60.376
P22138	P22138	6	6	6	DNA-directed RNA polymerase I subunit RPA135	RPA135		1	6	6	6	2	3	4	3	1	1	2	1	0	1	2	3	4	3	1	1	2	1	0	1	2	3	4	3	1	1	2	1	0	1	5.8	5.8	5.8	135.74	1203	1203	0	88.974
P22146	P22146	4	4	4	1,3-beta-glucanosyltransferase GAS1	GAS1		1	4	4	4	1	1	2	2	2	0	1	1	1	0	1	1	2	2	2	0	1	1	1	0	1	1	2	2	2	0	1	1	1	0	7.5	7.5	7.5	59.582	559	559	0	24.591
P22203	P22203	6	6	6	V-type proton ATPase subunit E	VMA4		1	6	6	6	2	2	2	1	2	1	4	2	1	1	2	2	2	1	2	1	4	2	1	1	2	2	2	1	2	1	4	2	1	1	22.3	22.3	22.3	26.471	233	233	0	37.154
P22276	P22276	2	2	2	DNA-directed RNA polymerase III subunit RPC2	RET1		1	2	2	2	0	1	0	1	0	0	1	0	0	0	0	1	0	1	0	0	1	0	0	0	0	1	0	1	0	0	1	0	0	0	2.3	2.3	2.3	129.46	1149	1149	0	11.876
P22515	P22515	4	4	4	Ubiquitin-activating enzyme E1 1	UBA1		1	4	4	4	1	3	2	2	2	2	2	1	0	1	1	3	2	2	2	2	2	1	0	1	1	3	2	2	2	2	2	1	0	1	3.8	3.8	3.8	114.26	1024	1024	0	27.411
P22768	P22768	4	4	4	Argininosuccinate synthase	ARG1		1	4	4	4	1	1	0	3	0	1	1	0	1	0	1	1	0	3	0	1	1	0	1	0	1	1	0	3	0	1	1	0	1	0	10	10	10	46.927	420	420	0	22.836
P22943	P22943	2	2	2	12 kDa heat shock protein	HSP12		1	2	2	2	0	0	0	1	0	0	0	2	1	0	0	0	0	1	0	0	0	2	1	0	0	0	0	1	0	0	0	2	1	0	20.2	20.2	20.2	11.693	109	109	0	12.51
P23248	P23248	11	11	2	40S ribosomal protein S1-B	RPS1B		1	11	11	2	5	5	6	5	6	7	5	4	4	6	5	5	6	5	6	7	5	4	4	6	1	0	1	0	1	1	0	1	2	1	36.9	36.9	10.6	28.812	255	255	0	224.81
P23254;P33315	P23254	14;2	14;2	14;2	Transketolase 1	TKL1		2	14	14	14	0	2	7	8	1	2	4	0	1	1	0	2	7	8	1	2	4	0	1	1	0	2	7	8	1	2	4	0	1	1	18.1	18.1	18.1	73.805	680	680;681	0	125.21
P23292	P23292	2	2	2	Casein kinase I homolog 2	YCK2		1	2	2	2	0	0	1	1	1	0	0	0	0	0	0	0	1	1	1	0	0	0	0	0	0	0	1	1	1	0	0	0	0	0	5.1	5.1	5.1	62.078	546	546	0	66.345
P23301;P19211	P23301	3;1	3;1	3;1	Eukaryotic translation initiation factor 5A-1	HYP2		2	3	3	3	3	3	3	2	3	3	1	1	3	2	3	3	3	2	3	3	1	1	3	2	3	3	3	2	3	3	1	1	3	2	17.2	17.2	17.2	17.114	157	157;157	0	95.405
P23542	P23542	4	4	4	Aspartate aminotransferase, cytoplasmic	AAT2		1	4	4	4	2	0	4	2	2	3	0	0	1	0	2	0	4	2	2	3	0	0	1	0	2	0	4	2	2	3	0	0	1	0	13.9	13.9	13.9	46.057	418	418	0	66.489
P23594;P23595	P23594;P23595	1;1	1;1	1;1	Serine/threonine-protein phosphatase PP2A-1 catalytic subunit;Serine/threonine-protein phosphatase PP2A-2 catalytic subunit	PPH21;PPH22	;	2	1	1	1	1	0	1	0	0	1	0	0	0	1	1	0	1	0	0	1	0	0	0	1	1	0	1	0	0	1	0	0	0	1	3.5	3.5	3.5	41.937	369	369;377	0	72.264
P23638	P23638	2	1	1	Proteasome subunit alpha type-3	PRE9		1	2	1	1	0	1	0	1	0	0	0	0	1	1	0	0	0	1	0	0	0	0	0	0	0	0	0	1	0	0	0	0	0	0	10.1	5.8	5.8	28.714	258	258	0.0074963	6.3709
P23644	P23644	3	3	3	Mitochondrial import receptor subunit TOM40	TOM40		1	3	3	3	1	1	1	1	0	0	1	1	1	1	1	1	1	1	0	0	1	1	1	1	1	1	1	1	0	0	1	1	1	1	8.3	8.3	8.3	42.038	387	387	0	18.701
P23776	P23776	1	1	1	Glucan 1,3-beta-glucosidase I/II	EXG1		1	1	1	1	0	0	0	1	0	0	0	0	0	1	0	0	0	1	0	0	0	0	0	1	0	0	0	1	0	0	0	0	0	1	3.3	3.3	3.3	51.31	448	448	0.0048	6.7276
P24276	P24276	1	1	1	Protein SSD1	SSD1		1	1	1	1	0	0	1	0	0	0	0	1	0	1	0	0	1	0	0	0	0	1	0	1	0	0	1	0	0	0	0	1	0	1	1	1	1	139.95	1250	1250	0.0075301	6.4198
P24783	P24783	2	2	2	ATP-dependent RNA helicase DBP2	DBP2		1	2	2	2	0	0	1	1	2	1	1	0	0	0	0	0	1	1	2	1	1	0	0	0	0	0	1	1	2	1	1	0	0	0	4	4	4	60.999	546	546	0.0039293	11.343
P25037	P25037	1	1	1	Ubiquitin carboxyl-terminal hydrolase 1	UBP1		1	1	1	1	0	0	1	0	1	0	0	0	0	0	0	0	1	0	1	0	0	0	0	0	0	0	1	0	1	0	0	0	0	0	2.1	2.1	2.1	92.768	809	809	0	12.737
P25087	P25087	2	2	2	Sterol 24-C-methyltransferase	ERG6		1	2	2	2	0	1	1	0	0	1	1	0	0	1	0	1	1	0	0	1	1	0	0	1	0	1	1	0	0	1	1	0	0	1	5.7	5.7	5.7	43.43	383	383	0	12.018
P25293	P25293	2	2	2	Nucleosome assembly protein	NAP1		1	2	2	2	0	0	2	0	1	0	0	0	0	0	0	0	2	0	1	0	0	0	0	0	0	0	2	0	1	0	0	0	0	0	11	11	11	47.884	417	417	0	128.31
P25294	P25294	5	5	5	Protein SIS1	SIS1		1	5	5	5	1	1	3	1	3	1	2	1	3	1	1	1	3	1	3	1	2	1	3	1	1	1	3	1	3	1	2	1	3	1	15.6	15.6	15.6	37.59	352	352	0	35.39
P25343	P25343	2	2	2	Reduced viability upon starvation protein 161	RVS161		1	2	2	2	1	1	0	2	1	2	2	0	0	0	1	1	0	2	1	2	2	0	0	0	1	1	0	2	1	2	2	0	0	0	7.9	7.9	7.9	30.25	265	265	0	40.534
P25358	P25358	3	3	3	Elongation of fatty acids protein 2	ELO2		1	3	3	3	1	1	1	0	1	2	2	0	1	1	1	1	1	0	1	2	2	0	1	1	1	1	1	0	1	2	2	0	1	1	8.1	8.1	8.1	40.002	347	347	0	24.084
P25375	P25375	2	2	2	Saccharolysin	PRD1		1	2	2	2	1	1	1	2	1	1	2	1	1	1	1	1	1	2	1	1	2	1	1	1	1	1	1	2	1	1	2	1	1	1	2.7	2.7	2.7	81.933	712	712	0	23.888
P25443	P25443	5	5	5	40S ribosomal protein S2	RPS2		1	5	5	5	3	2	4	3	3	2	1	2	2	3	3	2	4	3	3	2	1	2	2	3	3	2	4	3	3	2	1	2	2	3	14.6	14.6	14.6	27.449	254	254	0	85.669
P25491	P25491	2	2	2	Mitochondrial protein import protein MAS5	YDJ1		1	2	2	2	1	1	1	1	1	1	1	1	1	1	1	1	1	1	1	1	1	1	1	1	1	1	1	1	1	1	1	1	1	1	6.4	6.4	6.4	44.67	409	409	0	32.519
P25502	P25502	1	1	1	Proline utilization trans-activator	PUT3		1	1	1	1	0	1	0	0	0	0	1	0	0	0	0	1	0	0	0	0	1	0	0	0	0	1	0	0	0	0	1	0	0	0	0.9	0.9	0.9	111.41	979	979	1	-2
P25515	P25515	2	2	2	V-type proton ATPase subunit c	VMA3		1	2	2	2	0	0	2	0	1	0	1	1	0	0	0	0	2	0	1	0	1	1	0	0	0	0	2	0	1	0	1	1	0	0	9.4	9.4	9.4	16.35	160	160	0	12.71
P25555	P25555	1	1	1	Single-strand telomeric DNA-binding protein GBP2	GBP2		1	1	1	1	0	0	1	1	1	1	0	0	0	0	0	0	1	1	1	1	0	0	0	0	0	0	1	1	1	1	0	0	0	0	4	4	4	48.728	427	427	0	21.391
P25567	P25567	1	1	1	RNA-binding protein SRO9	SRO9		1	1	1	1	0	0	0	1	0	0	1	1	0	0	0	0	0	1	0	0	1	1	0	0	0	0	0	1	0	0	1	1	0	0	2.8	2.8	2.8	48.059	434	434	0.0063391	6.6756
P25574	P25574	3	3	3	ER membrane protein complex subunit 1	EMC1		1	3	3	3	2	0	1	2	2	0	2	1	0	1	2	0	1	2	2	0	2	1	0	1	2	0	1	2	2	0	2	1	0	1	4.2	4.2	4.2	87.18	760	760	0	19.167
P25582	P25582	2	2	2	27S pre-rRNA (guanosine(2922)-2-O)-methyltransferase	SPB1		1	2	2	2	0	0	1	0	0	1	0	0	0	0	0	0	1	0	0	1	0	0	0	0	0	0	1	0	0	1	0	0	0	0	3.6	3.6	3.6	96.484	841	841	0.0039448	11.353
P25605	P25605	9	9	9	Acetolactate synthase small subunit, mitochondrial	ILV6		1	9	9	9	1	2	5	5	4	4	4	1	1	1	1	2	5	5	4	4	4	1	1	1	1	2	5	5	4	4	4	1	1	1	20.4	20.4	20.4	33.986	309	309	0	76.559
P25617	P25617	1	1	1	Uncharacterized protein YCR016W			1	1	1	1	0	0	0	1	0	0	0	0	0	0	0	0	0	1	0	0	0	0	0	0	0	0	0	1	0	0	0	0	0	0	5.9	5.9	5.9	33.593	290	290	0.0049669	6.9283
P25644	P25644	1	1	1	DNA topoisomerase 2-associated protein PAT1	PAT1		1	1	1	1	1	1	1	1	1	1	1	0	1	1	1	1	1	1	1	1	1	0	1	1	1	1	1	1	1	1	1	0	1	1	1.5	1.5	1.5	88.51	796	796	0	30.593
P25655	P25655	2	2	2	General negative regulator of transcription subunit 1	CDC39		1	2	2	2	0	0	1	1	0	1	1	0	0	0	0	0	1	1	0	1	1	0	0	0	0	0	1	1	0	1	1	0	0	0	1.2	1.2	1.2	240.28	2108	2108	0	27.931
P25694	P25694	4	4	4	Cell division control protein 48	CDC48		1	4	4	4	2	0	2	1	2	0	2	1	2	1	2	0	2	1	2	0	2	1	2	1	2	0	2	1	2	0	2	1	2	1	6.3	6.3	6.3	91.995	835	835	0	68.996
P26321	P26321	11	11	11	60S ribosomal protein L5	RPL5		1	11	11	11	3	2	8	5	5	5	3	2	2	3	3	2	8	5	5	5	3	2	2	3	3	2	8	5	5	5	3	2	2	3	29	29	29	33.714	297	297	0	151.74
P26637	P26637	9	9	9	Leucine--tRNA ligase, cytoplasmic	CDC60		1	9	9	9	1	4	5	6	2	3	4	2	1	3	1	4	5	6	2	3	4	2	1	3	1	4	5	6	2	3	4	2	1	3	9.9	9.9	9.9	124.14	1090	1090	0	121.47
P26783	P26783	7	7	7	40S ribosomal protein S5	RPS5		1	7	7	7	4	5	5	4	5	4	5	5	4	5	4	5	5	4	5	4	5	5	4	5	4	5	5	4	5	4	5	5	4	5	16.9	16.9	16.9	25.038	225	225	0	323.31
P26785	P26785	2	2	1	60S ribosomal protein L16-B	RPL16B		1	2	2	1	0	0	1	2	1	0	1	1	1	1	0	0	1	2	1	0	1	1	1	1	0	0	1	1	1	0	1	1	1	1	9.1	9.1	5.1	22.249	198	198	0	23.327
P26786	P26786	7	7	6	40S ribosomal protein S7-A	RPS7A		1	7	7	6	4	3	4	3	4	5	4	5	5	4	4	3	4	3	4	5	4	5	5	4	4	3	4	3	4	4	3	4	5	4	30.5	30.5	25.8	21.622	190	190	0	53.114
P27476	P27476	3	3	3	Nuclear localization sequence-binding protein	NSR1		1	3	3	3	0	0	2	2	1	3	0	0	1	0	0	0	2	2	1	3	0	0	1	0	0	0	2	2	1	3	0	0	1	0	10.4	10.4	10.4	44.535	414	414	0	47.887
P27809;P27810	P27809	3;1	3;1	3;1	Glycolipid 2-alpha-mannosyltransferase	KRE2		2	3	3	3	0	1	0	1	0	0	1	0	0	0	0	1	0	1	0	0	1	0	0	0	0	1	0	1	0	0	1	0	0	0	6.6	6.6	6.6	51.386	442	442;393	0	16.876
P28007	P28007	2	2	2	H/ACA ribonucleoprotein complex subunit 1	GAR1		1	2	2	2	1	1	1	0	0	0	1	0	0	1	1	1	1	0	0	0	1	0	0	1	1	1	1	0	0	0	1	0	0	1	10.7	10.7	10.7	21.48	205	205	0.0039841	11.423
P28241	P28241	1	1	1	Isocitrate dehydrogenase [NAD] subunit 2, mitochondrial	IDH2		1	1	1	1	0	1	0	0	0	0	0	0	0	0	0	1	0	0	0	0	0	0	0	0	0	1	0	0	0	0	0	0	0	0	2.7	2.7	2.7	39.739	369	369	0.0086957	6.2315
P28272;P39529	P28272	12;1	12;1	12;1	Dihydroorotate dehydrogenase (fumarate)	URA1		2	12	12	12	4	2	7	6	6	6	3	6	5	4	4	2	7	6	6	6	3	6	5	4	4	2	7	6	6	6	3	6	5	4	30.9	30.9	30.9	34.801	314	314;758	0	175.26
P28274;P38627	P28274;P38627	2;1	2;1	2;1	CTP synthase 1;CTP synthase 2	URA7;URA8	;	2	2	2	2	0	1	0	2	0	1	0	0	1	1	0	1	0	2	0	1	0	0	1	1	0	1	0	2	0	1	0	0	1	1	3.3	3.3	3.3	64.71	579	579;578	0	12.703
P28495	P28495	1	1	1	F-actin-capping protein subunit alpha	CAP1		1	1	1	1	1	0	1	0	1	1	1	1	1	1	1	0	1	0	1	1	1	1	1	1	1	0	1	0	1	1	1	1	1	1	4.1	4.1	4.1	30.699	268	268	0.0035398	7.7593
P28707	P28707	1	1	1	Co-chaperone protein SBA1	SBA1		1	1	1	1	0	0	1	0	0	0	1	0	0	0	0	0	1	0	0	0	1	0	0	0	0	0	1	0	0	0	1	0	0	0	8.3	8.3	8.3	24.081	216	216	0.0061633	6.5463
P29311;P34730	P29311;P34730	2;2	2;2	2;2	Protein BMH1;Protein BMH2	BMH1;BMH2	;	2	2	2	2	2	1	2	0	0	0	1	0	0	0	2	1	2	0	0	0	1	0	0	0	2	1	2	0	0	0	1	0	0	0	7.1	7.1	7.1	30.091	267	267;273	0	12.653
P29453;P17076	P29453;P17076	10;7	10;7	10;7	60S ribosomal protein L8-B;60S ribosomal protein L8-A	RPL8B;RPL8A	;	2	10	10	10	3	3	3	5	3	4	3	1	2	1	3	3	3	5	3	4	3	1	2	1	3	3	3	5	3	4	3	1	2	1	30.9	30.9	30.9	28.111	256	256;256	0	68.569
P29465	P29465	1	1	1	Chitin synthase 3	CHS3		1	1	1	1	1	0	1	1	0	1	1	0	0	1	1	0	1	1	0	1	1	0	0	1	1	0	1	1	0	1	1	0	0	1	1.2	1.2	1.2	131.6	1165	1165	0	89.969
P29478	P29478	1	1	1	Signal recognition particle subunit SEC65	SEC65		1	1	1	1	0	0	1	0	0	0	0	0	0	0	0	0	1	0	0	0	0	0	0	0	0	0	1	0	0	0	0	0	0	0	3.7	3.7	3.7	31.169	273	273	1	-2
P29539	P29539	2	2	2	Telomere length regulator protein RIF1	RIF1		1	2	2	2	1	0	0	0	0	0	0	0	0	1	1	0	0	0	0	0	0	0	0	1	1	0	0	0	0	0	0	0	0	1	1.4	1.4	1.4	217.93	1916	1916	0.0038241	11
P29547	P29547	4	3	3	Elongation factor 1-gamma 1	CAM1		1	4	3	3	1	2	3	2	1	2	4	3	2	2	1	1	2	1	1	1	3	2	2	1	1	1	2	1	1	1	3	2	2	1	8	8	8	47.087	415	415	0	34.268
P29704	P29704	1	1	1	Squalene synthase	ERG9		1	1	1	1	1	1	0	1	1	1	1	1	1	1	1	1	0	1	1	1	1	1	1	1	1	1	0	1	1	1	1	1	1	1	3.4	3.4	3.4	51.719	444	444	0	22.722
P29952	P29952	6	6	6	Mannose-6-phosphate isomerase	PMI40		1	6	6	6	1	1	4	3	2	1	2	0	1	1	1	1	4	3	2	1	2	0	1	1	1	1	4	3	2	1	2	0	1	1	12.1	12.1	12.1	48.188	429	429	0	37.967
P30605;P30606	P30605;P30606	2;1	2;1	2;1	Myo-inositol transporter 1;Myo-inositol transporter 2	ITR1;ITR2	;	2	2	2	2	2	0	1	1	2	0	0	0	1	0	2	0	1	1	2	0	0	0	1	0	2	0	1	1	2	0	0	0	1	0	3.4	3.4	3.4	63.569	584	584;609	0	12.78
P30657	P30657	1	1	1	Proteasome subunit beta type-7	PRE4		1	1	1	1	0	0	1	0	1	0	0	1	0	1	0	0	1	0	1	0	0	1	0	1	0	0	1	0	1	0	0	1	0	1	5.3	5.3	5.3	29.443	266	266	0.0063091	6.6711
P30822	P30822	1	1	1	Exportin-1	CRM1		1	1	1	1	0	1	0	1	0	1	1	0	0	0	0	1	0	1	0	1	1	0	0	0	0	1	0	1	0	1	1	0	0	0	1.5	1.5	1.5	124.1	1084	1084	0.0034542	7.4512
P31116	P31116	7	7	7	Homoserine dehydrogenase	HOM6		1	7	7	7	1	2	3	3	2	0	2	1	0	4	1	2	3	3	2	0	2	1	0	4	1	2	3	3	2	0	2	1	0	4	22	22	22	38.502	359	359	0	44.684
P31373	P31373	8	8	8	Cystathionine gamma-lyase	CYS3		1	8	8	8	2	3	5	3	5	1	3	3	3	2	2	3	5	3	5	1	3	3	3	2	2	3	5	3	5	1	3	3	3	2	25.1	25.1	25.1	42.542	394	394	0	323.31
P31382	P31382	2	2	2	Dolichyl-phosphate-mannose--protein mannosyltransferase 2	PMT2		1	2	2	2	1	2	1	1	1	1	1	1	1	1	1	2	1	1	1	1	1	1	1	1	1	2	1	1	1	1	1	1	1	1	3.6	3.6	3.6	86.869	759	759	0	12.354
P31383	P31383	7	7	7	Protein phosphatase PP2A regulatory subunit A	TPD3		1	7	7	7	2	0	4	1	3	0	2	2	0	2	2	0	4	1	3	0	2	2	0	2	2	0	4	1	3	0	2	2	0	2	9.9	9.9	9.9	70.907	635	635	0	41.687
P31384	P31384	3	3	3	Glucose-repressible alcohol dehydrogenase transcriptional effector	CCR4		1	3	3	3	1	1	3	1	2	1	0	1	0	1	1	1	3	1	2	1	0	1	0	1	1	1	3	1	2	1	0	1	0	1	4.1	4.1	4.1	94.669	837	837	0	26.675
P31539	P31539	4	4	4	Heat shock protein 104	HSP104		1	4	4	4	2	1	2	2	2	1	1	1	0	2	2	1	2	2	2	1	1	1	0	2	2	1	2	2	2	1	1	1	0	2	5	5	5	102.03	908	908	0	27.799
P32048	P32048	1	1	1	Lysine--tRNA ligase, mitochondrial	MSK1		1	1	1	1	0	1	0	1	0	1	0	0	0	0	0	1	0	1	0	1	0	0	0	0	0	1	0	1	0	1	0	0	0	0	1.9	1.9	1.9	66.127	576	576	0.0087848	6.2643
P32074	P32074	3	3	3	Coatomer subunit gamma	SEC21		1	3	3	3	1	1	0	1	1	0	0	1	2	1	1	1	0	1	1	0	0	1	2	1	1	1	0	1	1	0	0	1	2	1	4.7	4.7	4.7	104.83	935	935	0	91.032
P32178	P32178	1	1	1	Chorismate mutase	ARO7		1	1	1	1	0	0	0	1	1	0	0	0	0	0	0	0	0	1	1	0	0	0	0	0	0	0	0	1	1	0	0	0	0	0	4.3	4.3	4.3	29.747	256	256	0	27.429
P32263	P32263	2	2	2	Pyrroline-5-carboxylate reductase	PRO3		1	2	2	2	0	0	2	1	1	0	0	0	0	0	0	0	2	1	1	0	0	0	0	0	0	0	2	1	1	0	0	0	0	0	7	7	7	30.131	286	286	0.002045	11.702
P32288	P32288	7	7	7	Glutamine synthetase	GLN1		1	7	7	7	0	0	6	4	2	3	1	0	2	0	0	0	6	4	2	3	1	0	2	0	0	0	6	4	2	3	1	0	2	0	12.7	12.7	12.7	41.766	370	370	0	47.239
P32324	P32324	22	22	22	Elongation factor 2	EFT1		1	22	22	22	5	7	16	13	7	9	6	4	5	3	5	7	16	13	7	9	6	4	5	3	5	7	16	13	7	9	6	4	5	3	28.7	28.7	28.7	93.288	842	842	0	323.31
P32327;P11154	P32327;P11154	2;1	2;1	2;1	Pyruvate carboxylase 2;Pyruvate carboxylase 1	PYC2;PYC1	;	2	2	2	2	1	1	1	1	0	1	1	1	1	1	1	1	1	1	0	1	1	1	1	1	1	1	1	1	0	1	1	1	1	1	2.2	2.2	2.2	130.17	1180	1180;1178	0	14.211
P32337	P32337	3	3	3	Importin subunit beta-3	PSE1		1	3	3	3	0	1	1	2	0	0	0	0	0	1	0	1	1	2	0	0	0	0	0	1	0	1	1	2	0	0	0	0	0	1	4.5	4.5	4.5	121.03	1089	1089	0	27.024
P32366	P32366	1	1	1	V-type proton ATPase subunit d	VMA6		1	1	1	1	1	0	1	1	1	0	0	0	0	0	1	0	1	1	1	0	0	0	0	0	1	0	1	1	1	0	0	0	0	0	4.1	4.1	4.1	39.79	345	345	0.0036969	9.0787
P32377	P32377	2	2	2	Diphosphomevalonate decarboxylase	MVD1		1	2	2	2	2	1	1	0	1	1	1	1	1	1	2	1	1	0	1	1	1	1	1	1	2	1	1	0	1	1	1	1	1	1	4.5	4.5	4.5	44.115	396	396	0	17.931
P32419	P32419	2	2	2	Malate dehydrogenase, peroxisomal	MDH3		1	2	2	2	0	0	0	1	0	0	2	0	0	0	0	0	0	1	0	0	2	0	0	0	0	0	0	1	0	0	2	0	0	0	7	7	7	37.186	343	343	0	12.375
P32449	P32449	4	4	3	Phospho-2-dehydro-3-deoxyheptonate aldolase, tyrosine-inhibited	ARO4		1	4	4	3	1	2	1	3	0	2	2	1	0	1	1	2	1	3	0	2	2	1	0	1	0	2	1	3	0	2	2	1	0	1	13	13	10.5	39.749	370	370	0	63.4
P32454	P32454	3	3	3	Aminopeptidase 2, mitochondrial	APE2		1	3	3	3	1	0	3	0	3	0	2	3	2	2	1	0	3	0	3	0	2	3	2	2	1	0	3	0	3	0	2	3	2	2	2.6	2.6	2.6	107.75	952	952	0	24.126
P32463	P32463	1	1	1	Acyl carrier protein, mitochondrial	ACP1		1	1	1	1	0	0	0	0	1	0	0	0	0	0	0	0	0	0	1	0	0	0	0	0	0	0	0	0	1	0	0	0	0	0	11.2	11.2	11.2	13.943	125	125	0.0037665	9.9641
P32468	P32468	2	2	2	Cell division control protein 12	CDC12		1	2	2	2	1	0	1	1	0	0	0	0	0	1	1	0	1	1	0	0	0	0	0	1	1	0	1	1	0	0	0	0	0	1	5.7	5.7	5.7	46.667	407	407	0.0038536	11.16
P32471	P32471	6	6	6	Elongation factor 1-beta	EFB1		1	6	6	6	1	2	3	5	2	3	2	1	3	1	1	2	3	5	2	3	2	1	3	1	1	2	3	5	2	3	2	1	3	1	24.3	24.3	24.3	22.627	206	206	0	72.955
P32476	P32476	1	1	1	Squalene monooxygenase	ERG1		1	1	1	1	0	1	0	1	0	0	1	0	0	0	0	1	0	1	0	0	1	0	0	0	0	1	0	1	0	0	1	0	0	0	2.6	2.6	2.6	55.125	496	496	0.0048622	6.771
Q03178;P32478	Q03178;P32478	1;1	1;1	1;1	Cell wall mannoprotein PIR1;Cell wall mannoprotein HSP150	PIR1;HSP150	;	2	1	1	1	0	0	1	1	0	0	0	0	0	0	0	0	1	1	0	0	0	0	0	0	0	0	1	1	0	0	0	0	0	0	4.1	4.1	4.1	34.621	341	341;413	0	73.469
P32486;P33336	P32486;P33336	2;1	2;1	2;1	Beta-glucan synthesis-associated protein KRE6;Beta-glucan synthesis-associated protein SKN1	KRE6;SKN1	;	2	2	2	2	0	0	0	1	0	1	0	0	0	0	0	0	0	1	0	1	0	0	0	0	0	0	0	1	0	1	0	0	0	0	3.5	3.5	3.5	80.122	720	720;771	0	12.303
P32487	P32487	1	1	1	Lysine-specific permease	LYP1		1	1	1	1	0	0	0	0	0	0	1	0	0	0	0	0	0	0	0	0	1	0	0	0	0	0	0	0	0	0	1	0	0	0	2.9	2.9	2.9	68.089	611	611	0.0061538	6.5402
P32497	P32497	6	6	6	Eukaryotic translation initiation factor 3 subunit C	NIP1		1	6	6	6	1	1	5	3	3	1	1	2	0	2	1	1	5	3	3	1	1	2	0	2	1	1	5	3	3	1	1	2	0	2	7.8	7.8	7.8	93.203	812	812	0	57.859
P32499	P32499	1	1	1	Nucleoporin NUP2	NUP2		1	1	1	1	1	0	0	0	1	0	0	1	0	0	1	0	0	0	1	0	0	1	0	0	1	0	0	0	1	0	0	1	0	0	1.9	1.9	1.9	77.88	720	720	0.006192	6.5785
P32521	P32521	2	2	2	Actin cytoskeleton-regulatory complex protein PAN1	PAN1		1	2	2	2	0	1	1	1	0	1	1	0	1	0	0	1	1	1	0	1	1	0	1	0	0	1	1	1	0	1	1	0	1	0	1.2	1.2	1.2	160.27	1480	1480	0.0020534	11.717
P32527	P32527	4	4	4	Zuotin	ZUO1		1	4	4	4	0	0	3	2	1	0	0	1	0	1	0	0	3	2	1	0	0	1	0	1	0	0	3	2	1	0	0	1	0	1	7.9	7.9	7.9	49.019	433	433	0	52.382
P32558	P32558	6	6	6	FACT complex subunit SPT16	SPT16		1	6	6	6	2	1	4	1	1	0	4	1	2	2	2	1	4	1	1	0	4	1	2	2	2	1	4	1	1	0	4	1	2	2	5.9	5.9	5.9	118.63	1035	1035	0	60.881
P32565	P32565	3	3	3	26S proteasome regulatory subunit RPN2	RPN2		1	3	3	3	0	1	0	1	0	0	1	0	0	1	0	1	0	1	0	0	1	0	0	1	0	1	0	1	0	0	1	0	0	1	3.9	3.9	3.9	104.23	945	945	0	17.714
P32582	P32582	12	12	12	Cystathionine beta-synthase	CYS4		1	12	12	12	5	5	10	6	9	7	4	7	6	6	5	5	10	6	9	7	4	7	6	6	5	5	10	6	9	7	4	7	6	6	27.2	27.2	27.2	56.021	507	507	0	196.15
P32588	P32588	3	3	3	Nuclear and cytoplasmic polyadenylated RNA-binding protein PUB1	PUB1		1	3	3	3	1	0	0	2	0	0	1	0	0	0	1	0	0	2	0	0	1	0	0	0	1	0	0	2	0	0	1	0	0	0	6.6	6.6	6.6	50.762	453	453	0	18.028
P32589	P32589	7	7	7	Heat shock protein homolog SSE1	SSE1		1	7	7	7	0	0	2	2	1	2	1	0	2	1	0	0	2	2	1	2	1	0	2	1	0	0	2	2	1	2	1	0	2	1	11.8	11.8	11.8	77.365	693	693	0	49.336
P32598	P32598	1	1	1	Serine/threonine-protein phosphatase PP1-2	GLC7		1	1	1	1	1	0	0	0	0	1	1	0	1	0	1	0	0	0	0	1	1	0	1	0	1	0	0	0	0	1	1	0	1	0	3.8	3.8	3.8	35.907	312	312	0	57.71
P32610	P32610	3	3	3	V-type proton ATPase subunit D	VMA8		1	3	3	3	2	0	1	1	0	0	2	0	0	0	2	0	1	1	0	0	2	0	0	0	2	0	1	1	0	0	2	0	0	0	14.1	14.1	14.1	29.194	256	256	0	27.947
P32623	P32623	2	2	2	Probable glycosidase CRH2	UTR2		1	2	2	2	0	1	2	1	0	0	1	2	1	1	0	1	2	1	0	0	1	2	1	1	0	1	2	1	0	0	1	2	1	1	2.4	2.4	2.4	49.906	467	467	0	19.422
P32803	P32803	3	3	3	Endosomal protein P24B	EMP24		1	3	3	3	0	1	2	1	0	1	1	2	1	0	0	1	2	1	0	1	1	2	1	0	0	1	2	1	0	1	1	2	1	0	14.8	14.8	14.8	23.332	203	203	0	18.019
P32831	P32831	1	1	1	Negative growth regulatory protein NGR1	NGR1		1	1	1	1	0	1	0	1	0	1	0	0	0	0	0	1	0	1	0	1	0	0	0	0	0	1	0	1	0	1	0	0	0	0	1.6	1.6	1.6	75.023	672	672	0.0049834	6.9462
P32835;P32836	P32835;P32836	9;9	9;9	9;9	GTP-binding nuclear protein GSP1/CNR1;GTP-binding nuclear protein GSP2/CNR2	GSP1;GSP2	;	2	9	9	9	3	1	6	6	3	4	3	2	1	3	3	1	6	6	3	4	3	2	1	3	3	1	6	6	3	4	3	2	1	3	35.2	35.2	35.2	24.81	219	219;220	0	249.73
P32857	P32857	2	2	2	Membrane protein PTM1	PTM1		1	2	2	2	0	0	0	1	0	0	0	0	0	1	0	0	0	1	0	0	0	0	0	1	0	0	0	1	0	0	0	0	0	1	5.4	5.4	5.4	60.018	523	523	0.0038388	11.086
P32861	P32861	3	3	3	UTP--glucose-1-phosphate uridylyltransferase	UGP1		1	3	3	3	0	1	1	2	0	2	0	1	0	1	0	1	1	2	0	2	0	1	0	1	0	1	1	2	0	2	0	1	0	1	7.8	7.8	7.8	55.987	499	499	0	18.856
P32897	P32897	1	1	1	Mitochondrial import inner membrane translocase subunit TIM23	TIM23		1	1	1	1	0	0	1	1	1	1	1	0	1	0	0	0	1	1	1	1	1	0	1	0	0	0	1	1	1	1	1	0	1	0	4.5	4.5	4.5	23.243	222	222	0.0034305	7.335
P32898	P32898	3	3	3	Mitochondrial presequence protease	CYM1		1	3	3	3	1	0	2	2	1	1	2	0	1	0	1	0	2	2	1	1	2	0	1	0	1	0	2	2	1	1	2	0	1	0	4.2	4.2	4.2	112.18	989	989	0	21.353
P32905	P32905	2	1	1	40S ribosomal protein S0-A	RPS0A		1	2	1	1	0	1	1	2	0	2	1	1	0	0	0	1	1	1	0	1	1	1	0	0	0	1	1	1	0	1	1	1	0	0	13.9	8.3	8.3	28.024	252	252	0	37.486
P32915	P32915	7	7	7	Protein transport protein SEC61	SEC61		1	7	7	7	1	2	2	5	0	3	2	0	1	2	1	2	2	5	0	3	2	0	1	2	1	2	2	5	0	3	2	0	1	2	14.6	14.6	14.6	52.936	480	480	0	56.338
P32916	P32916	1	1	1	Signal recognition particle receptor subunit alpha homolog	SRP101		1	1	1	1	0	0	0	1	0	1	0	0	0	0	0	0	0	1	0	1	0	0	0	0	0	0	0	1	0	1	0	0	0	0	2.6	2.6	2.6	69.277	621	621	0.0036765	8.7074
P33202	P33202	1	1	1	Ubiquitin fusion degradation protein 4	UFD4		1	1	1	1	1	0	0	0	0	1	0	0	1	0	1	0	0	0	0	1	0	0	1	0	1	0	0	0	0	1	0	0	1	0	0.7	0.7	0.7	167.84	1483	1483	0.0034904	7.5303
P33204	P33204	1	1	1	Actin-related protein 2/3 complex subunit 4	ARC19		1	1	1	1	0	0	0	0	0	0	1	0	0	0	0	0	0	0	0	0	1	0	0	0	0	0	0	0	0	0	1	0	0	0	5.3	5.3	5.3	19.916	171	171	0.00491	6.8463
P33307	P33307	1	1	1	Importin alpha re-exporter	CSE1		1	1	1	1	1	0	1	0	0	0	0	1	0	1	1	0	1	0	0	0	0	1	0	1	1	0	1	0	0	0	0	1	0	1	0.9	0.9	0.9	109.35	960	960	0.0047771	6.7043
P33322	P33322	6	6	6	H/ACA ribonucleoprotein complex subunit 4	CBF5		1	6	6	6	2	1	2	3	1	3	4	1	1	1	2	1	2	3	1	3	4	1	1	1	2	1	2	3	1	3	4	1	1	1	14.5	14.5	14.5	54.704	483	483	0	158.51
P33324	P33324	1	1	1	CRAL-TRIO domain-containing protein YKL091C	YKL091C		1	1	1	1	0	0	0	0	0	0	1	1	1	1	0	0	0	0	0	0	1	1	1	1	0	0	0	0	0	0	1	1	1	1	2.9	2.9	2.9	36.073	310	310	0.0062305	6.5863
P33330	P33330	1	1	1	Phosphoserine aminotransferase	SER1		1	1	1	1	0	0	1	1	0	0	1	0	1	0	0	0	1	1	0	0	1	0	1	0	0	0	1	1	0	0	1	0	1	0	4.1	4.1	4.1	43.415	395	395	0.0037879	10.115
P33331	P33331	7	7	7	Nuclear transport factor 2	NTF2		1	7	7	7	3	3	4	3	2	4	3	4	4	5	3	3	4	3	2	4	3	4	4	5	3	3	4	3	2	4	3	4	4	5	50.4	50.4	50.4	14.453	125	125	0	323.31
P33399	P33399	2	2	2	La protein homolog	LHP1		1	2	2	2	1	1	2	1	2	1	2	2	2	2	1	1	2	1	2	1	2	2	2	2	1	1	2	1	2	1	2	2	2	2	6.5	6.5	6.5	32.104	275	275	0	35.256
P33401	P33401	1	1	1	Phosphoglucomutase 1	PGM1		1	1	1	1	0	0	0	1	0	0	0	0	0	0	0	0	0	1	0	0	0	0	0	0	0	0	0	1	0	0	0	0	0	0	3.5	3.5	3.5	63.111	570	570	0	11.788
P33418	P33418	1	1	1	Exportin-T	LOS1		1	1	1	1	0	0	0	0	0	0	1	0	0	1	0	0	0	0	0	0	1	0	0	1	0	0	0	0	0	0	1	0	0	1	0.5	0.5	0.5	126.82	1100	1100	0	15.798
P33442	P33442	10	1	1	40S ribosomal protein S1-A	RPS1A		1	10	1	1	4	5	6	6	5	6	5	3	2	5	0	0	1	1	0	0	0	0	0	0	0	0	1	1	0	0	0	0	0	0	32.2	5.9	5.9	28.743	255	255	0.0036563	8.5289
P33734	P33734	3	3	3	Imidazole glycerol phosphate synthase hisHF;Glutamine amidotransferase;Cyclase	HIS7		1	3	3	3	0	1	2	1	1	0	1	0	1	0	0	1	2	1	1	0	1	0	1	0	0	1	2	1	1	0	1	0	1	0	7.2	7.2	7.2	61.067	552	552	0	19.584
P33767	P33767	2	2	2	Dolichyl-diphosphooligosaccharide--protein glycosyltransferase subunit WBP1	WBP1		1	2	2	2	0	0	1	2	2	0	2	2	1	2	0	0	1	2	2	0	2	2	1	2	0	0	1	2	2	0	2	2	1	2	6	6	6	49.391	430	430	0	19.486
P33892	P33892	5	5	5	Translational activator GCN1	GCN1		1	5	5	5	2	0	3	0	4	2	0	1	0	2	2	0	3	0	4	2	0	1	0	2	2	0	3	0	4	2	0	1	0	2	2.5	2.5	2.5	296.69	2672	2672	0	84.634
P34087	P34087	1	1	1	DNA-directed RNA polymerase II subunit RPB7	RPB7		1	1	1	1	0	0	0	0	0	0	0	1	0	1	0	0	0	0	0	0	0	1	0	1	0	0	0	0	0	0	0	1	0	1	7	7	7	19.058	171	171	0.0033613	7.0767
P34160	P34160	1	1	1	Nuclear cap-binding protein complex subunit 1	STO1		1	1	1	1	0	0	0	0	0	0	1	0	0	0	0	0	0	0	0	0	1	0	0	0	0	0	0	0	0	0	1	0	0	0	1.2	1.2	1.2	100.02	861	861	0.0061162	6.5004
P34216	P34216	2	2	2	EH domain-containing and endocytosis protein 1	EDE1		1	2	2	2	2	0	1	0	0	0	0	0	0	0	2	0	1	0	0	0	0	0	0	0	2	0	1	0	0	0	0	0	0	0	2	2	2	150.78	1381	1381	0	14.242
P34241	P34241	2	2	2	Nucleolar pre-ribosomal-associated protein 1	URB1		1	2	2	2	0	1	1	0	1	0	0	0	0	0	0	1	1	0	1	0	0	0	0	0	0	1	1	0	1	0	0	0	0	0	1.9	1.9	1.9	203.28	1764	1764	0	18.772
P34248	P34248	1	1	1	Probable intramembrane protease YKL100C			1	1	1	1	1	0	0	0	0	0	0	1	0	1	1	0	0	0	0	0	0	1	0	1	1	0	0	0	0	0	0	1	0	1	2.2	2.2	2.2	67.524	587	587	0.0035778	7.9679
P34760	P34760	4	4	4	Peroxiredoxin TSA1	TSA1		1	4	4	4	1	1	3	2	2	2	0	1	1	0	1	1	3	2	2	2	0	1	1	0	1	1	3	2	2	2	0	1	1	0	17.3	17.3	17.3	21.589	196	196	0	25.378
P35189	P35189	1	1	1	Transcription initiation factor TFIID subunit 14	TAF14		1	1	1	1	0	0	0	0	0	1	0	0	0	0	0	0	0	0	0	1	0	0	0	0	0	0	0	0	0	1	0	0	0	0	6.6	6.6	6.6	27.44	244	244	0.0035088	7.6029
P35691	P35691	6	6	6	Translationally-controlled tumor protein homolog	TMA19		1	6	6	6	2	2	5	3	2	2	1	1	1	2	2	2	5	3	2	2	1	1	1	2	2	2	5	3	2	2	1	1	1	2	23.4	23.4	23.4	18.741	167	167	0	43.473
P35719	P35719	1	1	1	Uncharacterized protein MRP8	MRP8		1	1	1	1	0	0	1	1	0	0	1	0	0	0	0	0	1	1	0	0	1	0	0	0	0	0	1	1	0	0	1	0	0	0	5.9	5.9	5.9	25.097	219	219	0.004894	6.8087
P35732	P35732	2	2	2	RNA polymerase II degradation factor 1	DEF1		1	2	2	2	0	0	1	2	1	2	1	1	0	1	0	0	1	2	1	2	1	1	0	1	0	0	1	2	1	2	1	1	0	1	3.5	3.5	3.5	83.972	738	738	0	61.838
P35844	P35844	1	1	1	Protein KES1	KES1		1	1	1	1	1	0	0	0	0	0	0	0	1	1	1	0	0	0	0	0	0	0	1	1	1	0	0	0	0	0	0	0	1	1	3.9	3.9	3.9	49.491	434	434	0	17.877
P38711;P35997	P38711;P35997	4;4	4;4	4;4	40S ribosomal protein S27-B;40S ribosomal protein S27-A	RPS27B;RPS27A	;	2	4	4	4	2	1	4	3	3	4	2	2	2	1	2	1	4	3	3	4	2	2	2	1	2	1	4	3	3	4	2	2	2	1	26.8	26.8	26.8	8.8653	82	82;82	0	45.647
Q04439;P36006	Q04439;P36006	2;2	2;2	2;2	Myosin-5;Myosin-3	MYO5;MYO3	;	2	2	2	2	0	1	1	2	0	2	2	1	0	1	0	1	1	2	0	2	2	1	0	1	0	1	1	2	0	2	2	1	0	1	1.8	1.8	1.8	136.9	1219	1219;1272	0	18.522
P36008	P36008	10	10	9	Elongation factor 1-gamma 2	TEF4		1	10	10	9	4	6	5	6	2	4	4	4	1	3	4	6	5	6	2	4	4	4	1	3	4	5	4	5	2	3	3	3	1	2	26.2	26.2	22.6	46.52	412	412	0	106.12
P36013	P36013	2	2	2	NAD-dependent malic enzyme, mitochondrial	MAE1		1	2	2	2	0	0	0	1	0	0	0	0	0	1	0	0	0	1	0	0	0	0	0	1	0	0	0	1	0	0	0	0	0	1	4	4	4	74.375	669	669	0	18.892
P36015	P36015	3	3	3	Synaptobrevin homolog YKT6	YKT6		1	3	3	3	2	2	1	1	2	1	0	1	1	2	2	2	1	1	2	1	0	1	1	2	2	2	1	1	2	1	0	1	1	2	10.5	10.5	10.5	22.707	200	200	0	31.715
P36016	P36016	1	1	1	Heat shock protein 70 homolog LHS1	LHS1		1	1	1	1	0	1	1	1	0	1	1	0	0	0	0	1	1	1	0	1	1	0	0	0	0	1	1	1	0	1	1	0	0	0	1.6	1.6	1.6	99.57	881	881	0.0035524	7.8147
P36018	P36018	2	2	2	GTP-binding protein YPT52	YPT52		1	2	2	2	0	0	1	1	1	0	0	0	0	1	0	0	1	1	1	0	0	0	0	1	0	0	1	1	1	0	0	0	0	1	10.3	10.3	10.3	26.132	234	234	0	23.852
P36051	P36051	1	1	1	GPI ethanolamine phosphate transferase 1	MCD4		1	1	1	1	0	0	0	0	0	0	1	0	0	0	0	0	0	0	0	0	1	0	0	0	0	0	0	0	0	0	1	0	0	0	1.2	1.2	1.2	105.69	919	919	0.0074405	6.3595
P36060	P36060	3	3	3	NADH-cytochrome b5 reductase 2;NADH-cytochrome b5 reductase p34 form;NADH-cytochrome b5 reductase p32 form	MCR1		1	3	3	3	0	0	1	1	1	2	0	0	0	1	0	0	1	1	1	2	0	0	0	1	0	0	1	1	1	2	0	0	0	1	10.9	10.9	10.9	34.137	302	302	0	26.594
P38754;P36105	P38754;P36105	4;4	4;4	4;4	60S ribosomal protein L14-B;60S ribosomal protein L14-A	RPL14B;RPL14A	;	2	4	4	4	0	0	1	3	0	1	0	1	0	0	0	0	1	3	0	1	0	1	0	0	0	0	1	3	0	1	0	1	0	0	25.4	25.4	25.4	15.153	138	138;138	0	30.807
P36112	P36112	1	1	1	MICOS complex subunit MIC60	MIC60		1	1	1	1	1	1	0	1	0	1	1	1	1	0	1	1	0	1	0	1	1	1	1	0	1	1	0	1	0	1	1	1	1	0	2.2	2.2	2.2	61.081	540	540	0	25.76
P36114	P36114	1	1	1	Mitochondrial outer membrane protein YKR018C	YKR018C		1	1	1	1	0	0	1	0	0	0	0	0	0	0	0	0	1	0	0	0	0	0	0	0	0	0	1	0	0	0	0	0	0	0	2.2	2.2	2.2	81.753	725	725	0.0034014	7.2083
P36135	P36135	1	1	1	Probable secreted beta-glucosidase UTH1	UTH1		1	1	1	1	0	0	1	1	0	1	0	1	0	0	0	0	1	1	0	1	0	1	0	0	0	0	1	1	0	1	0	1	0	0	4.9	4.9	4.9	36.955	365	365	0.007485	6.3697
P36136	P36136	4	4	4	Sedoheptulose 1,7-bisphosphatase	SHB17		1	4	4	4	0	1	2	1	0	1	0	0	0	0	0	1	2	1	0	1	0	0	0	0	0	1	2	1	0	1	0	0	0	0	13.3	13.3	13.3	31.022	271	271	0	27.52
P36139	P36139	1	1	1	Protein PET10	PET10		1	1	1	1	0	0	0	1	0	0	0	0	0	0	0	0	0	1	0	0	0	0	0	0	0	0	0	1	0	0	0	0	0	0	4.9	4.9	4.9	31.246	283	283	0	17.23
P36160	P36160	2	2	2	Ribosome biogenesis protein RPF2	RPF2		1	2	2	2	0	1	1	1	1	1	1	1	0	0	0	1	1	1	1	1	1	1	0	0	0	1	1	1	1	1	1	1	0	0	6.1	6.1	6.1	39.598	344	344	0	25.181
P36165	P36165	2	2	2	Lipase 4	TGL4		1	2	2	2	0	0	0	1	1	0	0	0	0	0	0	0	0	1	1	0	0	0	0	0	0	0	0	1	1	0	0	0	0	0	2.5	2.5	2.5	102.72	910	910	0.003861	11.176
P36523	P36523	1	1	1	54S ribosomal protein L15, mitochondrial	MRPL15		1	1	1	1	0	0	1	0	1	0	0	0	0	0	0	0	1	0	1	0	0	0	0	0	0	0	1	0	1	0	0	0	0	0	4.7	4.7	4.7	28.167	253	253	0.0036496	8.4637
P36534	P36534	1	1	1	54S ribosomal protein L40, mitochondrial	MRPL40		1	1	1	1	0	0	1	0	1	0	0	0	0	0	0	0	1	0	1	0	0	0	0	0	0	0	1	0	1	0	0	0	0	0	3.4	3.4	3.4	33.751	297	297	0.00625	6.6194
P36775	P36775	1	1	1	Lon protease homolog, mitochondrial	PIM1		1	1	1	1	0	0	0	0	0	0	1	0	0	0	0	0	0	0	0	0	1	0	0	0	0	0	0	0	0	0	1	0	0	0	1.1	1.1	1.1	127.11	1133	1133	0.00369	8.9465
P37291	P37291	4	4	4	Serine hydroxymethyltransferase, cytosolic	SHM2		1	4	4	4	1	0	2	1	1	0	1	0	1	1	1	0	2	1	1	0	1	0	1	1	1	0	2	1	1	0	1	0	1	1	8.1	8.1	8.1	52.218	469	469	0	67.829
P37292	P37292	2	2	2	Serine hydroxymethyltransferase, mitochondrial	SHM1		1	2	2	2	0	2	0	1	0	1	1	0	0	0	0	2	0	1	0	1	1	0	0	0	0	2	0	1	0	1	1	0	0	0	4.3	4.3	4.3	53.686	490	490	0	30.946
P37298	P37298	1	1	1	Succinate dehydrogenase [ubiquinone] cytochrome b small subunit, mitochondrial	SDH4		1	1	1	1	0	0	1	1	0	1	0	0	0	0	0	0	1	1	0	1	0	0	0	0	0	0	1	1	0	1	0	0	0	0	8.8	8.8	8.8	20.248	181	181	0.0048701	6.7726
P37302	P37302	3	3	3	Aminopeptidase Y	APE3		1	3	3	3	1	1	1	3	1	1	1	1	1	1	1	1	1	3	1	1	1	1	1	1	1	1	1	3	1	1	1	1	1	1	5.4	5.4	5.4	60.137	537	537	0	17.655
P37303	P37303	1	1	1	Low specificity L-threonine aldolase	GLY1		1	1	1	1	0	0	1	0	0	0	0	0	0	0	0	0	1	0	0	0	0	0	0	0	0	0	1	0	0	0	0	0	0	0	3.1	3.1	3.1	42.815	387	387	0.0036036	8.0946
P54113;P38009	P54113;P38009	1;1	1;1	1;1	Bifunctional purine biosynthesis protein ADE16;Phosphoribosylaminoimidazolecarboxamide formyltransferase;IMP cyclohydrolase;Bifunctional purine biosynthesis protein ADE17;Phosphoribosylaminoimidazolecarboxamide formyltransferase;IMP cyclohydrolase	ADE16;ADE17	;	2	1	1	1	1	0	1	0	1	0	1	1	1	1	1	0	1	0	1	0	1	1	1	1	1	0	1	0	1	0	1	1	1	1	1.9	1.9	1.9	65.282	591	591;592	0.004886	6.803
P38011	P38011	19	19	19	Guanine nucleotide-binding protein subunit beta-like protein	ASC1		1	19	19	19	2	3	14	8	8	5	3	3	5	5	2	3	14	8	8	5	3	3	5	5	2	3	14	8	8	5	3	3	5	5	45.5	45.5	45.5	34.805	319	319	0	206.81
P38013	P38013	3	3	3	Peroxiredoxin type-2	AHP1		1	3	3	3	1	1	1	1	1	1	2	2	1	1	1	1	1	1	1	1	2	2	1	1	1	1	1	1	1	1	2	2	1	1	11.9	11.9	11.9	19.114	176	176	0	18.192
P38061	P38061	4	4	4	60S ribosomal protein L32	RPL32		1	4	4	4	2	3	3	1	2	2	2	1	3	1	2	3	3	1	2	2	2	1	3	1	2	3	3	1	2	2	2	1	3	1	28.5	28.5	28.5	14.771	130	130	0	27.387
P38075	P38075	1	1	1	Pyridoxamine 5-phosphate oxidase	PDX3		1	1	1	1	1	0	1	1	1	1	1	1	0	1	1	0	1	1	1	1	1	1	0	1	1	0	1	1	1	1	1	1	0	1	5.3	5.3	5.3	26.908	228	228	0	27.295
P38088	P38088	5	5	5	Glycine--tRNA ligase 1, mitochondrial	GRS1		1	5	5	5	2	3	3	4	2	2	1	0	0	1	2	3	3	4	2	2	1	0	0	1	2	3	3	4	2	2	1	0	0	1	7.2	7.2	7.2	78.183	690	690	0	323.31
P38115	P38115	3	3	3	D-arabinose dehydrogenase [NAD(P)+] heavy chain	ARA1		1	3	3	3	1	0	0	2	0	1	0	0	1	1	1	0	0	2	0	1	0	0	1	1	1	0	0	2	0	1	0	0	1	1	9.3	9.3	9.3	38.883	344	344	0	20.074
P38120	P38120	1	1	1	37S ribosomal protein S9, mitochondrial	MRPS9		1	1	1	1	0	0	1	0	1	0	0	0	0	0	0	0	1	0	1	0	0	0	0	0	0	0	1	0	1	0	0	0	0	0	7.2	7.2	7.2	31.925	278	278	0.0036832	8.8844
P38130	P38130	1	1	1	Probable mannosyltransferase KTR3	KTR3		1	1	1	1	0	0	0	1	0	0	0	0	0	0	0	0	0	1	0	0	0	0	0	0	0	0	0	1	0	0	0	0	0	0	3.7	3.7	3.7	47.482	404	404	0	14.855
P38198	P38198	1	1	1	Protein STU1	STU1		1	1	1	1	1	0	1	0	1	0	0	0	0	1	1	0	1	0	1	0	0	0	0	1	1	0	1	0	1	0	0	0	0	1	1.1	1.1	1.1	174.18	1513	1513	0	20.706
P38205	P38205	2	2	2	Multisite-specific tRNA:(cytosine-C(5))-methyltransferase	NCL1		1	2	2	2	0	0	1	0	0	1	0	0	0	0	0	0	1	0	0	1	0	0	0	0	0	0	1	0	0	1	0	0	0	0	3.5	3.5	3.5	77.878	684	684	0	20.069
P38217	P38217	2	2	2	Importin subunit beta-2	KAP104		1	2	2	2	0	0	0	2	0	1	1	0	0	0	0	0	0	2	0	1	1	0	0	0	0	0	0	2	0	1	1	0	0	0	2.5	2.5	2.5	103.68	918	918	0.0020243	11.618
P38221	P38221	1	1	1	Phosphatidate cytidylyltransferase	CDS1		1	1	1	1	0	0	0	1	0	0	0	0	0	0	0	0	0	1	0	0	0	0	0	0	0	0	0	1	0	0	0	0	0	0	2.4	2.4	2.4	51.822	457	457	0.0088365	6.2747
P38227	P38227	1	1	1	Quinidine resistance protein 3	QDR3		1	1	1	1	0	0	1	0	0	0	0	0	0	0	0	0	1	0	0	0	0	0	0	0	0	0	1	0	0	0	0	0	0	0	2.3	2.3	2.3	77.286	689	689	1	-2
P38229	P38229	1	1	1	GLC7-interacting protein 1	GIP1		1	1	1	1	1	0	0	0	0	0	1	0	0	1	1	0	0	0	0	0	1	0	0	1	1	0	0	0	0	0	1	0	0	1	2.2	2.2	2.2	73.354	639	639	0.0037106	9.1277
P38237	P38237	2	2	2	Ubiquitin carboxyl-terminal hydrolase 14	UBP14		1	2	2	2	0	0	0	1	0	0	2	0	0	0	0	0	0	1	0	0	2	0	0	0	0	0	0	1	0	0	2	0	0	0	1.7	1.7	1.7	88.629	781	781	0	12.351
P38248	P38248	5	5	5	Cell wall protein ECM33	ECM33		1	5	5	5	1	2	2	3	2	2	2	1	1	1	1	2	2	3	2	2	2	1	1	1	1	2	2	3	2	2	2	1	1	1	8.6	8.6	8.6	43.768	429	429	0	189.74
P38249	P38249	5	5	5	Eukaryotic translation initiation factor 3 subunit A	RPG1		1	5	5	5	0	1	2	1	1	3	0	1	0	0	0	1	2	1	1	3	0	1	0	0	0	1	2	1	1	3	0	1	0	0	6.2	6.2	6.2	110.34	964	964	0	33.581
P38286	P38286	1	1	1	Very-long-chain 3-oxoacyl-CoA reductase	IFA38		1	1	1	1	0	0	1	0	0	1	0	1	0	0	0	0	1	0	0	1	0	1	0	0	0	0	1	0	0	1	0	1	0	0	4.3	4.3	4.3	38.708	347	347	0	29.082
P38295	P38295	2	2	2	Medium-chain fatty acid ethyl ester synthase/esterase 2	EHT1		1	2	2	2	1	0	2	2	1	2	0	1	0	1	1	0	2	2	1	2	0	1	0	1	1	0	2	2	1	2	0	1	0	1	5.3	5.3	5.3	51.255	451	451	0	27.919
P38323	P38323	1	1	1	Mitochondrial clpX-like chaperone MCX1	MCX1		1	1	1	1	0	0	0	1	0	0	0	0	0	0	0	0	0	1	0	0	0	0	0	0	0	0	0	1	0	0	0	0	0	0	2.7	2.7	2.7	57.945	520	520	0.0035149	7.6562
P38353	P38353	3	3	3	Sec sixty-one protein homolog	SSH1		1	3	3	3	0	1	0	1	0	2	1	0	0	0	0	1	0	1	0	2	1	0	0	0	0	1	0	1	0	2	1	0	0	0	6.1	6.1	6.1	53.311	490	490	0	18.208
P38355	P38355	1	1	1	Uncharacterized transporter YBR287W			1	1	1	1	0	1	0	0	0	0	0	0	0	0	0	1	0	0	0	0	0	0	0	0	0	1	0	0	0	0	0	0	0	0	3.3	3.3	3.3	47.506	427	427	0.0033501	7.0293
P38431	P38431	4	4	4	Eukaryotic translation initiation factor 5	TIF5		1	4	4	4	1	2	2	2	2	1	0	0	1	0	1	2	2	2	2	1	0	0	1	0	1	2	2	2	2	1	0	0	1	0	11.1	11.1	11.1	45.261	405	405	0	47.2
P38625	P38625	6	6	6	GMP synthase [glutamine-hydrolyzing]	GUA1		1	6	6	6	1	1	4	3	2	2	1	1	2	1	1	1	4	3	2	2	1	1	2	1	1	1	4	3	2	2	1	1	2	1	15.6	15.6	15.6	58.482	525	525	0	42.084
P38631;P40989	P38631;P40989	5;5	5;5	5;5	1,3-beta-glucan synthase component FKS1;1,3-beta-glucan synthase component GSC2	FKS1;GSC2	;	2	5	5	5	2	0	4	3	3	2	2	1	2	4	2	0	4	3	3	2	2	1	2	4	2	0	4	3	3	2	2	1	2	4	3	3	3	214.85	1876	1876;1895	0	35.075
P38636	P38636	1	1	1	Metal homeostasis factor ATX1	ATX1		1	1	1	1	1	0	1	0	0	0	0	0	0	1	1	0	1	0	0	0	0	0	0	1	1	0	1	0	0	0	0	0	0	1	19.2	19.2	19.2	8.2206	73	73	0.0034072	7.2183
P38687	P38687	1	1	1	Signal recognition particle subunit SRP68	SRP68		1	1	1	1	0	0	0	0	0	0	1	0	0	0	0	0	0	0	0	0	1	0	0	0	0	0	0	0	0	0	1	0	0	0	1.5	1.5	1.5	69.005	599	599	0.0087209	6.2364
P38689	P38689	2	2	2	Ribose-phosphate pyrophosphokinase 3	PRS3		1	2	2	2	1	1	2	1	1	0	1	1	1	1	1	1	2	1	1	0	1	1	1	1	1	1	2	1	1	0	1	1	1	1	6.6	6.6	6.6	35.123	320	320	0	15.198
P38694	P38694	2	2	2	Putative aldehyde dehydrogenase-like protein YHR039C	MSC7		1	2	2	2	1	1	1	2	1	1	0	1	0	1	1	1	1	2	1	1	0	1	0	1	1	1	1	2	1	1	0	1	0	1	2.3	2.3	2.3	71.32	644	644	0	21.533
P38701	P38701	3	3	3	40S ribosomal protein S20	RPS20		1	3	3	3	0	3	1	1	1	1	3	1	1	0	0	3	1	1	1	1	3	1	1	0	0	3	1	1	1	1	3	1	1	0	16.5	16.5	16.5	13.907	121	121	0	19.56
P38707	P38707	5	5	5	Asparagine--tRNA ligase, cytoplasmic	DED81		1	5	5	5	2	3	1	2	1	2	2	1	1	0	2	3	1	2	1	2	2	1	1	0	2	3	1	2	1	2	2	1	1	0	13	13	13	62.206	554	554	0	39.51
P38708	P38708	3	3	3	Putative proline--tRNA ligase YHR020W	YHR020W		1	3	3	3	1	0	2	0	2	0	1	1	0	0	1	0	2	0	2	0	1	1	0	0	1	0	2	0	2	0	1	1	0	0	5.2	5.2	5.2	77.385	688	688	0	24.36
P38712	P38712	2	2	2	ATP-dependent rRNA helicase RRP3	RRP3		1	2	2	2	0	0	0	0	1	0	0	0	0	1	0	0	0	0	1	0	0	0	0	1	0	0	0	0	1	0	0	0	0	1	5.8	5.8	5.8	55.968	501	501	0.0039062	11.298
P38715	P38715	2	2	2	NADPH-dependent aldose reductase GRE3	GRE3		1	2	2	2	0	0	0	1	2	0	0	1	0	0	0	0	0	1	2	0	0	1	0	0	0	0	0	1	2	0	0	1	0	0	8.3	8.3	8.3	37.118	327	327	0	14.597
P38720;P53319	P38720;P53319	6;3	6;3	6;3	6-phosphogluconate dehydrogenase, decarboxylating 1;6-phosphogluconate dehydrogenase, decarboxylating 2	GND1;GND2	;	2	6	6	6	2	2	4	3	3	4	0	2	2	3	2	2	4	3	3	4	0	2	2	3	2	2	4	3	3	4	0	2	2	3	13.5	13.5	13.5	53.543	489	489;492	0	74.401
P38764	P38764	2	2	2	26S proteasome regulatory subunit RPN1	RPN1		1	2	2	2	0	1	0	2	0	2	2	0	0	1	0	1	0	2	0	2	2	0	0	1	0	1	0	2	0	2	2	0	0	1	2.3	2.3	2.3	109.49	993	993	0	13.192
P38771	P38771	1	1	1	Ribosome-recycling factor, mitochondrial	RRF1		1	1	1	1	0	0	1	0	0	0	0	0	0	0	0	0	1	0	0	0	0	0	0	0	0	0	1	0	0	0	0	0	0	0	7.8	7.8	7.8	26.406	230	230	0.0036232	8.302
P38776	P38776	1	1	1	Probable drug/proton antiporter YHK8	YHK8		1	1	1	1	0	0	0	0	0	0	0	0	0	1	0	0	0	0	0	0	0	0	0	1	0	0	0	0	0	0	0	0	0	1	2.1	2.1	2.1	57.837	514	514	0.0060976	6.4919
P38787	P38787	2	2	2	2-dehydropantoate 2-reductase	PAN5		1	2	2	2	0	1	1	1	1	0	0	0	0	1	0	1	1	1	1	0	0	0	0	1	0	1	1	1	1	0	0	0	0	1	5.5	5.5	5.5	42.821	379	379	0	12.474
P38788	P38788	3	3	3	Ribosome-associated complex subunit SSZ1	SSZ1		1	3	3	3	0	0	2	2	0	0	0	0	0	0	0	0	2	2	0	0	0	0	0	0	0	0	2	2	0	0	0	0	0	0	10.2	10.2	10.2	58.237	538	538	0	82.106
P38811	P38811	2	2	2	Transcription-associated protein 1	TRA1		1	2	2	2	1	0	1	1	1	0	1	1	0	1	1	0	1	1	1	0	1	1	0	1	1	0	1	1	1	0	1	1	0	1	0.8	0.8	0.8	433.17	3744	3744	0	19.655
P38820	P38820	1	1	1	Adenylyltransferase and sulfurtransferase UBA4;Adenylyltransferase UBA4;Sulfurtransferase UBA4	UBA4		1	1	1	1	0	0	1	0	0	0	0	0	0	0	0	0	1	0	0	0	0	0	0	0	0	0	1	0	0	0	0	0	0	0	3.6	3.6	3.6	49.361	440	440	0.0035211	7.7155
P38828	P38828	1	1	1	Protein LSM12	LSM12		1	1	1	1	0	0	0	0	0	1	1	0	0	0	0	0	0	0	0	1	1	0	0	0	0	0	0	0	0	1	1	0	0	0	7	7	7	21.313	187	187	0.005	6.995
P38843	P38843	1	1	1	Chitin synthase export chaperone	CHS7		1	1	1	1	1	0	0	0	0	0	0	0	0	0	1	0	0	0	0	0	0	0	0	0	1	0	0	0	0	0	0	0	0	0	2.2	2.2	2.2	34.898	316	316	1	-2
P38850	P38850	1	1	1	Regulator of Ty1 transposition protein 107	RTT107		1	1	1	1	1	0	1	1	0	0	0	0	0	0	1	0	1	1	0	0	0	0	0	0	1	0	1	1	0	0	0	0	0	0	1	1	1	123.02	1070	1070	0.0048232	6.7513
P38879	P38879	4	4	4	Nascent polypeptide-associated complex subunit alpha	EGD2		1	4	4	4	3	1	2	2	2	0	0	1	1	0	3	1	2	2	2	0	0	1	1	0	3	1	2	2	2	0	0	1	1	0	13.8	13.8	13.8	18.709	174	174	0	23.201
P38891	P38891	12	12	12	Branched-chain-amino-acid aminotransferase, mitochondrial	BAT1		1	12	12	12	5	5	7	4	5	5	5	5	5	4	5	5	7	4	5	5	5	5	5	4	5	5	7	4	5	5	5	5	5	4	33.6	33.6	33.6	43.596	393	393	0	210.39
P38910	P38910	1	1	1	10 kDa heat shock protein, mitochondrial	HSP10		1	1	1	1	0	0	0	0	1	0	0	0	0	1	0	0	0	0	1	0	0	0	0	1	0	0	0	0	1	0	0	0	0	1	7.5	7.5	7.5	11.372	106	106	0.0074627	6.3653
P38912	P38912	4	4	4	Eukaryotic translation initiation factor 1A	TIF11		1	4	4	4	1	0	2	2	1	1	0	1	1	0	1	0	2	2	1	1	0	1	1	0	1	0	2	2	1	1	0	1	1	0	22.2	22.2	22.2	17.435	153	153	0	25.25
P38934	P38934	2	2	2	Nuclear segregation protein BFR1	BFR1		1	2	2	2	1	1	2	1	1	2	2	1	1	1	1	1	2	1	1	2	2	1	1	1	1	1	2	1	1	2	2	1	1	1	4.7	4.7	4.7	54.639	470	470	0	13.023
P38968	P38968	6	6	6	Protein transport protein SEC31	SEC31		1	6	6	6	2	1	5	1	5	1	1	3	2	2	2	1	5	1	5	1	1	3	2	2	2	1	5	1	5	1	1	3	2	2	4.2	4.2	4.2	138.72	1273	1273	0	39.706
P38972	P38972	5	5	5	Phosphoribosylformylglycinamidine synthase	ADE6		1	5	5	5	1	1	4	2	2	1	0	0	0	0	1	1	4	2	2	1	0	0	0	0	1	1	4	2	2	1	0	0	0	0	5.8	5.8	5.8	148.9	1358	1358	0	36.629
P38988	P38988	1	1	1	Mitochondrial GTP/GDP carrier protein 1	GGC1		1	1	1	1	0	0	0	0	0	0	0	1	0	0	0	0	0	0	0	0	0	1	0	0	0	0	0	0	0	0	0	1	0	0	4	4	4	33.215	300	300	0.0061069	6.4948
P38998	P38998	3	3	3	Saccharopine dehydrogenase [NAD(+), L-lysine-forming]	LYS1		1	3	3	3	2	1	1	1	0	1	1	1	0	1	2	1	1	1	0	1	1	1	0	1	2	1	1	1	0	1	1	1	0	1	9.9	9.9	9.9	41.464	373	373	0	19.53
P39007	P39007	1	1	1	Dolichyl-diphosphooligosaccharide--protein glycosyltransferase subunit STT3	STT3		1	1	1	1	0	1	0	0	0	0	0	0	0	0	0	1	0	0	0	0	0	0	0	0	0	1	0	0	0	0	0	0	0	0	1.5	1.5	1.5	81.528	718	718	0.003643	8.4378
P39011	P39011	1	1	1	Bud emergence protein 4	BEM4		1	1	1	1	0	0	0	0	1	1	0	0	0	0	0	0	0	0	1	1	0	0	0	0	0	0	0	0	1	1	0	0	0	0	1.4	1.4	1.4	70.992	633	633	0.0073964	6.2964
P39013	P39013	2	2	2	Actin cytoskeleton-regulatory complex protein END3	END3		1	2	2	2	1	0	1	1	0	1	2	0	0	0	1	0	1	1	0	1	2	0	0	0	1	0	1	1	0	1	2	0	0	0	2.6	2.6	2.6	40.297	349	349	0	12.094
P39015	P39015	5	5	5	Suppressor protein STM1	STM1		1	5	5	5	0	3	3	2	1	2	2	1	1	0	0	3	3	2	1	2	2	1	1	0	0	3	3	2	1	2	2	1	1	0	17.9	17.9	17.9	29.995	273	273	0	45.811
P39076	P39076	3	3	3	T-complex protein 1 subunit beta	CCT2		1	3	3	3	1	1	3	1	2	1	0	2	2	2	1	1	3	1	2	1	0	2	2	2	1	1	3	1	2	1	0	2	2	2	9.1	9.1	9.1	57.203	527	527	0	81.649
P39077	P39077	2	2	2	T-complex protein 1 subunit gamma	CCT3		1	2	2	2	1	0	0	2	0	0	0	0	0	0	1	0	0	2	0	0	0	0	0	0	1	0	0	2	0	0	0	0	0	0	4.7	4.7	4.7	58.814	534	534	0.0020202	11.558
P39078	P39078	2	2	2	T-complex protein 1 subunit delta	CCT4		1	2	2	2	0	0	0	1	1	0	1	0	0	0	0	0	0	1	1	0	1	0	0	0	0	0	0	1	1	0	1	0	0	0	6.1	6.1	6.1	57.603	528	528	0	12.497
P39107	P39107	2	2	2	Mannan polymerase complexes subunit MNN9	MNN9		1	2	2	2	0	1	0	1	0	0	0	0	0	0	0	1	0	1	0	0	0	0	0	0	0	1	0	1	0	0	0	0	0	0	5.1	5.1	5.1	45.954	395	395	0.003992	11.451
P39111	P39111	2	2	2	V-type proton ATPase subunit F	VMA7		1	2	2	2	2	1	1	0	2	0	0	0	1	0	2	1	1	0	2	0	0	0	1	0	2	1	1	0	2	0	0	0	1	0	19.5	19.5	19.5	13.461	118	118	0	12.475
P39522	P39522	4	4	4	Dihydroxy-acid dehydratase, mitochondrial	ILV3		1	4	4	4	2	2	0	2	0	1	1	1	1	1	2	2	0	2	0	1	1	1	1	1	2	2	0	2	0	1	1	1	1	1	6.2	6.2	6.2	62.86	585	585	0	53.975
P39676	P39676	6	6	6	Flavohemoprotein	YHB1		1	6	6	6	3	2	5	3	3	1	3	3	2	2	3	2	5	3	3	1	3	3	2	2	3	2	5	3	3	1	3	3	2	2	10.8	10.8	10.8	44.646	399	399	0	52.13
P39704	P39704	1	1	1	Protein ERP2	ERP2		1	1	1	1	0	1	1	1	0	1	0	0	0	0	0	1	1	1	0	1	0	0	0	0	0	1	1	1	0	1	0	0	0	0	7	7	7	24.063	215	215	0	22.499
P39721	P39721	2	2	2	Protein AIM2	AIM2		1	2	2	2	1	0	0	1	1	1	1	0	1	1	1	0	0	1	1	1	1	0	1	1	1	0	0	1	1	1	1	0	1	1	5.7	5.7	5.7	27.089	246	246	0	65.044
P39730	P39730	3	3	3	Eukaryotic translation initiation factor 5B	FUN12		1	3	3	3	0	1	2	2	1	1	1	1	0	1	0	1	2	2	1	1	1	1	0	1	0	1	2	2	1	1	1	1	0	1	4	4	4	112.27	1002	1002	0	17.967
P39935	P39935	3	3	3	Eukaryotic initiation factor 4F subunit p150	TIF4631		1	3	3	3	0	1	1	1	0	1	2	0	0	0	0	1	1	1	0	1	2	0	0	0	0	1	1	1	0	1	2	0	0	0	4	4	4	107.1	952	952	0	18.3
P39940	P39940	3	3	3	E3 ubiquitin-protein ligase RSP5	RSP5		1	3	3	3	0	0	0	1	0	0	2	0	0	0	0	0	0	1	0	0	2	0	0	0	0	0	0	1	0	0	2	0	0	0	4.8	4.8	4.8	91.815	809	809	0	18.141
P39954	P39954	18	18	18	Adenosylhomocysteinase	SAH1		1	18	18	18	4	5	15	12	6	7	5	1	2	2	4	5	15	12	6	7	5	1	2	2	4	5	15	12	6	7	5	1	2	2	33.4	33.4	33.4	49.125	449	449	0	189.95
P39958	P39958	2	2	2	Rab GDP-dissociation inhibitor	GDI1		1	2	2	2	0	0	2	2	1	0	1	0	0	0	0	0	2	2	1	0	1	0	0	0	0	0	2	2	1	0	1	0	0	0	5.3	5.3	5.3	51.206	451	451	0	17.303
P39960	P39960	1	1	1	GTPase-activating protein BEM2/IPL2	BEM2		1	1	1	1	0	0	0	0	0	1	0	0	0	0	0	0	0	0	0	1	0	0	0	0	0	0	0	0	0	1	0	0	0	0	0.7	0.7	0.7	245.43	2167	2167	0.0062402	6.5895
P39966	P39966	2	2	2	Protein phosphatase 2C homolog 2	PTC2		1	2	2	2	0	0	2	1	0	0	0	0	0	0	0	0	2	1	0	0	0	0	0	0	0	0	2	1	0	0	0	0	0	0	6.7	6.7	6.7	50.388	464	464	0	12.783
P39976	P39976	6	6	6	D-lactate dehydrogenase [cytochrome] 3	DLD3		1	6	6	6	2	2	4	2	2	3	3	2	2	3	2	2	4	2	2	3	3	2	2	3	2	2	4	2	2	3	3	2	2	3	14.3	14.3	14.3	55.224	496	496	0	82.674
P39985	P39985	2	2	2	DNA polymerase V	POL5		1	2	2	2	1	0	1	1	0	0	0	0	1	1	1	0	1	1	0	0	0	0	1	1	1	0	1	1	0	0	0	0	1	1	2.5	2.5	2.5	115.89	1022	1022	0	14.204
P39993	P39993	1	1	1	ARF guanine-nucleotide exchange factor 2	GEA2		1	1	1	1	0	1	0	1	0	1	1	0	0	0	0	1	0	1	0	1	1	0	0	0	0	1	0	1	0	1	1	0	0	0	0.8	0.8	0.8	165.67	1459	1459	0.0037244	9.1963
P40006	P40006	1	1	1	Increased recombination centers protein 22	IRC22		1	1	1	1	0	0	1	1	1	0	0	0	1	0	0	0	1	1	1	0	0	0	1	0	0	0	1	1	1	0	0	0	1	0	3.6	3.6	3.6	24.992	225	225	0.0087464	6.2481
P40010	P40010	2	2	2	Nuclear GTP-binding protein NUG1	NUG1		1	2	2	2	0	1	0	0	0	0	0	0	1	0	0	1	0	0	0	0	0	0	1	0	0	1	0	0	0	0	0	0	1	0	5.6	5.6	5.6	57.708	520	520	0	13.214
P40016	P40016	3	3	3	26S proteasome regulatory subunit RPN3	RPN3		1	3	3	3	2	0	1	0	0	1	1	1	0	1	2	0	1	0	0	1	1	1	0	1	2	0	1	0	0	1	1	1	0	1	8.4	8.4	8.4	60.392	523	523	0	106.93
P40024	P40024	3	3	3	ABC transporter ATP-binding protein ARB1	ARB1		1	3	3	3	1	1	0	0	0	1	1	1	0	0	1	1	0	0	0	1	1	1	0	0	1	1	0	0	0	1	1	1	0	0	5.4	5.4	5.4	68.376	610	610	0	34.04
P40032	P40032	4	4	4	Prolyl 3,4-dihydroxylase TPA1	TPA1		1	4	4	4	2	1	1	0	1	0	1	1	1	1	2	1	1	0	1	0	1	1	1	1	2	1	1	0	1	0	1	1	1	1	7.8	7.8	7.8	74.041	644	644	0	27.86
P40037	P40037	2	2	2	Protein HMF1	HMF1		1	2	2	2	1	0	2	1	1	0	1	1	0	1	1	0	2	1	1	0	1	1	0	1	1	0	2	1	1	0	1	1	0	1	17.8	17.8	17.8	13.906	129	129	0	21.731
P40046	P40046	1	1	1	Vacuolar transporter chaperone 1	VTC1		1	1	1	1	0	1	0	0	0	0	0	0	0	0	0	1	0	0	0	0	0	0	0	0	0	1	0	0	0	0	0	0	0	0	4.7	4.7	4.7	14.371	129	129	0.0036364	8.43
P40053	P40053	1	1	1	Altered inheritance of mitochondria protein 9, mitochondrial	AIM9		1	1	1	1	0	1	0	1	0	1	1	0	0	0	0	1	0	1	0	1	1	0	0	0	0	1	0	1	0	1	1	0	0	0	2.2	2.2	2.2	72.413	627	627	0.0037951	10.122
P40054;P40510	P40054;P40510	2;1	2;1	2;1	D-3-phosphoglycerate dehydrogenase 1;D-3-phosphoglycerate dehydrogenase 2	SER3;SER33	;	2	2	2	2	0	0	0	2	0	0	0	0	0	0	0	0	0	2	0	0	0	0	0	0	0	0	0	2	0	0	0	0	0	0	5.1	5.1	5.1	51.193	469	469;469	0	15.059
P40069	P40069	14	14	14	Importin subunit beta-4	KAP123		1	14	14	14	5	3	5	5	3	4	2	3	3	3	5	3	5	5	3	4	2	3	3	3	5	3	5	5	3	4	2	3	3	3	12.8	12.8	12.8	122.6	1113	1113	0	115.43
P40075	P40075	1	1	1	Vesicle-associated membrane protein-associated protein SCS2	SCS2		1	1	1	1	1	0	0	0	1	0	0	1	1	1	1	0	0	0	1	0	0	1	1	1	1	0	0	0	1	0	0	1	1	1	4.5	4.5	4.5	26.925	244	244	0.0035336	7.7433
P40081	P40081	1	1	1	Putative magnesium-dependent phosphatase YER134C	YER134C		1	1	1	1	0	1	0	0	0	0	0	0	0	0	0	1	0	0	0	0	0	0	0	0	0	1	0	0	0	0	0	0	0	0	5.1	5.1	5.1	20.441	178	178	0.0074294	6.3157
P40107	P40107	1	1	1	GDP-mannose transporter 1	VRG4		1	1	1	1	0	0	0	1	0	0	0	0	0	1	0	0	0	1	0	0	0	0	0	1	0	0	0	1	0	0	0	0	0	1	3.9	3.9	3.9	37.018	337	337	0.0037175	9.1885
P40150	P40150	26	23	2	Heat shock protein SSB2	SSB2		1	26	23	2	11	7	18	11	10	10	10	10	7	6	10	7	16	10	9	10	9	9	6	5	0	0	0	2	0	1	0	0	0	0	35.9	31.8	4.4	66.594	613	613	0	323.31
P40185	P40185	3	3	3	Protein MMF1, mitochondrial	MMF1		1	3	3	3	1	0	1	0	2	0	0	1	0	3	1	0	1	0	2	0	0	1	0	3	1	0	1	0	2	0	0	1	0	3	19.3	19.3	19.3	15.908	145	145	0	18.8
Q12690;P40212	Q12690;P40212	6;6	6;6	6;6	60S ribosomal protein L13-A;60S ribosomal protein L13-B	RPL13A;RPL13B	;	2	6	6	6	2	3	2	3	2	3	2	2	2	3	2	3	2	3	2	3	2	2	2	3	2	3	2	3	2	3	2	2	2	3	26.6	26.6	26.6	22.554	199	199;199	0	40.058
P40215	P40215	3	3	3	External NADH-ubiquinone oxidoreductase 1, mitochondrial	NDE1		1	3	3	3	0	1	0	2	1	1	0	0	1	1	0	1	0	2	1	1	0	0	1	1	0	1	0	2	1	1	0	0	1	1	6.1	6.1	6.1	62.773	560	560	0	21.039
P40217	P40217	1	1	1	Eukaryotic translation initiation factor 3 subunit I	TIF34		1	1	1	1	1	1	1	1	1	1	1	1	0	1	1	1	1	1	1	1	1	1	0	1	1	1	1	1	1	1	1	1	0	1	3.2	3.2	3.2	38.755	347	347	0.0033956	7.1976
P40302	P40302	2	2	2	Proteasome subunit alpha type-6	PRE5		1	2	2	2	0	0	2	2	1	0	0	0	0	0	0	0	2	2	1	0	0	0	0	0	0	0	2	2	1	0	0	0	0	0	11.5	11.5	11.5	25.604	234	234	0	14.685
P40340	P40340	1	1	1	Tat-binding homolog 7	YTA7		1	1	1	1	0	0	0	1	0	1	0	0	0	0	0	0	0	1	0	1	0	0	0	0	0	0	0	1	0	1	0	0	0	0	1.5	1.5	1.5	157.41	1379	1379	0.0037523	9.4271
P40347	P40347	1	1	1	Low molecular weight phosphotyrosine protein phosphatase	LTP1		1	1	1	1	1	1	0	0	0	1	1	0	1	0	1	1	0	0	0	1	1	0	1	0	1	1	0	0	0	1	1	0	1	0	5.6	5.6	5.6	18.675	161	161	0.0060606	6.4685
P40364	P40364	1	1	1	Mitochondrial peculiar membrane protein 1	MPM1		1	1	1	1	0	0	1	0	0	1	1	0	0	1	0	0	1	0	0	1	1	0	0	1	0	0	1	0	0	1	1	0	0	1	7.9	7.9	7.9	28.47	252	252	0.0033445	7.0141
P40368	P40368	2	2	2	Nucleoporin NUP82	NUP82		1	2	2	2	0	0	0	2	0	0	0	0	0	0	0	0	0	2	0	0	0	0	0	0	0	0	0	2	0	0	0	0	0	0	3.6	3.6	3.6	82.084	713	713	0.0020408	11.669
P40413	P40413	2	2	2	T-complex protein 1 subunit epsilon	CCT5		1	2	2	2	0	0	1	0	1	0	0	0	0	1	0	0	1	0	1	0	0	0	0	1	0	0	1	0	1	0	0	0	0	1	4.6	4.6	4.6	61.913	562	562	0	13.011
P40468	P40468	1	1	1	Cell morphogenesis protein PAG1	TAO3		1	1	1	1	0	1	0	0	0	0	0	0	0	0	0	1	0	0	0	0	0	0	0	0	0	1	0	0	0	0	0	0	0	0	0.6	0.6	0.6	269.85	2376	2376	0.0048544	6.765
P40482	P40482	4	4	4	Protein transport protein SEC24	SEC24		1	4	4	4	0	0	1	1	1	1	1	0	0	2	0	0	1	1	1	1	1	0	0	2	0	0	1	1	1	1	1	0	0	2	5.7	5.7	5.7	103.63	926	926	0	26.185
P40513	P40513	2	2	2	Mitochondrial acidic protein MAM33	MAM33		1	2	2	2	2	0	1	0	0	0	2	2	0	2	2	0	1	0	0	0	2	2	0	2	2	0	1	0	0	0	2	2	0	2	6.4	6.4	6.4	30.132	266	266	0	20.698
P40525;P87262	P40525;P87262	2;1	2;1	2;1	60S ribosomal protein L34-B;60S ribosomal protein L34-A	RPL34B;RPL34A	;	2	2	2	2	1	1	1	1	1	1	1	1	1	1	1	1	1	1	1	1	1	1	1	1	1	1	1	1	1	1	1	1	1	1	14	14	14	13.641	121	121;121	0	12.582
P40533	P40533	1	1	1	Protein TED1	TED1		1	1	1	1	0	0	1	1	0	0	0	0	0	0	0	0	1	1	0	0	0	0	0	0	0	0	1	1	0	0	0	0	0	0	3.4	3.4	3.4	54.927	473	473	0.0063191	6.6727
P40581	P40581	1	1	1	Peroxiredoxin HYR1	HYR1		1	1	1	1	1	1	0	0	0	1	0	0	1	0	1	1	0	0	0	1	0	0	1	0	1	1	0	0	0	1	0	0	1	0	5.5	5.5	5.5	18.641	163	163	0.0063492	6.6856
P40825	P40825	7	7	7	Alanine--tRNA ligase, mitochondrial	ALA1		1	7	7	7	0	0	2	2	2	1	2	0	1	0	0	0	2	2	2	1	2	0	1	0	0	0	2	2	2	1	2	0	1	0	8.4	8.4	8.4	110.06	983	983	0	72.214
P40850	P40850	3	3	3	Protein MKT1	MKT1		1	3	3	3	0	2	1	1	0	2	0	0	0	0	0	2	1	1	0	2	0	0	0	0	0	2	1	1	0	2	0	0	0	0	4.7	4.7	4.7	94.493	830	830	0	19.726
P40961	P40961	2	2	2	Prohibitin-1	PHB1		1	2	2	2	0	0	1	1	0	0	1	0	1	0	0	0	1	1	0	0	1	0	1	0	0	0	1	1	0	0	1	0	1	0	9.1	9.1	9.1	31.427	287	287	0	12.615
P40991	P40991	2	2	2	25S rRNA (cytosine(2870)-C(5))-methyltransferase	NOP2		1	2	2	2	0	0	2	1	0	0	1	2	0	1	0	0	2	1	0	0	1	2	0	1	0	0	2	1	0	0	1	2	0	1	2.9	2.9	2.9	69.811	618	618	0	14.202
P41057	P41057	1	1	1	40S ribosomal protein S29-A	RPS29A		1	1	1	1	1	1	1	1	1	1	1	1	1	1	1	1	1	1	1	1	1	1	1	1	1	1	1	1	1	1	1	1	1	1	16.1	16.1	16.1	6.6606	56	56	0	13.583
P41058	P41058	1	1	1	40S ribosomal protein S29-B	RPS29B		1	1	1	1	0	0	1	0	1	0	0	0	1	1	0	0	1	0	1	0	0	0	1	1	0	0	1	0	1	0	0	0	1	1	16.1	16.1	16.1	6.7276	56	56	0.0086831	6.2312
P41277;P40106	P41277;P40106	9;6	9;6	9;6	Glycerol-1-phosphate phosphohydrolase 1;Glycerol-1-phosphate phosphohydrolase 2	GPP1;GPP2	;	2	9	9	9	3	3	3	4	0	0	0	0	1	1	3	3	3	4	0	0	0	0	1	1	3	3	3	4	0	0	0	0	1	1	26.8	26.8	26.8	27.947	250	250;250	0	239.12
P41338	P41338	2	2	2	Acetyl-CoA acetyltransferase	ERG10		1	2	2	2	0	0	0	1	0	0	1	0	0	0	0	0	0	1	0	0	1	0	0	0	0	0	0	1	0	0	1	0	0	0	5.8	5.8	5.8	41.728	398	398	0	15.792
P41805	P41805	6	6	6	60S ribosomal protein L10	RPL10		1	6	6	6	0	3	2	6	2	5	2	1	2	0	0	3	2	6	2	5	2	1	2	0	0	3	2	6	2	5	2	1	2	0	19.9	19.9	19.9	25.361	221	221	0	114.71
P41807	P41807	5	5	5	V-type proton ATPase subunit H	VMA13		1	5	5	5	1	2	1	2	1	2	1	0	1	3	1	2	1	2	1	2	1	0	1	3	1	2	1	2	1	2	1	0	1	3	11.1	11.1	11.1	54.415	478	478	0	87.122
P41811	P41811	3	3	3	Coatomer subunit beta	SEC27		1	3	3	3	0	1	1	2	2	1	1	1	0	0	0	1	1	2	2	1	1	1	0	0	0	1	1	2	2	1	1	1	0	0	3.4	3.4	3.4	99.444	889	889	0	49.231
P41818	P41818	1	1	1	Protein GLC8	GLC8		1	1	1	1	0	0	1	0	1	0	0	0	0	0	0	0	1	0	1	0	0	0	0	0	0	0	1	0	1	0	0	0	0	0	7	7	7	26.649	229	229	0	12.797
P41911	P41911	2	2	2	Glycerol-3-phosphate dehydrogenase [NAD(+)] 2, mitochondrial	GPD2		1	2	2	2	2	1	2	2	2	2	2	2	1	2	2	1	2	2	2	2	2	2	1	2	2	1	2	2	2	2	2	2	1	2	5.7	5.7	5.7	49.421	440	440	0	36.934
P41940	P41940	10	10	10	Mannose-1-phosphate guanyltransferase	PSA1		1	10	10	10	3	3	4	4	3	2	4	1	1	1	3	3	4	4	3	2	4	1	1	1	3	3	4	4	3	2	4	1	1	1	26.3	26.3	26.3	39.565	361	361	0	84.934
P42840	P42840	1	1	1	Uncharacterized membrane protein YNL320W			1	1	1	1	0	0	0	0	1	0	0	0	0	0	0	0	0	0	1	0	0	0	0	0	0	0	0	0	1	0	0	0	0	0	2.8	2.8	2.8	32.308	284	284	1	-2
P42842	P42842	1	1	1	Essential for maintenance of the cell wall protein 1	EMW1		1	1	1	1	0	0	0	1	0	0	0	0	0	0	0	0	0	1	0	0	0	0	0	0	0	0	0	1	0	0	0	0	0	0	1.8	1.8	1.8	102.34	904	904	0.0035461	7.7999
P42940	P42940	2	2	2	Probable electron transfer flavoprotein subunit beta	CIR1		1	2	2	2	0	0	1	1	1	1	2	0	1	1	0	0	1	1	1	1	2	0	1	1	0	0	1	1	1	1	2	0	1	1	7.3	7.3	7.3	28.758	261	261	0	12.773
P42943	P42943	2	2	2	T-complex protein 1 subunit eta	CCT7		1	2	2	2	1	0	1	0	2	0	1	1	0	2	1	0	1	0	2	0	1	1	0	2	1	0	1	0	2	0	1	1	0	2	4.5	4.5	4.5	59.735	550	550	0	12.752
P42945	P42945	1	1	1	U3 small nucleolar RNA-associated protein 10	UTP10		1	1	1	1	0	0	1	1	0	0	0	0	0	0	0	0	1	1	0	0	0	0	0	0	0	0	1	1	0	0	0	0	0	0	0.7	0.7	0.7	200.08	1769	1769	0	14.827
P43535	P43535	1	1	1	Protein GCN20	GCN20		1	1	1	1	0	0	1	1	0	0	0	0	0	0	0	0	1	1	0	0	0	0	0	0	0	0	1	1	0	0	0	0	0	0	1.6	1.6	1.6	85.026	752	752	0.0087977	6.2706
P43563	P43563	1	1	1	CBK1 kinase activator protein MOB2	MOB2		1	1	1	1	0	1	0	0	0	0	0	1	1	0	0	1	0	0	0	0	0	1	1	0	0	1	0	0	0	0	0	1	1	0	2.4	2.4	2.4	33.275	287	287	0.0047847	6.7069
P43583	P43583	1	1	1	Proteasome activator BLM10	BLM10		1	1	1	1	0	1	0	0	0	0	1	0	0	0	0	1	0	0	0	0	1	0	0	0	0	1	0	0	0	0	1	0	0	0	0.8	0.8	0.8	245.99	2143	2143	0.006079	6.4782
P43616	P43616	2	2	2	Cys-Gly metallodipeptidase DUG1	DUG1		1	2	2	2	1	0	0	1	1	0	0	0	0	0	1	0	0	1	1	0	0	0	0	0	1	0	0	1	1	0	0	0	0	0	5.2	5.2	5.2	52.871	481	481	0	13.375
P45818	P45818	2	2	2	ATP-dependent RNA helicase ROK1	ROK1		1	2	2	2	1	0	1	2	1	1	1	0	1	1	1	0	1	2	1	1	1	0	1	1	1	0	1	2	1	1	1	0	1	1	2.8	2.8	2.8	63.652	564	564	0	12.237
P46367	P46367	2	1	1	Potassium-activated aldehyde dehydrogenase, mitochondrial	ALD4		1	2	1	1	0	0	2	1	1	0	1	0	0	0	0	0	1	0	1	0	0	0	0	0	0	0	1	0	1	0	0	0	0	0	5	3.1	3.1	56.723	519	519	0.0036101	8.1465
P46654	P46654	3	3	2	40S ribosomal protein S0-B	RPS0B		1	3	3	2	1	1	0	3	0	2	1	1	0	0	1	1	0	3	0	2	1	1	0	0	1	1	0	2	0	1	1	1	0	0	13.9	13.9	8.3	27.962	252	252	0	94.074
P46655	P46655	7	7	7	Glutamate--tRNA ligase, cytoplasmic	GUS1		1	7	7	7	1	3	3	2	4	1	2	0	1	2	1	3	3	2	4	1	2	0	1	2	1	3	3	2	4	1	2	0	1	2	12.3	12.3	12.3	80.842	708	708	0	48.224
P46672	P46672	5	5	5	tRNA-aminoacylation cofactor ARC1	ARC1		1	5	5	5	2	1	4	2	3	1	0	0	1	3	2	1	4	2	3	1	0	0	1	3	2	1	4	2	3	1	0	0	1	3	12.2	12.2	12.2	42.083	376	376	0	46.811
P46681	P46681	1	1	1	D-lactate dehydrogenase [cytochrome] 2, mitochondrial	DLD2		1	1	1	1	1	0	1	0	0	0	1	1	0	1	1	0	1	0	0	0	1	1	0	1	1	0	1	0	0	0	1	1	0	1	2.1	2.1	2.1	59.268	530	530	0.0038911	11.289
P46683	P46683	1	1	1	Ankyrin repeat-containing protein YAR1	YAR1		1	1	1	1	0	1	0	0	0	0	0	0	0	0	0	1	0	0	0	0	0	0	0	0	0	1	0	0	0	0	0	0	0	0	9.5	9.5	9.5	22.355	200	200	0.0034364	7.3763
P46784	P46784	6	1	1	40S ribosomal protein S10-B	RPS10B		1	6	1	1	1	3	2	6	1	5	3	2	2	1	0	0	1	1	0	1	1	0	0	0	0	0	1	1	0	1	1	0	0	0	52.4	10.5	10.5	12.738	105	105	0.0049917	6.9755
P46985	P46985	2	2	2	Probable alpha-1,6-mannosyltransferase MNN11	MNN11		1	2	2	2	0	0	1	1	0	1	0	0	0	1	0	0	1	1	0	1	0	0	0	1	0	0	1	1	0	1	0	0	0	1	5.5	5.5	5.5	47.858	422	422	0	54.422
P47039	P47039	1	1	1	Probable kynurenine--oxoglutarate transaminase BNA3	BNA3		1	1	1	1	1	0	0	0	1	0	0	1	1	1	1	0	0	0	1	0	0	1	1	1	1	0	0	0	1	0	0	1	1	1	2.5	2.5	2.5	50.082	444	444	0.0033727	7.1529
P47047	P47047	1	1	1	ATP-dependent RNA helicase DOB1	MTR4		1	1	1	1	0	0	0	1	0	0	0	0	0	0	0	0	0	1	0	0	0	0	0	0	0	0	0	1	0	0	0	0	0	0	1.6	1.6	1.6	122.05	1073	1073	0.0034188	7.2735
P47075	P47075	2	2	2	Vacuolar transporter chaperone 4	VTC4		1	2	2	2	0	0	0	1	0	1	1	0	0	0	0	0	0	1	0	1	1	0	0	0	0	0	0	1	0	1	1	0	0	0	5.5	5.5	5.5	83.154	721	721	0	12.719
P47077	P47077	2	2	2	Nucleolar protein 9	NOP9		1	2	2	2	0	0	0	1	0	1	0	0	1	0	0	0	0	1	0	1	0	0	1	0	0	0	0	1	0	1	0	0	1	0	3.8	3.8	3.8	77.721	666	666	0	15.739
P47102	P47102	2	2	2	ARF guanine-nucleotide exchange factor 1	GEA1		1	2	2	2	0	0	0	1	0	1	0	0	1	0	0	0	0	1	0	1	0	0	1	0	0	0	0	1	0	1	0	0	1	0	1.6	1.6	1.6	159.44	1408	1408	0.0020121	11.51
P47110	P47110	1	1	1	DNA polymerase delta subunit 3	POL32		1	1	1	1	0	0	1	0	0	0	0	0	0	0	0	0	1	0	0	0	0	0	0	0	0	0	1	0	0	0	0	0	0	0	4	4	4	40.309	350	350	0.0062893	6.6543
P47124	P47124	1	1	1	Putative glycosyltransferase HOC1	HOC1		1	1	1	1	1	0	1	0	1	0	1	1	0	1	1	0	1	0	1	0	1	1	0	1	1	0	1	0	1	0	1	1	0	1	3.5	3.5	3.5	46.296	396	396	0	13.359
P47143	P47143	7	7	7	Adenosine kinase	ADO1		1	7	7	7	3	1	1	1	4	3	0	1	1	0	3	1	1	1	4	3	0	1	1	0	3	1	1	1	4	3	0	1	1	0	23.2	23.2	23.2	36.372	340	340	0	56.434
P47154	P47154	2	2	2	CAAX prenyl protease 1	STE24		1	2	2	2	0	2	2	2	0	2	1	1	0	1	0	2	2	2	0	2	1	1	0	1	0	2	2	2	0	2	1	1	0	1	5.7	5.7	5.7	52.323	453	453	0	20.834
P47157	P47157	1	1	1	Putative uncharacterized protein YJR120W			1	1	1	1	0	1	0	0	0	1	0	0	0	0	0	1	0	0	0	1	0	0	0	0	0	1	0	0	0	1	0	0	0	0	8.6	8.6	8.6	13.41	116	116	0.0074738	6.3687
P47169	P47169	2	2	2	Sulfite reductase [NADPH] subunit beta	MET5		1	2	2	2	1	0	0	0	0	0	1	0	0	0	1	0	0	0	0	0	1	0	0	0	1	0	0	0	0	0	1	0	0	0	1.5	1.5	1.5	161.22	1442	1442	0.002004	11.499
P47171	P47171	2	2	2	Histone transcription regulator 3	HIR3		1	2	2	2	1	1	2	0	1	1	1	0	1	1	1	1	2	0	1	1	1	0	1	1	1	1	2	0	1	1	1	0	1	1	0.8	0.8	0.8	191.68	1648	1648	0	14.438
P48164	P48164	3	2	2	40S ribosomal protein S7-B	RPS7B		1	3	2	2	0	2	2	1	1	2	3	2	0	0	0	2	2	1	1	1	2	1	0	0	0	2	2	1	1	1	2	1	0	0	15.8	11.1	11.1	21.634	190	190	0	13.479
P48234	P48234	1	1	1	Ribosome biogenesis protein ENP2	ENP2		1	1	1	1	0	0	0	1	0	1	1	0	0	0	0	0	0	1	0	1	1	0	0	0	0	0	0	1	0	1	1	0	0	0	2.3	2.3	2.3	81.733	707	707	0.0038095	10.416
P48510	P48510	2	2	2	Ubiquitin domain-containing protein DSK2	DSK2		1	2	2	2	0	0	1	0	0	1	0	0	1	0	0	0	1	0	0	1	0	0	1	0	0	0	1	0	0	1	0	0	1	0	4.8	4.8	4.8	39.345	373	373	0.0020161	11.525
P48526	P48526	1	1	1	Isoleucine--tRNA ligase, mitochondrial	ISM1		1	1	1	1	0	0	0	1	0	1	0	0	0	0	0	0	0	1	0	1	0	0	0	0	0	0	0	1	0	1	0	0	0	0	1.4	1.4	1.4	115.79	1002	1002	0.0074074	6.2974
P48527	P48527	1	1	1	Tyrosine--tRNA ligase, mitochondrial	MSY1		1	1	1	1	0	0	0	1	0	1	0	0	0	0	0	0	0	1	0	1	0	0	0	0	0	0	0	1	0	1	0	0	0	0	2.6	2.6	2.6	55.287	492	492	0.0060698	6.4735
P48563	P48563	1	1	1	Protein MON2	MON2		1	1	1	1	0	0	0	1	0	1	0	1	0	0	0	0	0	1	0	1	0	1	0	0	0	0	0	1	0	1	0	1	0	0	0.8	0.8	0.8	186.83	1636	1636	0.0037037	9.0988
P48570;Q12122	P48570;Q12122	3;3	3;3	3;3	Homocitrate synthase, cytosolic isozyme;Homocitrate synthase, mitochondrial	LYS20;LYS21	;	2	3	3	3	2	1	2	2	1	2	3	1	1	1	2	1	2	2	1	2	3	1	1	1	2	1	2	2	1	2	3	1	1	1	9.6	9.6	9.6	47.098	428	428;440	0	21.657
P48589	P48589	6	6	6	40S ribosomal protein S12	RPS12		1	6	6	6	4	3	2	3	3	2	2	2	3	2	4	3	2	3	3	2	2	2	3	2	4	3	2	3	3	2	2	2	3	2	37.1	37.1	37.1	15.471	143	143	0	67.914
P49089	P49089	4	4	2	Asparagine synthetase [glutamine-hydrolyzing] 1	ASN1		1	4	4	2	0	1	4	1	1	2	0	1	1	0	0	1	4	1	1	2	0	1	1	0	0	1	2	1	1	2	0	1	1	0	6.8	6.8	3.8	64.47	572	572	0	25.25
P49090	P49090	4	2	2	Asparagine synthetase [glutamine-hydrolyzing] 2	ASN2		1	4	2	2	1	0	3	0	1	0	0	1	0	1	1	0	1	0	1	0	0	1	0	1	1	0	1	0	1	0	0	1	0	1	5.8	4.2	4.2	64.592	572	572	0	11.923
P49095	P49095	1	1	1	Glycine dehydrogenase (decarboxylating), mitochondrial	GCV2		1	1	1	1	0	0	0	0	0	0	1	1	0	0	0	0	0	0	0	0	1	1	0	0	0	0	0	0	0	0	1	1	0	0	1.2	1.2	1.2	114.45	1034	1034	0.0088496	6.2826
P49167	P49167	1	1	1	60S ribosomal protein L38	RPL38		1	1	1	1	1	1	0	1	1	1	1	1	1	1	1	1	0	1	1	1	1	1	1	1	1	1	0	1	1	1	1	1	1	1	11.5	11.5	11.5	8.8264	78	78	0	44.384
P49334	P49334	1	1	1	Mitochondrial import receptor subunit TOM22	TOM22		1	1	1	1	1	0	0	0	1	0	0	0	0	1	1	0	0	0	1	0	0	0	0	1	1	0	0	0	1	0	0	0	0	1	9.2	9.2	9.2	16.79	152	152	0.0036166	8.2736
P49435	P49435	3	3	3	Adenine phosphoribosyltransferase 1	APT1		1	3	3	3	0	0	1	1	2	1	1	0	1	1	0	0	1	1	2	1	1	0	1	1	0	0	1	1	2	1	1	0	1	1	16	16	16	20.587	187	187	0	20.352
P49723	P49723	5	5	5	Ribonucleoside-diphosphate reductase small chain 2	RNR4		1	5	5	5	2	3	4	5	1	2	1	2	2	1	2	3	4	5	1	2	1	2	2	1	2	3	4	5	1	2	1	2	2	1	13	13	13	40.054	345	345	0	32.293
P50094;P38697;O42831;P39567	P50094	5;2;1;1	5;2;1;1	2;0;0;0	Inosine-5-monophosphate dehydrogenase 4	IMD4		4	5	5	2	1	0	3	1	0	0	1	1	0	1	1	0	3	1	0	0	1	1	0	1	0	0	2	1	0	0	0	0	0	0	9.2	9.2	3.6	56.393	524	524;523;157;403	0	49.65
P50095	P50095	4	1	1	Inosine-5-monophosphate dehydrogenase 3	IMD3		1	4	1	1	1	0	1	1	0	0	1	1	0	1	0	0	0	1	0	0	0	0	0	0	0	0	0	1	0	0	0	0	0	0	7.5	1.9	1.9	56.584	523	523	0.0035587	7.817
P50101	P50101	1	1	1	Ubiquitin carboxyl-terminal hydrolase 15	UBP15		1	1	1	1	0	0	0	1	0	0	0	0	0	0	0	0	0	1	0	0	0	0	0	0	0	0	0	1	0	0	0	0	0	0	1.1	1.1	1.1	143.56	1230	1230	0.0075188	6.3933
P50874	P50874	2	2	2	Origin recognition complex subunit 5	ORC5		1	2	2	2	0	1	0	0	1	1	0	0	0	0	0	1	0	0	1	1	0	0	0	0	0	1	0	0	1	1	0	0	0	0	3.3	3.3	3.3	55.289	479	479	0.0038685	11.193
P51401	P51401	6	6	2	60S ribosomal protein L9-B	RPL9B		1	6	6	2	1	2	4	3	1	2	2	1	1	0	1	2	4	3	1	2	2	1	1	0	1	0	1	0	1	1	0	0	1	0	25.7	25.7	9.9	21.657	191	191	0	46.894
P52891	P52891	1	1	1	Nucleoporin NUP84	NUP84		1	1	1	1	0	0	1	0	1	0	0	0	0	0	0	0	1	0	1	0	0	0	0	0	0	0	1	0	1	0	0	0	0	0	2.2	2.2	2.2	83.634	726	726	0.0034247	7.3157
P52910	P52910	7	7	7	Acetyl-coenzyme A synthetase 2	ACS2		1	7	7	7	2	4	3	4	2	4	2	2	1	1	2	4	3	4	2	4	2	2	1	1	2	4	3	4	2	4	2	2	1	1	10.7	10.7	10.7	75.491	683	683	0	68.729
P53040	P53040	2	2	2	Transcription initiation factor TFIID subunit 6	TAF6		1	2	2	2	0	0	1	1	0	1	1	0	0	0	0	0	1	1	0	1	1	0	0	0	0	0	1	1	0	1	1	0	0	0	4.3	4.3	4.3	57.901	516	516	0.0039683	11.407
P53090	P53090	4	4	4	Aromatic/aminoadipate aminotransferase 1	ARO8		1	4	4	4	0	0	2	2	1	1	1	0	0	0	0	0	2	2	1	1	1	0	0	0	0	0	2	2	1	1	1	0	0	0	7.4	7.4	7.4	56.177	500	500	0	57.56
P53110	P53110	1	1	1	Uncharacterized protein YGL159W			1	1	1	1	0	0	1	0	1	0	1	0	0	1	0	0	1	0	1	0	1	0	0	1	0	0	1	0	1	0	1	0	0	1	3.5	3.5	3.5	41.635	370	370	0.0037383	9.2352
P53141	P53141	1	1	1	Myosin light chain 1	MLC1		1	1	1	1	0	0	1	1	1	0	0	0	0	0	0	0	1	1	1	0	0	0	0	0	0	0	1	1	1	0	0	0	0	0	10.7	10.7	10.7	16.444	149	149	0	59.565
P53164	P53164	1	1	1	NADH pyrophosphatase	NPY1		1	1	1	1	0	0	0	1	0	0	0	0	0	0	0	0	0	1	0	0	0	0	0	0	0	0	0	1	0	0	0	0	0	0	3.6	3.6	3.6	43.516	384	384	0	11.828
P53171	P53171	1	1	1	Genetic interactor of prohibitin 7, mitochondrial	GEP7		1	1	1	1	0	0	0	0	0	0	1	0	0	0	0	0	0	0	0	0	1	0	0	0	0	0	0	0	0	0	1	0	0	0	3.8	3.8	3.8	32.959	287	287	0.0033389	7.0078
P53173	P53173	1	1	1	ER-derived vesicles protein ERV14	ERV14		1	1	1	1	0	0	0	1	0	1	0	0	0	0	0	0	0	1	0	1	0	0	0	0	0	0	0	1	0	1	0	0	0	0	7.2	7.2	7.2	15.93	138	138	0.0062794	6.6458
P53184	P53184	3	3	3	Nicotinamidase	PNC1		1	3	3	3	0	2	2	1	1	1	3	1	0	1	0	2	2	1	1	1	3	1	0	1	0	2	2	1	1	1	3	1	0	1	11.1	11.1	11.1	24.993	216	216	0	18.487
P53252	P53252	4	4	4	Sphingolipid long chain base-responsive protein PIL1	PIL1		1	4	4	4	2	2	1	1	2	1	1	1	2	2	2	2	1	1	2	1	1	1	2	2	2	2	1	1	2	1	1	1	2	2	17.7	17.7	17.7	38.349	339	339	0	66.971
P53254	P53254	2	2	2	U3 small nucleolar RNA-associated protein 22	UTP22		1	2	2	2	0	0	0	0	0	0	1	1	0	0	0	0	0	0	0	0	1	1	0	0	0	0	0	0	0	0	1	1	0	0	2.3	2.3	2.3	140.48	1237	1237	0	12.557
P53276	P53276	2	2	2	U3 small nucleolar RNA-associated protein 8	UTP8		1	2	2	2	1	0	2	0	0	0	0	1	0	0	1	0	2	0	0	0	0	1	0	0	1	0	2	0	0	0	0	1	0	0	3.1	3.1	3.1	80.19	713	713	0	11.767
P53303	P53303	2	2	2	Zinc finger protein ZPR1	ZPR1		1	2	2	2	0	1	0	0	0	0	0	2	1	0	0	1	0	0	0	0	0	2	1	0	0	1	0	0	0	0	0	2	1	0	3.9	3.9	3.9	55.071	486	486	0	11.854
P53312	P53312	1	1	1	Succinyl-CoA ligase [ADP-forming] subunit beta, mitochondrial	LSC2		1	1	1	1	0	0	1	1	0	0	0	0	0	0	0	0	1	1	0	0	0	0	0	0	0	0	1	1	0	0	0	0	0	0	3.7	3.7	3.7	46.9	427	427	0.0035842	7.9794
P53600	P53600	1	1	1	Coatomer subunit zeta	RET3		1	1	1	1	0	0	1	0	0	0	0	0	0	0	0	0	1	0	0	0	0	0	0	0	0	0	1	0	0	0	0	0	0	0	8.5	8.5	8.5	21.687	189	189	0.0037736	10.071
P53622	P53622	6	6	6	Coatomer subunit alpha	COP1		1	6	6	6	3	4	3	2	2	2	4	1	2	3	3	4	3	2	2	2	4	1	2	3	3	4	3	2	2	2	4	1	2	3	5.4	5.4	5.4	135.61	1201	1201	0	46.707
P53629	P53629	1	1	1	Sterol O-acyltransferase 2	ARE2		1	1	1	1	0	0	0	1	0	1	1	0	0	0	0	0	0	1	0	1	1	0	0	0	0	0	0	1	0	1	1	0	0	0	1.9	1.9	1.9	74.022	642	642	0.0035651	7.8305
P53691	P53691	2	2	2	Peptidyl-prolyl cis-trans isomerase CPR6	CPR6		1	2	2	2	1	1	1	0	0	0	1	1	1	1	1	1	1	0	0	0	1	1	1	1	1	1	1	0	0	0	1	1	1	1	5.4	5.4	5.4	42.071	371	371	0	12.07
P53734	P53734	1	1	1	ATP-dependent RNA helicase DBP6	DBP6		1	1	1	1	0	0	0	0	1	0	0	1	0	0	0	0	0	0	1	0	0	1	0	0	0	0	0	0	1	0	0	1	0	0	3	3	3	70.361	629	629	0.0039761	11.417
P53834	P53834	1	1	1	Hsp90 co-chaperone HCH1	HCH1		1	1	1	1	1	0	1	1	0	0	1	0	0	0	1	0	1	1	0	0	1	0	0	0	1	0	1	1	0	0	1	0	0	0	11.8	11.8	11.8	17.246	153	153	0.004878	6.7902
P53852	P53852	7	7	7	Cysteine--tRNA ligase			1	7	7	7	1	1	3	4	1	2	3	1	1	1	1	1	3	4	1	2	3	1	1	1	1	1	3	4	1	2	3	1	1	1	8.3	8.3	8.3	87.529	767	767	0	45.877
P53860	P53860	1	1	1	Phosphatidylinositol transfer protein PDR16	PDR16		1	1	1	1	0	1	0	0	0	0	1	0	0	0	0	1	0	0	0	0	1	0	0	0	0	1	0	0	0	0	1	0	0	0	4.3	4.3	4.3	40.713	351	351	0.004902	6.8169
P53889	P53889	1	1	1	Uncharacterized mitochondrial hydrolase FMP41	FMP41		1	1	1	1	1	0	1	1	0	1	1	0	0	1	1	0	1	1	0	1	1	0	0	1	1	0	1	1	0	1	1	0	0	1	3.1	3.1	3.1	28.792	259	259	0.0073855	6.2893
P53912	P53912	3	3	3	Uncharacterized protein YNL134C			1	3	3	3	0	0	2	2	1	1	0	0	0	0	0	0	2	2	1	1	0	0	0	0	0	0	2	2	1	1	0	0	0	0	11.4	11.4	11.4	41.164	376	376	0	20.586
P53914	P53914	2	2	2	UPF0202 protein KRE33	KRE33		1	2	2	2	0	0	1	1	1	1	0	0	0	0	0	0	1	1	1	1	0	0	0	0	0	0	1	1	1	1	0	0	0	0	1.5	1.5	1.5	119.35	1056	1056	0	15.584
P53953	P53953	1	1	1	SED5-binding protein 2	SFB2		1	1	1	1	1	0	0	0	0	0	0	0	0	0	1	0	0	0	0	0	0	0	0	0	1	0	0	0	0	0	0	0	0	0	1.7	1.7	1.7	98.942	876	876	0.0048077	6.7392
P53978	P53978	10	1	1	Elongation factor 3B	HEF3		1	10	1	1	4	2	4	3	6	2	3	2	4	4	0	0	0	0	0	1	1	0	0	0	0	0	0	0	0	1	1	0	0	0	7.8	1.6	1.6	115.87	1044	1044	1	-2
P54115	P54115	12	12	11	Magnesium-activated aldehyde dehydrogenase, cytosolic	ALD6		1	12	12	11	4	4	8	5	5	5	5	3	5	2	4	4	8	5	5	5	5	3	5	2	4	4	7	4	5	5	4	3	5	2	24	24	22	54.414	500	500	0	182.56
P54783	P54783	1	1	1	D-arabinono-1,4-lactone oxidase	ALO1		1	1	1	1	1	0	0	0	0	0	0	1	0	1	1	0	0	0	0	0	0	1	0	1	1	0	0	0	0	0	0	1	0	1	2.7	2.7	2.7	59.493	526	526	0	22.455
P54784	P54784	1	1	1	Origin recognition complex subunit 1	ORC1		1	1	1	1	0	0	0	1	0	1	0	0	0	0	0	0	0	1	0	1	0	0	0	0	0	0	0	1	0	1	0	0	0	0	1.2	1.2	1.2	104.4	914	914	0.0048309	6.752
P54839	P54839	4	4	4	Hydroxymethylglutaryl-CoA synthase	ERG13		1	4	4	4	0	2	1	1	2	1	0	0	1	0	0	2	1	1	2	1	0	0	1	0	0	2	1	1	2	1	0	0	1	0	8.8	8.8	8.8	55.013	491	491	0	24.658
P54885	P54885	3	3	3	Gamma-glutamyl phosphate reductase	PRO2		1	3	3	3	1	0	3	1	2	1	1	1	0	0	1	0	3	1	2	1	1	1	0	0	1	0	3	1	2	1	1	1	0	0	6.6	6.6	6.6	49.74	456	456	0	44.731
P56628	P56628	2	1	1	60S ribosomal protein L22-B	RPL22B		1	2	1	1	2	1	1	1	1	1	2	2	2	2	1	0	0	0	0	0	1	1	1	1	1	0	0	0	0	0	1	1	1	1	9.8	9.8	9.8	13.826	122	122	0	18.84
P60010	P60010	12	12	12	Actin	ACT1		1	12	12	12	4	5	10	5	4	6	3	4	4	5	4	5	10	5	4	6	3	4	4	5	4	5	10	5	4	6	3	4	4	5	32.8	32.8	32.8	41.689	375	375	0	86.205
P61830	P61830	1	1	1	Histone H3	HHT1		1	1	1	1	1	1	1	1	0	1	1	1	1	1	1	1	1	1	0	1	1	1	1	1	1	1	1	1	0	1	1	1	1	1	6.6	6.6	6.6	15.356	136	136	0.0049342	6.8759
P80210	P80210	1	1	1	Adenylosuccinate synthetase	ADE12		1	1	1	1	1	0	1	0	1	0	0	0	0	0	1	0	1	0	1	0	0	0	0	0	1	0	1	0	1	0	0	0	0	0	3	3	3	48.279	433	433	0.0075075	6.3718
P81449	P81449	2	2	2	ATP synthase subunit e, mitochondrial	TIM11		1	2	2	2	0	1	0	1	0	0	1	1	1	0	0	1	0	1	0	0	1	1	1	0	0	1	0	1	0	0	1	1	1	0	16.7	16.7	16.7	10.875	96	96	0	20.621
Q00055	Q00055	1	1	1	Glycerol-3-phosphate dehydrogenase [NAD(+)] 1	GPD1		1	1	1	1	0	0	1	0	1	0	0	0	0	0	0	0	1	0	1	0	0	0	0	0	0	0	1	0	1	0	0	0	0	0	3.3	3.3	3.3	42.868	391	391	0.0088235	6.2735
Q00764	Q00764	3	3	3	Alpha,alpha-trehalose-phosphate synthase [UDP-forming] 56 kDa subunit	TPS1		1	3	3	3	0	1	2	3	1	1	0	1	1	1	0	1	2	3	1	1	0	1	1	1	0	1	2	3	1	1	0	1	1	1	8.9	8.9	8.9	56.147	495	495	0	26.897
Q00772	Q00772	1	1	1	Mitogen-activated protein kinase SLT2/MPK1	SLT2		1	1	1	1	0	0	1	0	0	0	0	0	0	1	0	0	1	0	0	0	0	0	0	1	0	0	1	0	0	0	0	0	0	1	3.5	3.5	3.5	55.635	484	484	0.0037594	9.861
Q00955	Q00955	13	13	13	Acetyl-CoA carboxylase;Biotin carboxylase	ACC1		1	13	13	13	3	3	4	8	5	5	4	3	2	3	3	3	4	8	5	5	4	3	2	3	3	3	4	8	5	5	4	3	2	3	6.5	6.5	6.5	250.35	2233	2233	0	143.15
Q01080	Q01080	2	2	2	DNA-directed RNA polymerase I subunit RPA49	RPA49		1	2	2	2	1	0	1	0	0	1	0	0	1	1	1	0	1	0	0	1	0	0	1	1	1	0	1	0	0	1	0	0	1	1	5.3	5.3	5.3	46.65	415	415	0.004	11.452
Q01560	Q01560	2	2	2	Nucleolar protein 3	NPL3		1	2	2	2	0	0	2	2	1	0	0	0	1	0	0	0	2	2	1	0	0	0	1	0	0	0	2	2	1	0	0	0	1	0	7.7	7.7	7.7	45.407	414	414	0	15.232
Q01855	Q01855	6	6	6	40S ribosomal protein S15	RPS15		1	6	6	6	2	2	4	5	3	3	2	2	1	2	2	2	4	5	3	3	2	2	1	2	2	2	4	5	3	3	2	2	1	2	43	43	43	16.002	142	142	0	110.53
Q02159	Q02159	1	1	1	Ubiquitin-conjugating enzyme E2 7	UBC7		1	1	1	1	0	0	0	1	0	0	0	0	0	0	0	0	0	1	0	0	0	0	0	0	0	0	0	1	0	0	0	0	0	0	9.7	9.7	9.7	18.52	165	165	0.0034483	7.3935
Q02196	Q02196	1	1	1	Adenylyl-sulfate kinase	MET14		1	1	1	1	0	0	0	1	0	0	1	1	0	1	0	0	0	1	0	0	1	1	0	1	0	0	0	1	0	0	1	1	0	1	4.5	4.5	4.5	23.06	202	202	0.0087591	6.2505
Q02206	Q02206	1	1	1	Chromatin structure-remodeling complex subunit RSC4	RSC4		1	1	1	1	0	0	0	1	0	0	0	0	0	0	0	0	0	1	0	0	0	0	0	0	0	0	0	1	0	0	0	0	0	0	2.7	2.7	2.7	72.29	625	625	0.0060883	6.4829
Q02326	Q02326	8	8	3	60S ribosomal protein L6-A	RPL6A		1	8	8	3	4	4	2	3	2	3	4	4	2	4	4	4	2	3	2	3	4	4	2	4	2	1	2	1	2	1	2	3	2	2	34.1	34.1	14.2	19.961	176	176	0	63.626
Q02486	Q02486	4	4	4	ARS-binding factor 2, mitochondrial	ABF2		1	4	4	4	0	1	1	2	0	0	4	1	1	1	0	1	1	2	0	0	4	1	1	1	0	1	1	2	0	0	4	1	1	1	13.7	13.7	13.7	21.561	183	183	0	47.295
Q02725	Q02725	1	1	1	Vacuolar transporter chaperone 3	VTC3		1	1	1	1	0	0	1	0	0	0	0	1	1	1	0	0	1	0	0	0	0	1	1	1	0	0	1	0	0	0	0	1	1	1	2.3	2.3	2.3	96.552	835	835	0	13.648
Q02792	Q02792	1	1	1	5-3 exoribonuclease 2	RAT1		1	1	1	1	0	0	1	0	0	0	0	0	0	1	0	0	1	0	0	0	0	0	0	1	0	0	1	0	0	0	0	0	0	1	1.2	1.2	1.2	115.93	1006	1006	0.0061728	6.5594
Q02795	Q02795	1	1	1	Dolichyl-diphosphooligosaccharide--protein glycosyltransferase subunit SWP1	SWP1		1	1	1	1	1	1	1	1	1	1	0	1	0	1	1	1	1	1	1	1	0	1	0	1	1	1	1	1	1	1	0	1	0	1	4.5	4.5	4.5	31.653	286	286	0.0034843	7.5276
Q02892	Q02892	1	1	1	Nucleolar GTP-binding protein 1	NOG1		1	1	1	1	0	0	1	0	0	0	0	0	0	0	0	0	1	0	0	0	0	0	0	0	0	0	1	0	0	0	0	0	0	0	1.9	1.9	1.9	74.409	647	647	0.0048154	6.7505
Q02931	Q02931	1	1	1	NET1-associated nuclear protein 1	NAN1		1	1	1	1	1	0	0	0	1	0	0	1	0	1	1	0	0	0	1	0	0	1	0	1	1	0	0	0	1	0	0	1	0	1	1.3	1.3	1.3	101.24	896	896	0.0035971	8.0888
Q03048	Q03048	2	2	2	Cofilin	COF1		1	2	2	2	0	0	1	2	1	2	0	0	0	0	0	0	1	2	1	2	0	0	0	0	0	0	1	2	1	2	0	0	0	0	22.4	22.4	22.4	15.901	143	143	0	29.505
Q03088	Q03088	2	2	2	Styryl dye vacuolar localization protein 3	SVL3		1	2	2	2	0	0	2	1	0	1	0	0	0	0	0	0	2	1	0	1	0	0	0	0	0	0	2	1	0	1	0	0	0	0	2.4	2.4	2.4	92.143	825	825	0	18.17
Q03103	Q03103	3	3	3	Endoplasmic oxidoreductin-1	ERO1		1	3	3	3	0	0	1	1	0	0	2	0	0	1	0	0	1	1	0	0	2	0	0	1	0	0	1	1	0	0	2	0	0	1	6.7	6.7	6.7	65.032	563	563	0	18.368
Q03124	Q03124	1	1	1	Chromatin structure-remodeling complex subunit RSC9	RSC9		1	1	1	1	0	0	1	1	0	1	1	0	0	0	0	0	1	1	0	1	1	0	0	0	0	0	1	1	0	1	1	0	0	0	1.5	1.5	1.5	65.217	581	581	0.0087336	6.2366
Q03153	Q03153	1	1	1	ATPase synthesis protein 25, mitochondrial	ATP25		1	1	1	1	0	0	0	0	1	1	0	1	0	0	0	0	0	0	1	1	0	1	0	0	0	0	0	0	1	1	0	1	0	0	2.1	2.1	2.1	70.413	612	612	0.0038023	10.348
Q03161	Q03161	2	2	2	Glucose-6-phosphate 1-epimerase			1	2	2	2	0	1	0	1	0	0	0	0	1	0	0	1	0	1	0	0	0	0	1	0	0	1	0	1	0	0	0	0	1	0	7.7	7.7	7.7	33.955	297	297	0.0039526	11.389
Q03262	Q03262	2	2	2	Phosphoribomutase	PRM15		1	2	2	2	0	1	0	1	0	2	1	0	0	0	0	1	0	1	0	2	1	0	0	0	0	1	0	1	0	2	1	0	0	0	2.6	2.6	2.6	71.068	622	622	0	17.049
Q03280	Q03280	2	2	2	E3 ubiquitin-protein ligase TOM1	TOM1		1	2	2	2	0	0	2	0	0	0	0	0	0	0	0	0	2	0	0	0	0	0	0	0	0	0	2	0	0	0	0	0	0	0	0.9	0.9	0.9	374.18	3268	3268	0.002008	11.508
Q03433	Q03433	1	1	1	Vacuolar protein sorting-associated protein 71	VPS71		1	1	1	1	0	1	0	0	0	0	0	0	0	0	0	1	0	0	0	0	0	0	0	0	0	1	0	0	0	0	0	0	0	0	2.1	2.1	2.1	32.021	280	280	0.0061824	6.5691
Q03558	Q03558	2	2	2	NADPH dehydrogenase 2	OYE2		1	2	2	2	0	0	0	0	0	1	0	1	0	0	0	0	0	0	0	1	0	1	0	0	0	0	0	0	0	1	0	1	0	0	6	6	6	45.01	400	400	0.0020367	11.664
Q03690	Q03690	8	8	8	Clustered mitochondria protein 1	CLU1		1	8	8	8	1	1	3	3	1	2	1	0	1	2	1	1	3	3	1	2	1	0	1	2	1	1	3	3	1	2	1	0	1	2	4.9	4.9	4.9	145.16	1277	1277	0	50.747
Q03723	Q03723	1	1	1	Dolichyl-diphosphooligosaccharide--protein glycosyltransferase subunit OST6	OST6		1	1	1	1	0	0	1	0	0	0	0	0	0	0	0	0	1	0	0	0	0	0	0	0	0	0	1	0	0	0	0	0	0	0	3.6	3.6	3.6	37.89	332	332	0.0034662	7.4865
Q03774	Q03774	2	2	2	tRNA (guanine-N(7)-)-methyltransferase non-catalytic subunit TRM82	TRM82		1	2	2	2	0	0	0	0	1	0	1	0	0	0	0	0	0	0	1	0	1	0	0	0	0	0	0	0	1	0	1	0	0	0	5.4	5.4	5.4	50.487	444	444	0.0038835	11.267
Q03940	Q03940	2	2	2	RuvB-like protein 1	RVB1		1	2	2	2	0	1	0	0	0	1	1	0	0	0	0	1	0	0	0	1	1	0	0	0	0	1	0	0	0	1	1	0	0	0	5.8	5.8	5.8	50.452	463	463	0	12.262
Q04013	Q04013	3	3	3	Citrate/oxoglutarate carrier protein	YHM2		1	3	3	3	0	0	1	0	0	1	1	1	0	0	0	0	1	0	0	1	1	1	0	0	0	0	1	0	0	1	1	1	0	0	9.6	9.6	9.6	34.184	314	314	0	17.877
Q04067	Q04067	1	1	1	Eukaryotic translation initiation factor 3 subunit G	TIF35		1	1	1	1	1	1	1	1	0	1	1	1	1	1	1	1	1	1	0	1	1	1	1	1	1	1	1	1	0	1	1	1	1	1	5.8	5.8	5.8	30.501	274	274	0	60.694
Q04175	Q04175	2	2	2	Importin beta SMX1	SXM1		1	2	2	2	1	1	2	2	2	2	1	1	1	1	1	1	2	2	2	2	1	1	1	1	1	1	2	2	2	2	1	1	1	1	2.2	2.2	2.2	108.4	944	944	0	15.993
Q12490;Q04214;Q12266;Q04215	Q12490;Q04214;Q12266;Q04215	3;3;2;2	2;2;2;2	1;1;1;1	Transposon Ty1-BL Gag-Pol polyprotein;Capsid protein;Ty1 protease;Integrase;Reverse transcriptase/ribonuclease H;Transposon Ty1-MR1 Gag-Pol polyprotein;Capsid protein;Ty1 protease;Integrase;Reverse transcriptase/ribonuclease H;Transposon Ty1-BL Gag polyprotein;Capsid protein;Gag-p4;Transposon Ty1-MR1 Gag polyprotein;Capsid protein;Gag-p4	TY1B-BL;TY1B-MR1;TY1A-BL;TY1A-MR1	;;;	4	3	2	1	0	0	1	1	3	1	1	1	0	1	0	0	1	1	2	1	1	1	0	1	0	0	1	1	1	1	1	1	0	1	1.7	1.1	0.7	198.97	1755	1755;1755;440;440	0	36.979
Q04225	Q04225	1	1	1	Ribosome assembly protein RRB1	RRB1		1	1	1	1	0	0	0	1	0	1	0	0	0	0	0	0	0	1	0	1	0	0	0	0	0	0	0	1	0	1	0	0	0	0	2.3	2.3	2.3	57.261	511	511	0.0035714	7.9292
Q04430	Q04430	1	1	1	Pantothenate kinase CAB1	CAB1		1	1	1	1	0	0	1	0	0	0	0	0	0	0	0	0	1	0	0	0	0	0	0	0	0	0	1	0	0	0	0	0	0	0	6.3	6.3	6.3	40.903	367	367	0.0060423	6.4505
Q04491	Q04491	2	2	2	Protein transport protein SEC13	SEC13		1	2	2	2	0	1	2	2	2	0	2	0	0	1	0	1	2	2	2	0	2	0	0	1	0	1	2	2	2	0	2	0	0	1	7.7	7.7	7.7	33.043	297	297	0	12.829
Q04660	Q04660	1	1	1	Ribosome biogenesis protein ERB1	ERB1		1	1	1	1	0	0	1	0	0	0	1	0	0	0	0	0	1	0	0	0	1	0	0	0	0	0	1	0	0	0	1	0	0	0	1.6	1.6	1.6	91.704	807	807	0.0034423	7.3909
Q04894	Q04894	2	2	2	NADP-dependent alcohol dehydrogenase 6	ADH6		1	2	2	2	0	0	2	1	0	0	1	0	0	0	0	0	2	1	0	0	1	0	0	0	0	0	2	1	0	0	1	0	0	0	7.5	7.5	7.5	39.617	360	360	0	23.545
Q04947	Q04947	7	7	7	Reticulon-like protein 1	RTN1		1	7	7	7	4	2	4	3	4	2	2	1	1	3	4	2	4	3	4	2	2	1	1	3	4	2	4	3	4	2	2	1	1	3	22.4	22.4	22.4	32.916	295	295	0	163.42
Q05016	Q05016	2	2	2	Uncharacterized oxidoreductase YMR226C			1	2	2	2	0	0	2	2	1	1	0	0	1	0	0	0	2	2	1	1	0	0	1	0	0	0	2	2	1	1	0	0	1	0	12.7	12.7	12.7	29.158	267	267	0	32.6
Q05022	Q05022	1	1	1	rRNA biogenesis protein RRP5	RRP5		1	1	1	1	0	0	1	1	0	0	0	0	0	0	0	0	1	1	0	0	0	0	0	0	0	0	1	1	0	0	0	0	0	0	0.8	0.8	0.8	193.13	1729	1729	0.0049505	6.9004
Q05506	Q05506	5	5	5	Arginine--tRNA ligase, cytoplasmic			1	5	5	5	0	1	2	3	2	1	2	1	1	1	0	1	2	3	2	1	2	1	1	1	0	1	2	3	2	1	2	1	1	1	8.6	8.6	8.6	69.524	607	607	0	33.554
Q05515	Q05515	2	2	2	Survival factor 1	SVF1		1	2	2	2	0	1	0	2	0	0	1	0	0	0	0	1	0	2	0	0	1	0	0	0	0	1	0	2	0	0	1	0	0	0	5.6	5.6	5.6	54.367	481	481	0	15.899
Q05775	Q05775	1	1	1	Eukaryotic translation initiation factor 3 subunit J	HCR1		1	1	1	1	0	1	0	0	0	0	0	0	0	0	0	1	0	0	0	0	0	0	0	0	0	1	0	0	0	0	0	0	0	0	6.4	6.4	6.4	29.564	265	265	0.0061256	6.5076
Q05874	Q05874	1	1	1	Protein N-methyltransferase NNT1	NNT1		1	1	1	1	0	0	1	0	1	0	0	0	0	0	0	0	1	0	1	0	0	0	0	0	0	0	1	0	1	0	0	0	0	0	5	5	5	29.632	261	261	0.003663	8.5507
Q05881	Q05881	2	2	2	Uncharacterized protein YLR287C	YLR287C		1	2	2	2	1	0	1	1	2	1	0	0	1	1	1	0	1	1	2	1	0	0	1	1	1	0	1	1	2	1	0	0	1	1	7.3	7.3	7.3	40.927	355	355	0	11.872
Q05905	Q05905	2	2	2	Protein HRI1	HRI1		1	2	2	2	0	1	2	0	1	1	0	0	0	0	0	1	2	0	1	1	0	0	0	0	0	1	2	0	1	1	0	0	0	0	9.4	9.4	9.4	27.5	244	244	0	21.239
Q05911	Q05911	2	2	2	Adenylosuccinate lyase	ADE13		1	2	2	2	1	0	0	0	1	1	0	0	0	1	1	0	0	0	1	1	0	0	0	1	1	0	0	0	1	1	0	0	0	1	5	5	5	54.51	482	482	0.0020325	11.657
Q05933	Q05933	1	1	1	Actin-related protein 2/3 complex subunit 3	ARC18		1	1	1	1	0	1	1	0	1	1	0	0	0	0	0	1	1	0	1	1	0	0	0	0	0	1	1	0	1	1	0	0	0	0	5.6	5.6	5.6	20.578	178	178	0.0033557	7.0762
Q06010	Q06010	1	1	1	A-factor-processing enzyme	STE23		1	1	1	1	0	0	1	0	0	0	0	0	0	0	0	0	1	0	0	0	0	0	0	0	0	0	1	0	0	0	0	0	0	0	1.4	1.4	1.4	117.58	1027	1027	0.0035907	8.0762
Q06078	Q06078	1	1	1	U3 small nucleolar RNA-associated protein 21	UTP21		1	1	1	1	0	1	1	1	1	1	1	0	0	1	0	1	1	1	1	1	1	0	0	1	0	1	1	1	1	1	1	0	0	1	1.1	1.1	1.1	104.79	939	939	0.006135	6.5177
Q06089	Q06089	2	2	2	Uncharacterized mitochondrial outer membrane protein YPR098C	YPR098C		1	2	2	2	0	0	2	1	0	1	1	0	0	0	0	0	2	1	0	1	1	0	0	0	0	0	2	1	0	1	1	0	0	0	16.8	16.8	16.8	17.731	161	161	0	19.369
Q06142	Q06142	1	1	1	Importin subunit beta-1	KAP95		1	1	1	1	1	0	1	1	1	0	1	0	1	1	1	0	1	1	1	0	1	0	1	1	1	0	1	1	1	0	1	0	1	1	1.3	1.3	1.3	94.775	861	861	0.0035273	7.7228
Q06205;P38911	Q06205	3;1	3;1	3;1	FK506-binding protein 4	FPR4		2	3	3	3	0	0	2	2	1	1	1	0	1	0	0	0	2	2	1	1	1	0	1	0	0	0	2	2	1	1	1	0	1	0	7.9	7.9	7.9	43.903	392	392;411	0	18.146
Q06252	Q06252	2	2	2	Uncharacterized protein YLR179C			1	2	2	2	0	0	1	0	1	0	0	0	1	1	0	0	1	0	1	0	0	0	1	1	0	0	1	0	1	0	0	0	1	1	10.4	10.4	10.4	22.151	201	201	0	12.645
Q06405	Q06405	1	1	1	ATP synthase subunit f, mitochondrial	ATP17		1	1	1	1	1	0	1	1	0	0	0	0	0	0	1	0	1	1	0	0	0	0	0	0	1	0	1	1	0	0	0	0	0	0	12.9	12.9	12.9	11.312	101	101	0.0062208	6.5851
Q06489	Q06489	1	1	1	Methylthioribose-1-phosphate isomerase	MRI1		1	1	1	1	0	0	0	0	1	1	1	0	0	0	0	0	0	0	1	1	1	0	0	0	0	0	0	0	1	1	1	0	0	0	2.7	2.7	2.7	45.02	411	411	0.003413	7.2543
Q06608	Q06608	1	1	1	Pyridoxamine 5-phosphate oxidase homolog	YPR172W		1	1	1	1	0	0	0	1	1	0	1	0	0	0	0	0	0	1	1	0	1	0	0	0	0	0	0	1	1	0	1	0	0	0	4.5	4.5	4.5	22.507	200	200	0.0087083	6.2334
Q06679	Q06679	2	2	2	U3 small nucleolar RNA-associated protein 4	UTP4		1	2	2	2	1	1	0	2	0	0	0	0	0	1	1	1	0	2	0	0	0	0	0	1	1	1	0	2	0	0	0	0	0	1	2.2	2.2	2.2	87.8	776	776	0.0038986	11.296
Q06689	Q06689	1	1	1	Cell membrane protein YLR413W	YLR413W		1	1	1	1	0	0	1	0	0	0	1	0	0	1	0	0	1	0	0	0	1	0	0	1	0	0	1	0	0	0	1	0	0	1	1.9	1.9	1.9	72.697	675	675	0.0037807	10.1
Q06704	Q06704	1	1	1	Golgin IMH1	IMH1		1	1	1	1	0	0	1	0	0	0	0	0	0	1	0	0	1	0	0	0	0	0	0	1	0	0	1	0	0	0	0	0	0	1	2.2	2.2	2.2	105.22	911	911	0	18.065
Q06705	Q06705	2	2	2	Phosphatidylinositol transfer protein CSR1	CSR1		1	2	2	2	0	1	0	1	0	1	1	0	0	1	0	1	0	1	0	1	1	0	0	1	0	1	0	1	0	1	1	0	0	1	5.4	5.4	5.4	47.462	408	408	0	11.907
Q06708	Q06708	1	1	1	Vacuole morphology and inheritance protein 14	VAC14		1	1	1	1	1	0	1	0	1	0	1	0	0	1	1	0	1	0	1	0	1	0	0	1	1	0	1	0	1	0	1	0	0	1	1.2	1.2	1.2	99.771	880	880	0.0048387	6.7542
Q07478	Q07478	4	4	4	ATP-dependent RNA helicase SUB2	SUB2		1	4	4	4	1	0	3	2	2	2	1	0	0	1	1	0	3	2	2	2	1	0	0	1	1	0	3	2	2	2	1	0	0	1	11.9	11.9	11.9	50.308	446	446	0	32.299
Q07551	Q07551	2	2	2	NADPH-dependent alpha-keto amide reductase			1	2	2	2	1	0	1	0	1	0	0	0	0	1	1	0	1	0	1	0	0	0	0	1	1	0	1	0	1	0	0	0	0	1	7.4	7.4	7.4	35.56	312	312	0	12.243
Q07716	Q07716	2	2	2	Altered inheritance of mitochondria protein 6	AIM6		1	2	2	2	0	0	0	2	0	0	2	0	0	0	0	0	0	2	0	0	2	0	0	0	0	0	0	2	0	0	2	0	0	0	6.4	6.4	6.4	44.382	390	390	0	15.558
Q07988	Q07988	1	1	1	Cell wall protein YLR040C	YLR040C		1	1	1	1	0	0	0	0	0	0	0	0	1	0	0	0	0	0	0	0	0	0	1	0	0	0	0	0	0	0	0	0	1	0	3.6	3.6	3.6	24.462	224	224	1	-2
Q08202	Q08202	1	1	1	Protein OPI10	OPI10		1	1	1	1	0	0	0	0	0	0	1	0	0	0	0	0	0	0	0	0	1	0	0	0	0	0	0	0	0	0	1	0	0	0	6.9	6.9	6.9	27.166	246	246	0.0037313	9.2329
Q08245	Q08245	2	2	2	Protein ZEO1	ZEO1		1	2	2	2	1	0	2	1	1	1	1	1	1	1	1	0	2	1	1	1	1	1	1	1	1	0	2	1	1	1	1	1	1	1	19.5	19.5	19.5	12.589	113	113	0	56.742
Q08281	Q08281	1	1	1	Restriction of telomere capping protein 1	RTC1		1	1	1	1	0	0	1	0	0	0	0	0	0	0	0	0	1	0	0	0	0	0	0	0	0	0	1	0	0	0	0	0	0	0	1	1	1	149.34	1341	1341	0.0033898	7.1936
Q08421	Q08421	1	1	1	Enhancer of translation termination 1	ETT1		1	1	1	1	0	0	0	1	0	1	0	0	0	0	0	0	0	1	0	1	0	0	0	0	0	0	0	1	0	1	0	0	0	0	3.9	3.9	3.9	47.351	412	412	0.0034965	7.5623
Q08641	Q08641	1	1	1	tRNA(Thr) (cytosine(32)-N(3))-methyltransferase	ABP140		1	1	1	1	1	0	0	0	0	0	0	0	0	0	1	0	0	0	0	0	0	0	0	0	1	0	0	0	0	0	0	0	0	0	2.7	2.7	2.7	71.485	628	628	0.003367	7.1196
Q08686	Q08686	1	1	1	Thiosulfate sulfurtransferase TUM1	TUM1		1	1	1	1	1	0	1	1	1	1	1	1	1	1	1	0	1	1	1	1	1	1	1	1	1	0	1	1	1	1	1	1	1	1	3.9	3.9	3.9	34.219	304	304	0	50.297
Q08745	Q08745	9	9	4	40S ribosomal protein S10-A	RPS10A		1	9	9	4	1	3	4	9	2	7	2	2	2	1	1	3	4	9	2	7	2	2	2	1	0	0	3	4	1	3	0	0	0	0	72.4	72.4	30.5	12.739	105	105	0	190.23
Q08965	Q08965	1	1	1	Ribosome biogenesis protein BMS1	BMS1		1	1	1	1	0	0	1	0	0	0	0	1	0	1	0	0	1	0	0	0	0	1	0	1	0	0	1	0	0	0	0	1	0	1	1.4	1.4	1.4	135.57	1183	1183	0.0048465	6.765
Q08971	Q08971	2	2	2	Protein PBDC1 homolog	YPL225W		1	2	2	2	0	0	1	0	0	1	1	0	0	0	0	0	1	0	0	1	1	0	0	0	0	0	1	0	0	1	1	0	0	0	24.7	24.7	24.7	17.445	146	146	0	20.115
Q08972	Q08972	7	7	7	[NU+] prion formation protein 1	NEW1		1	7	7	7	2	3	3	5	4	5	4	2	1	4	2	3	3	5	4	5	4	2	1	4	2	3	3	5	4	5	4	2	1	4	6.9	6.9	6.9	134.33	1196	1196	0	99.738
Q08985	Q08985	2	2	2	Homocysteine S-methyltransferase 2	SAM4		1	2	2	2	1	0	0	0	0	1	2	1	1	1	1	0	0	0	0	1	2	1	1	1	1	0	0	0	0	1	2	1	1	1	6.2	6.2	6.2	36.668	325	325	0	37.434
Q12019	Q12019	2	2	2	Midasin	MDN1		1	2	2	2	0	0	0	1	1	1	1	0	0	0	0	0	0	1	1	1	1	0	0	0	0	0	0	1	1	1	1	0	0	0	0.5	0.5	0.5	559.3	4910	4910	0	13.102
Q12044	Q12044	1	1	1	Regulator of calcineurin 2	RCN2		1	1	1	1	1	0	1	0	1	0	0	1	1	1	1	0	1	0	1	0	0	1	1	1	1	0	1	0	1	0	0	1	1	1	4.5	4.5	4.5	29.255	265	265	0.0047923	6.7188
Q12063	Q12063	1	1	1	Dehydrodolichyl diphosphate syntase complex subunit NUS1	NUS1		1	1	1	1	0	1	0	1	0	1	1	0	0	0	0	1	0	1	0	1	1	0	0	0	0	1	0	1	0	1	1	0	0	0	3.7	3.7	3.7	42.557	375	375	0.004918	6.8499
Q12074	Q12074	4	4	4	Spermidine synthase	SPE3		1	4	4	4	2	0	3	1	3	1	1	1	2	2	2	0	3	1	3	1	1	1	2	2	2	0	3	1	3	1	1	1	2	2	18.1	18.1	18.1	33.324	293	293	0	127.14
Q12080	Q12080	1	1	1	Ribosome biogenesis protein NOP53	NOP53		1	1	1	1	0	0	1	0	0	0	0	0	0	0	0	0	1	0	0	0	0	0	0	0	0	0	1	0	0	0	0	0	0	0	3.7	3.7	3.7	52.555	455	455	0.0049261	6.8528
Q12109	Q12109	3	3	3	Tryptophan--tRNA ligase, cytoplasmic	WRS1		1	3	3	3	1	1	1	3	1	1	2	1	1	1	1	1	1	3	1	1	2	1	1	1	1	1	1	3	1	1	2	1	1	1	8.6	8.6	8.6	49.35	432	432	0	22.993
Q12149	Q12149	1	1	1	Exosome complex exonuclease RRP6	RRP6		1	1	1	1	1	0	1	0	1	0	1	0	0	0	1	0	1	0	1	0	1	0	0	0	1	0	1	0	1	0	1	0	0	0	1.6	1.6	1.6	84.038	733	733	0.0033841	7.1917
Q12154	Q12154	4	4	4	ATPase GET3	GET3		1	4	4	4	1	1	1	1	1	1	3	2	1	0	1	1	1	1	1	1	3	2	1	0	1	1	1	1	1	1	3	2	1	0	12.4	12.4	12.4	39.353	354	354	0	24.729
Q12159	Q12159	2	2	2	RNA annealing protein YRA1	YRA1		1	2	2	2	0	0	2	1	0	1	0	0	0	0	0	0	2	1	0	1	0	0	0	0	0	0	2	1	0	1	0	0	0	0	14.2	14.2	14.2	24.955	226	226	0	21.134
Q12165	Q12165	2	2	2	ATP synthase subunit delta, mitochondrial	ATP16		1	2	2	2	0	0	0	1	1	0	0	0	0	0	0	0	0	1	1	0	0	0	0	0	0	0	0	1	1	0	0	0	0	0	13.1	13.1	13.1	17.02	160	160	0	12.351
Q12230	Q12230	3	3	3	Sphingolipid long chain base-responsive protein LSP1	LSP1		1	3	3	3	2	1	1	1	1	1	2	2	1	1	2	1	1	1	1	1	2	2	1	1	2	1	1	1	1	1	2	2	1	1	8.5	8.5	8.5	38.071	341	341	0	21.513
Q12250	Q12250	2	2	2	26S proteasome regulatory subunit RPN5	RPN5		1	2	2	2	1	1	1	1	1	1	1	0	1	1	1	1	1	1	1	1	1	0	1	1	1	1	1	1	1	1	1	0	1	1	5.4	5.4	5.4	51.768	445	445	0	13.735
Q12314	Q12314	1	1	1	Protein arginine N-methyltransferase SFM1	SFM1		1	1	1	1	1	0	0	1	0	0	0	0	0	0	1	0	0	1	0	0	0	0	0	0	1	0	0	1	0	0	0	0	0	0	9.4	9.4	9.4	24.743	213	213	0	12.539
Q12363	Q12363	2	2	2	Transcriptional modulator WTM1	WTM1		1	2	2	2	2	1	2	1	2	1	1	1	0	1	2	1	2	1	2	1	1	1	0	1	2	1	2	1	2	1	1	1	0	1	5	5	5	48.382	437	437	0	14.394
Q12372	Q12372	1	1	1	S-methylmethionine permease 1	MMP1		1	1	1	1	0	0	1	0	0	0	0	0	0	0	0	0	1	0	0	0	0	0	0	0	0	0	1	0	0	0	0	0	0	0	2.1	2.1	2.1	64.217	583	583	0.0087719	6.258
Q12377	Q12377	1	1	1	26S proteasome regulatory subunit RPN6	RPN6		1	1	1	1	1	0	1	0	0	1	0	0	0	0	1	0	1	0	0	1	0	0	0	0	1	0	1	0	0	1	0	0	0	0	3.9	3.9	3.9	49.773	434	434	0	12.076
Q12424	Q12424	1	1	1	Putative cation exchanger YDL206W			1	1	1	1	0	0	0	0	1	0	0	0	0	0	0	0	0	0	1	0	0	0	0	0	0	0	0	0	1	0	0	0	0	0	1.3	1.3	1.3	85.982	762	762	1	-2
Q12447	Q12447	3	3	3	Polyamine N-acetyltransferase 1	PAA1		1	3	3	3	0	1	0	2	0	1	0	0	0	0	0	1	0	2	0	1	0	0	0	0	0	1	0	2	0	1	0	0	0	0	16.2	16.2	16.2	21.947	191	191	0	17.259
Q12449	Q12449	2	2	2	Hsp90 co-chaperone AHA1	AHA1		1	2	2	2	0	2	1	1	1	1	1	1	1	0	0	2	1	1	1	1	1	1	1	0	0	2	1	1	1	1	1	1	1	0	5.7	5.7	5.7	39.435	350	350	0	11.9
Q12460	Q12460	6	6	6	Nucleolar protein 56	NOP56		1	6	6	6	2	2	3	2	1	2	1	1	2	1	2	2	3	2	1	2	1	1	2	1	2	2	3	2	1	2	1	1	2	1	13.7	13.7	13.7	56.863	504	504	0	49.54
Q12463	Q12463	2	2	2	tRNA (guanine(10)-N2)-methyltransferase	TRM11		1	2	2	2	0	0	2	2	0	0	1	0	0	0	0	0	2	2	0	0	1	0	0	0	0	0	2	2	0	0	1	0	0	0	6.7	6.7	6.7	50.072	433	433	0	16.027
Q12464	Q12464	1	1	1	RuvB-like protein 2	RVB2		1	1	1	1	0	0	0	1	1	1	0	0	0	0	0	0	0	1	1	1	0	0	0	0	0	0	0	1	1	1	0	0	0	0	2.8	2.8	2.8	51.611	471	471	0.0036298	8.4013
Q12466;P48231	Q12466	3;1	3;1	3;1	Tricalbin-1	TCB1		2	3	3	3	1	0	1	1	0	1	1	1	1	1	1	0	1	1	0	1	1	1	1	1	1	0	1	1	0	1	1	1	1	1	3.3	3.3	3.3	133.57	1186	1186;1178	0	19.955
Q12480	Q12480	1	1	1	Probable electron transfer flavoprotein subunit alpha, mitochondrial	AIM45		1	1	1	1	0	0	0	0	1	0	0	0	0	0	0	0	0	0	1	0	0	0	0	0	0	0	0	0	1	0	0	0	0	0	4.7	4.7	4.7	36.802	344	344	0.0037453	9.2597
Q12496	Q12496	1	1	1	Uncharacterized protein YOL098C			1	1	1	1	0	0	0	1	0	0	0	0	0	0	0	0	0	1	0	0	0	0	0	0	0	0	0	1	0	0	0	0	0	0	1.4	1.4	1.4	118.39	1037	1037	0.0049423	6.8785
Q12499	Q12499	3	3	3	Nucleolar protein 58	NOP58		1	3	3	3	1	0	2	2	1	2	1	1	1	0	1	0	2	2	1	2	1	1	1	0	1	0	2	2	1	2	1	1	1	0	7.2	7.2	7.2	56.956	511	511	0	54.336
Q12500	Q12500	1	1	1	Late secretory pathway protein AVL9	AVL9		1	1	1	1	0	0	0	0	0	1	0	0	0	0	0	0	0	0	0	1	0	0	0	0	0	0	0	0	0	1	0	0	0	0	1.2	1.2	1.2	86.425	764	764	1	-2
Q12522	Q12522	2	2	2	Eukaryotic translation initiation factor 6	TIF6		1	2	2	2	0	1	1	0	0	0	0	1	0	0	0	1	1	0	0	0	0	1	0	0	0	1	1	0	0	0	0	1	0	0	9.4	9.4	9.4	26.457	245	245	0	12.769
Q12672;Q02753	Q12672;Q02753	4;2	4;2	4;2	60S ribosomal protein L21-B;60S ribosomal protein L21-A	RPL21B;RPL21A	;	2	4	4	4	0	1	4	1	1	1	1	1	0	1	0	1	4	1	1	1	1	1	0	1	0	1	4	1	1	1	1	1	0	1	21.2	21.2	21.2	18.274	160	160;160	0	25.62
Q12680	Q12680	6	6	6	Glutamate synthase [NADH]	GLT1		1	6	6	6	0	2	3	4	1	4	1	0	0	1	0	2	3	4	1	4	1	0	0	1	0	2	3	4	1	4	1	0	0	1	2.8	2.8	2.8	238.1	2145	2145	0	47.166
Q12692	Q12692	1	1	1	Histone H2A.Z	HTZ1		1	1	1	1	1	0	1	0	0	1	0	0	0	0	1	0	1	0	0	1	0	0	0	0	1	0	1	0	0	1	0	0	0	0	10.4	10.4	10.4	14.282	134	134	0	12.579
Q12754	Q12754	2	2	2	Ribosomal RNA-processing protein 12	RRP12		1	2	2	2	0	1	1	1	0	1	2	0	0	0	0	1	1	1	0	1	2	0	0	0	0	1	1	1	0	1	2	0	0	0	1.9	1.9	1.9	137.51	1228	1228	0	13.495
Q6Q560	Q6Q560	1	1	1	Protein ISD11	ISD11		1	1	1	1	0	1	0	1	0	1	0	0	0	0	0	1	0	1	0	1	0	0	0	0	0	1	0	1	0	1	0	0	0	0	14.9	14.9	14.9	11.266	94	94	0	46.622
Q99258	Q99258	1	1	1	3,4-dihydroxy-2-butanone 4-phosphate synthase	RIB3		1	1	1	1	0	0	1	0	1	0	1	1	1	1	0	0	1	0	1	0	1	1	1	1	0	0	1	0	1	0	1	1	1	1	5.8	5.8	5.8	22.567	208	208	0.0062016	6.5802
Q99287	Q99287	2	2	2	Protein SEY1	SEY1		1	2	2	2	1	0	1	2	0	1	1	0	0	0	1	0	1	2	0	1	1	0	0	0	1	0	1	2	0	1	1	0	0	0	3.7	3.7	3.7	89.431	776	776	0	14.156
REV__P02994	REV__P02994	1	1	1				1	1	1	1	0	0	0	1	0	0	0	0	0	0	0	0	0	1	0	0	0	0	0	0	0	0	0	1	0	0	0	0	0	0	0	0	0	50.032	458	458	0.0063593	6.6963
REV__P36130	REV__P36130	1	1	1				1	1	1	1	0	1	0	1	0	1	1	0	0	0	0	1	0	1	0	1	1	0	0	0	0	1	0	1	0	1	1	0	0	0	0	0	0	72.831	643	643	0.0088626	6.2882
REV__P40475	REV__P40475	1	1	1				1	1	1	1	0	1	0	1	0	0	0	0	0	0	0	1	0	1	0	0	0	0	0	0	0	1	0	1	0	0	0	0	0	0	0	0	0	61.758	563	563	1	-2
REV__P41697	REV__P41697	2	2	2				1	2	2	2	0	1	0	0	1	0	0	1	0	0	0	1	0	0	1	0	0	1	0	0	0	1	0	0	1	0	0	1	0	0	0	0	0	88.816	788	788	0.004008	11.46
REV__Q04033	REV__Q04033	1	1	1				1	1	1	1	0	0	1	0	0	0	0	0	0	0	0	0	1	0	0	0	0	0	0	0	0	0	1	0	0	0	0	0	0	0	0	0	0	42.484	374	374	0.0075529	6.4505
REV__Q04371	REV__Q04371	1	1	1				1	1	1	1	0	0	0	0	0	0	1	0	0	0	0	0	0	0	0	0	1	0	0	0	0	0	0	0	0	0	1	0	0	0	0	0	0	54.128	470	470	0.0020576	11.745
REV__Q06214	REV__Q06214	1	1	1				1	1	1	1	0	1	0	0	0	0	0	0	0	0	0	1	0	0	0	0	0	0	0	0	0	1	0	0	0	0	0	0	0	0	0	0	0	55.263	492	492	0.0050083	7.007
[truncated: 121 more columns]
