# Supplementary material for: Uptake of exogenous serine is important to maintain sphingolipid homeostasis in Saccharomyces cerevisiae
Source: PLoS Genet. 2020 Aug 26;16(8):e1008745. doi: 10.1371/journal.pgen.1008745 (PMC7478846; doi:10.1371/journal.pgen.1008745)
Supplement: S4 Data — (XLSX) [file pgen.1008745.s011.xlsx]

## Sheet: Tabelle1
		in nmol/10^8 cells
				[13C315N1]-serine
WT_01				6.70352
WT_02				4.46167
WT_03				5.29504
gnp1D_01				1.94711
gnp1D_02				1.99705
gnp1D_03				2.60875
agp1D_01				3.22669
agp1D_02				2.73183
agp1D_03				2.35445
gnp1Dagp1D_01				0.31182
gnp1Dagp1D_02				0.675418
gnp1Dagp1D_03				1.43337
ser2D_01				7.5375
ser2D_02				9.71502
ser2D_03				8.79562
in nmol/10^8 cells			average	[13C315N1]-serine		standard deviation
WT				5.48674			0.925216
gnp1D				2.1843			0.300822
agp1D				2.77099			0.357164
gnp1Dagp1D				0.806868			0.467208
ser2D				8.68271			0.892547
