# Supplementary material for: Uptake of exogenous serine is important to maintain sphingolipid homeostasis in Saccharomyces cerevisiae
Source: PLoS Genet. 2020 Aug 26;16(8):e1008745. doi: 10.1371/journal.pgen.1008745 (PMC7478846; doi:10.1371/journal.pgen.1008745)
Supplement: S5 Data — (XLSX) [file pgen.1008745.s012.xlsx]

## Sheet: SILAC WT K0 vs gnp1D K8
Protein.IDs	Majority.protein.IDs	Peptide.counts..all.	Peptide.counts..razor.unique.	Peptide.counts..unique.	Protein.names	Gene.names	Fasta.headers	Number.of.proteins	Peptides	Razor...unique.peptides	Unique.peptides	Sequence.coverage....	Unique...razor.sequence.coverage....	Unique.sequence.coverage....	Mol..weight..kDa.	Sequence.length	Sequence.lengths	Q.value	Score	Ratio.H.L	Ratio.H.L.normalized	Ratio.H.L.variability....	Ratio.H.L.count	Ratio.H.L.iso.count	Ratio.H.L.type	Intensity	Intensity.L	Intensity.H	Only.identified.by.site	Reverse	Potential.contaminant	id	Peptide.IDs	Peptide.is.razor	Mod..peptide.IDs	Evidence.IDs	MS.MS.IDs	Best.MS.MS	Oxidation..M..site.IDs	Oxidation..M..site.positions	significance.A	signlvl
P25379	P25379	3	3	3	Catabolic L-serine/threonine dehydratase;L-serine dehydratase;L-threonine dehydratase	CHA1		1	3	3	3	10.6	10.6	10.6	39.301	360	360	0	11.199	0.084498	0.17737	179.21	3	3	Median	139640000	86415000	53226000				616	1963;2440;16234	True;True;True	1998;2477;16499	3148;3848;26096	4963;6141;6142;42363	4963;6142;42363			3.18531e-72	red
P32804	P32804	3	3	3	Zinc-regulated transporter 1	ZRT1		1	3	3	3	14.1	14.1	14.1	41.581	376	376	0	42.834	0.090974	0.19272	27.079	4	2	Median	480370000	427080000	53295000				903	2460;11607;16306	True;True;True	2497;11785;16572	3875;3876;18511;26196	6182;6183;29824;42516	6183;29824;42516			1.10871e-65	red
Q03429	Q03429	2	2	2	Mitochondrial zinc maintenance protein 1, mitochondrial	MZM1		1	2	2	2	22	22	22	13.927	123	123	0	18.845	0.12108	0.25283	210.87	2	1	Median	473690000	348210000	125470000				2417	2410;2411	True;True	2447;2448	3807;3808;3809	6078;6079;6080;6081	6080;6081			1.69063e-46	red
Q06504	Q06504	2	2	2	N-terminal acetyltransferase B complex catalytic subunit NAT3	NAT3		1	2	2	2	11.8	11.8	11.8	22.921	195	195	0	5.6295	0.1349	0.28494	167.45	2	1	Median	767340000	700500000	66849000				2668	5904;14702	True;True	5983;14943	9448;23566	15626;37915;37916	15626;37916			4.00007e-39	red
Q12404	Q12404	2	2	2	Protein disulfide-isomerase MPD1	MPD1		1	2	2	2	8.8	8.8	8.8	36.408	318	318	0	6.3943	0.17837	0.37938	142.71	2	1	Median	248120000	198850000	49268000				2978	11352;11891	True;True	11527;12074	18166;18966	29305;29306;30504	29305;30504			3.91235e-24	red
P00360	P00360	19	10	10	Glyceraldehyde-3-phosphate dehydrogenase 1	TDH1		1	19	10	10	70.5	40.4	40.4	35.75	332	332	0	86.323	0.19921	0.41893	41.5	8	0	Median	16924000000	12340000000	4584100000				36	1141;1823;2594;3340;5820;5831;6085;6168;7066;7393;7789;8422;8423;9168;14763;15318;15433;15896;16219	False;True;False;False;False;True;True;True;False;True;True;True;True;False;False;False;False;True;True	1170;1858;2631;3387;5899;5910;6166;6249;7155;7486;7893;7894;8536;8537;9290;9291;15006;15572;15573;15691;16159;16484	1893;2924;2925;4073;4074;4075;4076;4077;4078;4079;4080;4081;5300;9315;9333;9762;9763;9912;9913;11261;11262;11263;11264;11265;11266;11267;11268;11269;11270;11271;11272;11273;11274;11275;11276;11277;11856;12543;12544;12545;13589;13590;13591;14843;14844;14845;23733;24651;24652;24653;24654;24655;24656;24657;24658;24659;24660;24661;24662;24663;24664;24665;24666;24667;24668;24669;24670;24671;24672;2467…	2959;4608;4609;4610;4611;6513;6514;6515;6516;6517;6518;6519;6520;6521;6522;6523;6524;6525;6526;6527;6528;6529;6530;6531;6532;6533;6534;6535;6536;6537;6538;8700;8701;15432;15457;15458;16074;16075;16076;16077;16364;16365;16366;18483;18484;18485;18486;18487;18488;18489;18490;18491;18492;18493;18494;18495;18496;18497;18498;18499;18500;18501;18502;18503;18504;18505;18506;18507;18508;18509;18510;18511;…	2959;4610;6523;8700;15432;15457;16077;16365;18501;19476;20477;22208;22210;24126;38262;39823;40199;41466;42328	6;7;8;10	128;173;179;229	8.13663e-20	red
Q06205	Q06205	3	3	2	FK506-binding protein 4	FPR4		1	3	3	2	12.2	12.2	7.9	43.903	392	392	0	7.0617	0.25658	0.55888	35.466	5	3	Median	3072400000	2114200000	958220000				2638	8512;11047;11857	True;True;True	8627;11220;12040	13704;13705;13706;17735;18911	22373;22374;22375;28612;28613;30421;30422	22374;28612;30422			8.27395e-10	orange
P15992	P15992	4	4	4	Heat shock protein 26	HSP26		1	4	4	4	27.6	27.6	27.6	23.879	214	214	0	44.44	0.2702	0.56396	12.869	4	0	Median	3167400000	2514900000	652430000				384	167;1803;10539;12114	True;True;True;True	171;1838;10710;12301	329;2900;2901;16934;19322;19323	525;4571;4572;4573;27362;31042;31043;31044	525;4573;27362;31044			1.48222e-09	orange
P53731	P53731	3	3	3	Actin-related protein 2/3 complex subunit 2	ARC35		1	3	3	3	14.6	14.6	14.6	39.566	342	342	0	9.0208	0.26845	0.57189	58.257	3	1	Median	225390000	151520000	73868000				2162	9618;15012;15166	True;True;True	9760;15259;15417	15532;24114;24361	25196;25197;38901;39356	25197;38901;39356			3.58425e-09	orange
P11986	P11986	9	9	9	Inositol-3-phosphate synthase	INO1		1	9	9	9	24.8	24.8	24.8	59.641	533	533	0	40.192	0.2764	0.58239	17.372	10	0	Median	9062800000	7049000000	2013800000				304	818;7729;9732;9748;11416;13452;13823;13903;16622	True;True;True;True;True;True;True;True;True	836;7829;9881;9900;9901;11592;13666;14048;14130;16890	1339;12413;15696;15721;15722;18244;18245;21351;21352;22079;22193;26656	2094;20297;20298;25414;25415;25455;25456;29407;29408;29409;29410;34225;34226;34227;34228;34229;35550;35742;35743;43192	2094;20297;25414;25456;29408;34229;35550;35743;43192	82	1	1.09874e-08	orange
Q03790	Q03790	2	2	2	Nucleoporin NUP53	NUP53		1	2	2	2	11.8	11.8	11.8	52.618	475	475	0	13.311	0.27652	0.58392	46.768	2	1	Median	711740000	549320000	162420000				2465	11131;13877	True;True	11305;14102	17846;22158	28780;28781;35687	28780;35687			1.28772e-08	orange
P53322	P53322	6	6	6	High-affinity nicotinic acid transporter	TNA1		1	6	6	6	16.3	16.3	16.3	60.134	534	534	0	16.71	0.29715	0.6263	18.766	6	0	Median	5157200000	2071600000	3085600000				2120	445;446;4164;7672;10278;13084	True;True;True;True;True;True	459;460;4225;7771;10444;13293	756;757;758;6518;12331;16499;20788	1202;1203;1204;1205;10730;20190;26644;26645;33302	1202;1203;10730;20190;26645;33302			6.86001e-07	orange
P47149	P47149	2	2	2	Kinetochore-associated protein NNF1	NNF1		1	2	2	2	11.9	11.9	11.9	23.639	201	201	0	5.4178	0.30209	0.62822	16.615	2	2	Median	100020000	71311000	28713000				1885	3220;15511	True;True	3267;15772	5139;24995	8461;40409	8461;40409			8.06756e-07	orange
Q3E841	Q3E841	2	2	2	Uncharacterized protein YNR034W-A	YNR034W-A		1	2	2	2	58.2	58.2	58.2	10.781	98	98	0	24.545	0.30147	0.63025	32.524	3	0	Median	317300000	234380000	82918000				3059	13041;13361	True;True	13249;13571	20723;20724;21223	33196;33197;34027	33196;34027			9.56109e-07	orange
Q3E7A4	Q3E7A4	3	3	3	COX assembly mitochondrial protein 2	CMC2		1	3	3	3	30.3	30.3	30.3	12.947	109	109	0	11.246	0.30737	0.63244	40.409	3	0	Median	489970000	307700000	182270000				3052	7355;7638;14144	True;True;True	7448;7737;14377	11809;11810;12269;22664	19419;19420;20097;36530	19419;20097;36530			1.14631e-06	orange
P49573	P49573	3	3	3	Copper transport protein CTR1	CTR1		1	3	3	3	11.1	11.1	11.1	44.441	406	406	0	31.418	0.31077	0.65643	14.904	3	1	Plateau	289260000	238130000	51125000				1942	8875;10523;16615	True;True;True	8996;10694;16883	14393;16916;26647	23436;27336;27337;43177	23436;27337;43177			7.43509e-06	orange
P41939	P41939	2	2	2	Isocitrate dehydrogenase [NADP] cytoplasmic	IDP2		1	2	2	2	7.8	7.8	7.8	46.562	412	412	0.0047122	0.91068	0.32005	0.66003	100.2	2	2	Median	122030000	71897000	50135000				1730	4413;9284	True;True	4475;9407	7042;15010	11674;24385	11674;24385			9.66896e-06	orange
Q05635	Q05635	3	3	3	Ribonuclease H2 subunit B	RNH202		1	3	3	3	13.1	13.1	13.1	39.483	350	350	0	28.451	0.31476	0.67351	15.442	3	2	Median	98089000	65919000	32170000				2590	4906;12205;13507	True;True;True	4972;12394;13724	7709;19461;21465	12707;31263;34449	12707;31263;34449			2.48677e-05	orange
P38330	P38330	2	2	2	Protein RMD9-like, mitochondrial	YBR238C		1	2	2	2	4.1	4.1	4.1	83.76	731	731	0.0037339	1.0602	0.32324	0.67719	20.498	2	1	Median	79656000	61306000	18350000				1266	7575;16499	True;True	7672;16767	12165;26475	19952;42918	19952;42918			3.18505e-05	orange
P40059	P40059	3	3	3	Transcriptional regulatory protein DOT6	DOT6		1	3	3	3	8.2	8.2	8.2	73.048	670	670	0	14.717	0.3202	0.67959	20.876	2	0	Median	303200000	233370000	69834000				1555	1582;9951;10507	True;True;True	1612;10111;10676	2562;16014;16865	4035;25868;25869;27241	4035;25868;27241			3.73419e-05	orange
P40185	P40185	6	6	6	Protein MMF1, mitochondrial	MMF1		1	6	6	6	58.6	58.6	58.6	15.908	145	145	0	50.565	0.32459	0.6848	4.0637	5	0	Median	12932000000	9306500000	3625500000				1584	228;765;7908;10023;10199;15562	True;True;True;True;True;True	233;783;8020;8021;10186;10363;15823	421;1260;1261;1262;12804;12805;16118;16380;16381;16382;16383;25079	667;1971;1972;1973;1974;1975;1976;20928;20929;20930;20931;20932;26035;26036;26037;26038;26455;26456;26457;26458;40568;40569;40570	667;1976;20930;26036;26455;40569	199	40	5.24131e-05	orange
P40043	P40043	3	3	3	Respiratory growth induced protein 1	RGI1		1	3	3	3	36	36	36	18.989	161	161	0	18.79	0.32891	0.68524	23.364	4	0	Median	806360000	589740000	216620000				1544	8808;15147;15644	True;True;True	8928;15396;15905	14242;14243;24333;25204	23219;23220;39314;39315;40770;40771	23219;39314;40770			5.39146e-05	orange
P34087	P34087	2	2	2	DNA-directed RNA polymerase II subunit RPB7	RPB7		1	2	2	2	23.4	23.4	23.4	19.058	171	171	0	11.388	0.3263	0.68918	39.547	2	1	Median	555680000	453330000	102350000				996	5868;8510	True;True	5947;8625	9396;9397;13702	15555;15556;15557;15558;22370	15557;22370			6.92458e-05	orange
P00924	P00924	26	13	13	Enolase 1	ENO1		1	26	13	13	75.5	37.5	37.5	46.816	437	437	0	70.021	0.33002	0.69166	13.872	23	0	Median	23440000000	17256000000	6183300000				55	11;1711;1713;5594;6303;7140;7663;8209;8780;8781;10751;11796;12145;12151;12808;12817;12818;13779;13951;14009;14643;15549;15971;16073;16198;16200	False;False;True;True;False;False;False;True;True;True;True;True;False;False;True;False;True;True;True;False;False;False;False;True;False;True	12;1743;1745;5667;6384;7230;7762;8322;8900;8901;10922;11977;12332;12338;13012;13022;13023;14003;14180;14238;14883;15810;16235;16338;16463;16465	15;16;17;18;19;20;21;22;23;24;25;26;27;28;29;30;2754;2755;2756;2757;2758;2759;2770;2771;8905;8906;8907;8908;8909;10088;10089;10090;10091;10092;10093;10094;10095;10096;10097;10098;11404;12314;12315;12316;13235;14210;14211;14212;17319;17320;18803;19367;19368;19369;19370;19380;19381;19382;19383;19384;19385;20391;20392;20393;20394;20395;20396;20397;20398;20417;20418;22007;22008;22262;22362;22363;2236…	20;21;22;23;24;25;26;27;28;29;30;31;32;33;34;35;36;37;38;39;40;41;42;4345;4346;4347;4348;4349;4350;4351;4352;4353;4354;4355;4356;4357;4379;4380;14727;14728;14729;14730;14731;14732;16672;16673;16674;16675;16676;16677;16678;16679;16680;16681;16682;16683;16684;16685;16686;16687;16688;16689;16690;16691;16692;16693;18775;18776;18777;20163;20164;20165;21621;21622;23175;23176;23177;23178;23179;27978;279…	21;4351;4379;14730;16673;18775;20163;21621;23175;23178;27980;30258;31112;31135;32724;32755;32756;35428;35837;36016;37799;40531;41756;41996;42250;42259			8.08632e-05	orange
P38138	P38138	3	3	3	Glucosidase 2 subunit alpha	ROT2		1	3	3	3	5.1	5.1	5.1	110.26	954	954	0	7.2802	0.34505	0.69836	15.183	2	1	Median	31325000	22608000	8717100				1200	2611;6695;7548	True;True;True	2648;6782;7645	4106;10639;12121	6576;17547;19890	6576;17547;19890			0.000121821	steelblue
P37297	P37297	4	4	4	Phosphatidylinositol 4-kinase STT4	STT4		1	4	4	4	3.9	3.9	3.9	214.6	1900	1900	0	33.095	0.33572	0.70018	45.296	4	3	Median	168130000	120060000	48071000				1152	1994;6186;6224;14279	True;True;True;True	2030;6267;6305;14514	3191;9937;9988;22942	5029;16414;16506;36973	5029;16414;16506;36973			0.000135853	steelblue
Q06629	Q06629	2	2	2	HDA1 complex subunit 2	HDA2		1	2	2	2	4.7	4.7	4.7	77.058	674	674	0	14.418	0.34264	0.70108	20.593	2	2	Median	65655000	46882000	18773000				2685	2371;8930	True;True	2408;9051	3750;14463	5989;23546	5989;23546			0.000143328	steelblue
P10614	P10614	10	10	10	Lanosterol 14-alpha demethylase	ERG11		1	10	10	10	25.7	25.7	25.7	60.719	530	530	0	67.121	0.33687	0.7091	23.838	14	0	Median	12005000000	8903500000	3101900000				277	2309;5131;5610;5611;7854;8049;10411;11005;13737;14825	True;True;True;True;True;True;True;True;True;True	2346;5199;5683;5684;7963;8162;10580;11178;13960;15070	3676;8044;8941;8942;8943;8944;12725;12726;13023;13024;16719;16720;17678;21932;23833;23834;23835	5877;13232;13233;14782;14783;14784;14785;14786;14787;20798;20799;20800;20801;20802;21317;21318;21319;21320;21321;27021;27022;27023;28527;35253;35254;38449;38450;38451;38452;38453;38454;38455	5877;13233;14782;14786;20801;21318;27023;28527;35254;38455			0.000228633	steelblue
Q99189	Q99189	2	2	2	mRNA transport regulator MTR10	MTR10		1	2	2	2	2.7	2.7	2.7	110.74	972	972	0	6.306	0.33396	0.70991	2.3361	2	1	Median	73327000	54733000	18593000				3076	1662;3250	True;True	1692;3297	2667;5180	4205;8524	4205;8524			0.000239431	steelblue
P20051	P20051	9	9	9	Dihydroorotase	URA4		1	9	9	9	40.7	40.7	40.7	40.313	364	364	0	64.116	0.34191	0.71052	6.7771	11	0	Median	7286500000	5441600000	1844900000				462	92;1417;1903;2084;3752;6394;7482;9127;10978	True;True;True;True;True;True;True;True;True	93;1447;1938;2121;3807;6475;7576;9249;11151	201;202;2330;2331;3030;3347;3348;3349;5917;10221;10222;12010;14786;17643	326;327;328;3688;3689;3690;3691;4785;4786;5338;5339;5340;5341;5342;9793;16878;16879;16880;19695;19696;24030;28469	328;3691;4785;5340;9793;16880;19695;24030;28469			0.000247869	steelblue
P32462	P32462	5	5	5	Delta(14)-sterol reductase	ERG24		1	5	5	5	9.6	9.6	9.6	50.615	438	438	0	13.717	0.33887	0.71118	15.335	3	0	Median	400020000	266930000	133080000				810	6416;8486;12412;16283;16284	True;True;True;True;True	6497;8601;12607;16549;16550	10247;13673;19784;26161;26162	16914;22332;31766;42460;42461	16914;22332;31766;42460;42461			0.000257303	steelblue
P38829	P38829	2	2	2	MIP18 family protein YHR122W	YHR122W		1	2	2	2	13	13	13	25.675	231	231	0	11.518	0.33588	0.71233	45.388	2	1	Median	396900000	290110000	106790000				1377	3808;13248	True;True	3865;13457	6001;21033	9912;9913;33686	9912;33686			0.000274529	steelblue
P07236	P07236	2	2	2	Threonine--tRNA ligase, mitochondrial	MST1		1	2	2	2	5.6	5.6	5.6	54.091	462	462	0	3.1186	0.33982	0.71396	14.123	2	1	Median	74681000	56484000	18197000				166	10768;12586	True;True	10939;12784	17353;20029	28043;32139	28043;32139			0.000300749	steelblue
P11972	P11972	3	3	3	Protein SST2	SST2		1	3	3	3	4.7	4.7	4.7	79.715	698	698	0	6.0087	0.33961	0.71497	15.097	4	0	Median	299350000	211640000	87707000				302	1491;8558;15403	True;True;True	1521;8674;15661	2427;13774;13775;24838	3827;22476;22477;40143	3827;22476;40143			0.00031812	steelblue
Q06680	Q06680	2	2	2	Condensin complex subunit 3	YCG1		1	2	2	2	3.1	3.1	3.1	117.85	1035	1035	0	9.4467	0.34128	0.71573	52.981	2	1	Median	122830000	95052000	27782000				2695	9981;13382	True;True	10142;13594	16061;21257;21258	25946;34072;34073	25946;34072			0.000331789	steelblue
P38714	P38714	2	2	2	Arginine--tRNA ligase, mitochondrial	MSR1		1	2	2	2	3.6	3.6	3.6	73.693	643	643	0.0030801	1.1594	0.34391	0.71769	34.214	2	1	Median	83397000	59289000	24108000				1320	4402;5355	True;True	4464;5424	7030;8419	11654;13854;13855	11654;13854			0.000369545	steelblue
P32451	P32451	2	2	2	Biotin synthase, mitochondrial	BIO2		1	2	2	2	8.5	8.5	8.5	41.884	375	375	0	2.5804	0.33999	0.72515	4.7476	2	1	Median	190790000	135200000	55589000				804	1446;5554	True;True	1476;5625	2367;8759	3745;14445	3745;14445			0.000551699	steelblue
P19263	P19263	2	2	2	Mediator of RNA polymerase II transcription subunit 14	RGR1		1	2	2	2	2.1	2.1	2.1	123.36	1082	1082	0	5.2091	0.35053	0.72615	13.002	2	2	Median	56139000	40711000	15428000				444	8391;16459	True;True	8505;16726	13546;26416	22141;42827	22141;42827			0.000581492	steelblue
P28272	P28272	7	7	7	Dihydroorotate dehydrogenase (fumarate)	URA1		1	7	7	7	49.4	49.4	49.4	34.801	314	314	0	94.172	0.34786	0.72813	25.671	8	0	Median	10508000000	7816700000	2691100000				695	1437;4570;5699;6238;6541;6732;10828	True;True;True;True;True;True;True	1467;4634;5776;6319;6623;6819;11000	2355;2356;2357;7236;7237;7238;9131;9132;10007;10422;10692;10693;10694;17440	3729;3730;3731;11957;11958;11959;11960;11961;11962;11963;11964;11965;11966;15152;15153;15154;15155;16541;17201;17622;17623;17624;17625;28163;28164	3730;11963;15153;16541;17201;17624;28163			0.000644814	steelblue
P40498	P40498	5	5	5	U3 small nucleolar RNA-associated protein 25	UTP25		1	5	5	5	8.7	8.7	8.7	83.99	721	721	0	8.4245	0.3476	0.7287	21.921	6	4	Median	900490000	653630000	246860000				1652	3274;7690;10455;15301;15972	True;True;True;True;True	3321;7789;10624;15554;16236	5213;12357;12358;16783;24598;25749	8570;20223;20224;27104;39717;41805;41806	8570;20224;27104;39717;41805			0.000664164	steelblue
P24783	P24783	10	10	10	ATP-dependent RNA helicase DBP2	DBP2		1	10	10	10	33	33	33	60.999	546	546	0	155.1	0.34381	0.72977	12.558	9	0	Median	5606800000	3965200000	1641600000				574	200;3566;3567;4398;10080;10908;11280;14258;16417;16449	True;True;True;True;True;True;True;True;True;True	205;3620;3621;4460;10243;11080;11454;14493;16684;16716	381;382;383;384;385;386;5632;5633;7025;16194;17545;17546;18066;18067;18068;22905;22906;26361;26403	605;606;607;608;609;610;611;612;9221;9222;9223;11647;26165;28314;28315;28316;28317;29155;29156;29157;29158;36913;36914;36915;42749;42750;42809	605;9221;9222;11647;26165;28315;29157;36914;42749;42809			0.00070191	steelblue
P53195	P53195	4	4	4	Conserved oligomeric Golgi complex subunit 7	COG7		1	4	4	4	19	19	19	31.775	279	279	0	12.955	0.35345	0.7336	37.116	4	3	Median	194420000	116150000	78267000				2065	570;571;2001;2677	True;True;True;True	585;586;2037;2717	966;967;3199;4237	1489;1490;5039;6801	1489;1490;5039;6801			0.000853417	steelblue
P31385	P31385	2	2	2	Transcriptional regulatory protein DEP1	DEP1		1	2	2	2	8.6	8.6	8.6	46.977	405	405	0	3.6616	0.35319	0.73453	71.282	2	1	Median	66545000	53461000	13084000				749	3798;9603	True;True	3855;9744	5985;15513	9892;25170	9892;25170			0.000894388	steelblue
P53131	P53131	3	3	3	Pre-mRNA-splicing factor ATP-dependent RNA helicase PRP43	PRP43		1	3	3	3	4.7	4.7	4.7	87.561	767	767	0	5.2829	0.34073	0.7364	9.0782	3	0	Median	548380000	390820000	157560000				2036	11225;12300;16650	True;True;True	11399;12493;16918	17975;19612;26701	28983;28984;31493;43259	28983;31493;43259			0.000982171	steelblue
P49775	P49775	3	3	3	Bis(5-adenosyl)-triphosphatase	HNT2		1	3	3	3	22.3	22.3	22.3	23.541	206	206	0	12.517	0.35294	0.73937	121.07	3	2	Median	334630000	173770000	160860000				1946	4594;9661;10459	True;True;True	4658;9805;10628	7267;15601;16788	12012;12013;25290;27111	12013;25290;27111			0.00113758	steelblue
Q02805	Q02805	2	2	2	Protein ROD1	ROD1		1	2	2	2	3.5	3.5	3.5	92.348	837	837	0	4.4922	0.34457	0.74328	29.299	2	0	Median	95450000	64330000	31121000				2356	13974;15072	True;True	14203;15319	22300;24191	35905;39030	35905;39030			0.00137568	steelblue
P38772	P38772	2	2	2	Box C/D snoRNA protein 1	BCD1		1	2	2	2	12.8	12.8	12.8	42.333	366	366	0	20.743	0.34813	0.74497	1.6783	2	1	Median	131060000	97389000	33670000				1343	1281;4459	True;True	1311;4522	2133;7106	3391;11772	3391;11772			0.00149172	steelblue
P39524	P39524	2	2	2	Probable phospholipid-transporting ATPase DRS2	DRS2		1	2	2	2	2.4	2.4	2.4	153.76	1355	1355	0	5.1946	0.35223	0.74717	39.226	2	1	Median	188970000	128730000	60246000				1463	3439;14081	True;True	3489;14312	5442;22501	8915;8916;36222	8916;36222			0.00165585	steelblue
P32564	P32564	2	2	2	Protein SCM4	SCM4		1	2	2	2	10.7	10.7	10.7	20.118	187	187	0	3.3446	0.35688	0.75521	42.138	3	0	Median	203900000	141450000	62455000				850	9706;14267	True;True	9852;9853;14502	15661;15662;22919	25365;25366;36931	25366;36931			0.00240111	steelblue
P39521	P39521	3	3	3	Pre-rRNA-processing protein FHL1	FHL1		1	3	3	3	6.2	6.2	6.2	103.5	936	936	0	14.743	0.36979	0.75645	11.45	3	1	Median	403130000	269910000	133230000				1460	5920;13912;15694	True;True;True	5999;14140;15955	9474;22208;25276	15665;15666;35763;40879	15666;35763;40879			0.00253931	steelblue
Q07953	Q07953	5	5	5	Ribosome maturation protein SDO1	SDO1		1	5	5	5	38.8	38.8	38.8	28.283	250	250	0	24.723	0.35754	0.75833	16.558	3	0	Median	677230000	465430000	211800000				2752	1313;7336;8324;9183;14944	True;True;True;True;True	1343;7429;8438;9306;15191	2184;11768;13446;14862;24022	3461;3462;19364;21969;24149;38764	3461;19364;21969;24149;38764			0.00276227	steelblue
Q02863	Q02863	2	2	2	Ubiquitin carboxyl-terminal hydrolase 16	UBP16		1	2	2	2	6	6	6	56.919	499	499	0	9.9648	0.36356	0.76223	25.798	2	1	Median	99815000	66673000	33142000				2358	812;1524	True;True	830;1554	1331;2480	2083;3912	2083;3912			0.00328068	steelblue
P32476	P32476	7	7	7	Squalene monooxygenase	ERG1		1	7	7	7	24	24	24	55.125	496	496	0	36.981	0.36306	0.76343	19.794	8	0	Median	10245000000	6521300000	3724000000				821	2539;3393;12257;12966;15026;15368;15384	True;True;True;True;True;True;True	2576;3442;12447;13172;15273;15624;15641	3980;5382;5383;5384;5385;5386;19533;20624;20625;24133;24134;24780;24781;24801;24802	6345;6346;8832;8833;8834;8835;8836;31376;33059;33060;33061;33062;38934;38935;40042;40043;40044;40071;40072;40073;40074	6346;8833;31376;33059;38935;40042;40073			0.00345657	steelblue
P38175	P38175	2	2	2	37S ribosomal protein MRP21, mitochondrial	MRP21		1	2	2	2	18.6	18.6	18.6	20.394	177	177	0	1.9149	0.36716	0.76444	22.888	2	1	Median	159370000	122820000	36550000				1215	6395;12816	True;True	6476;13021	10223;20416	16881;32754	16881;32754			0.00361099	steelblue
Q06839	Q06839	4	4	4	PX domain-containing protein YPR097W	YPR097W		1	4	4	4	6.1	6.1	6.1	123.08	1073	1073	0	7.5145	0.36496	0.76524	32.75	3	1	Median	238480000	160870000	77603000				2710	1675;2018;8328;9808	True;True;True;True	1705;2054;8442;9967	2686;3224;13450;15815	4237;5078;21976;25585	4237;5078;21976;25585			0.00373757	steelblue
Q06630	Q06630	2	2	2	Mitochondrial homologous recombination protein 1	MHR1		1	2	2	2	12.8	12.8	12.8	26.894	226	226	0	13.347	0.37078	0.76832	3.706	2	1	Median	135970000	86191000	49776000				2686	7597;8132	True;True	7694;8245	12199;12200;13139	20003;20004;21489	20004;21489			0.00426204	steelblue
P53199	P53199	7	7	7	Sterol-4-alpha-carboxylate 3-dehydrogenase, decarboxylating	ERG26		1	7	7	7	27.5	27.5	27.5	38.706	349	349	0	33.339	0.37057	0.76871	38.965	4	0	Median	2030100000	1463400000	566700000				2066	399;789;4968;5556;8556;11175;14216	True;True;True;True;True;True;True	411;807;5034;5627;8672;11349;14451	684;1292;1293;7803;8761;13771;17900;17901;22835	1097;2019;2020;2021;12870;12871;14447;22472;28864;28865;36804	1097;2021;12870;14447;22472;28865;36804			0.00433285	steelblue
P47102	P47102	2	2	2	ARF guanine-nucleotide exchange factor 1	GEA1		1	2	2	2	1.6	1.6	1.6	159.44	1408	1408	0	2.9039	0.36399	0.76923	19.723	2	1	Median	68332000	46618000	21715000				1865	5235;7912	True;True	5303;8025	8254;12810	13617;20941	13617;20941			0.00442886	steelblue
Q00246	Q00246	3	3	3	GTP-binding protein RHO4	RHO4		1	3	3	3	11	11	11	32.185	291	291	0	2.5258	0.36412	0.76992	30.892	3	2	Median	165090000	123240000	41856000				2278	5764;9676;10726	True;True;True	5842;9820;10897	9223;15618;17276	15286;25310;27907	15286;25310;27907			0.00455913	steelblue
P39676	P39676	18	18	18	Flavohemoprotein	YHB1		1	18	18	18	63.7	63.7	63.7	44.646	399	399	0	204.57	0.36788	0.77227	11.228	35	0	Median	66260000000	47940000000	18320000000				1473	1099;1372;3358;4046;4193;4194;5978;6439;7344;7531;8972;9493;9791;10169;10398;10868;13136;15186	True;True;True;True;True;True;True;True;True;True;True;True;True;True;True;True;True;True	1127;1402;3406;3407;4107;4254;4255;6058;6520;7437;7628;9093;9622;9623;9950;10333;10567;11040;13345;15437	1765;1766;2268;2269;5330;5331;5332;5333;5334;5335;6342;6612;6613;6614;6615;6616;6617;6618;9562;9563;9564;9565;9566;10287;10288;11787;11788;11789;11790;12093;14557;14558;15326;15327;15328;15329;15330;15331;15789;15790;15791;16333;16334;16335;16336;16705;17491;20855;24391;24392	2752;2753;2754;2755;3596;3597;3598;8747;8748;8749;8750;8751;8752;8753;8754;8755;8756;10445;10446;10877;10878;10879;10880;10881;10882;10883;10884;10885;10886;10887;10888;10889;10890;10891;10892;15788;15789;15790;15791;15792;15793;15794;15795;16981;16982;16983;16984;16985;16986;16987;19389;19390;19391;19392;19393;19851;23669;23670;24887;24888;24889;24890;24891;24892;24893;24894;24895;24896;24897;24…	2755;3598;8756;10446;10877;10886;15795;16987;19389;19851;23669;24894;25549;26379;27002;28237;33402;39404	187;188	226;384	0.00502829	steelblue
Q12298	Q12298	2	2	2	Uncharacterized ABC transporter ATP-binding protein YDR061W			1	2	2	2	3.5	3.5	3.5	61.191	539	539	0	1.9134	0.37083	0.77242	0.055432	2	2	Median	77251000	52740000	24511000				2946	4540;10636	True;True	4604;10807	7202;17090	11908;27576	11908;27576			0.00505962	steelblue
P38199	P38199	2	2	2	Heterogeneous nuclear rnp K-like protein 2	HEK2		1	2	2	2	11.8	11.8	11.8	41.682	381	381	0	13.035	0.37855	0.77408	15.306	3	0	Median	1093200000	773720000	319480000				1221	11860;14401	True;True	12043;14638	18915;18916;23122;23123	30428;30429;30430;37254;37255	30428;37254			0.00541785	steelblue
P39962	P39962	3	3	3	Casein kinase I homolog 3	YCK3		1	3	3	3	10.7	10.7	10.7	60.26	524	524	0	12.25	0.36833	0.78293	18.096	4	0	Median	585380000	421620000	163760000				1511	12053;13241;16378	True;True;True	12240;13450;16645	19238;21018;26303;26304	30937;33661;42664;42665	30937;33661;42665			0.00772473	steelblue
Q06144	Q06144	3	3	3	Protein ORM2	ORM2		1	3	3	3	15.3	15.3	15.3	24.854	216	216	0	48.783	0.37071	0.783	17.26	3	0	Median	702790000	489780000	213010000				2630	9570;10010;10011	True;True;True	9708;10172;10173	15463;16101;16102	25101;26004;26005;26006;26007	25101;26004;26007			0.00774592	steelblue
Q08269;P43553	Q08269;P43553	2;1	2;1	2;1	Magnesium transporter ALR1;Magnesium transporter ALR2	ALR1;ALR2	;	2	2	2	2	2.8	2.8	2.8	95.868	859	859;858	0	3.7363	0.38347	0.78815	2.1875	2	2	Median	108490000	74851000	33642000				2777	13376;13645	True;True	13586;13866	21243;21695	34054;34842	34054;34842			0.00944928	steelblue
Q02256	Q02256	2	2	2	Tyrosine-protein phosphatase YVH1	YVH1		1	2	2	2	8.5	8.5	8.5	41.185	364	364	0	7.3559	0.36976	0.7891	11.115	2	0	Median	261640000	188470000	73174000				2322	7895;8025	True;True	8005;8138	12784;12994	20902;20903;21278	20902;21278			0.00979633	steelblue
P22108	P22108	3	3	3	5,5-P-1,P-4-tetraphosphate phosphorylase 2	APA2		1	3	3	3	14.8	14.8	14.8	36.84	325	325	0	6.1133	0.38245	0.78965	30.599	2	1	Median	151230000	103330000	47909000				507	1779;4493;12933	True;True;True	1812;4556;13138	2861;7147;20579	4513;11837;32995	4513;11837;32995			0.0100022	steelblue
P53188	P53188	2	2	2	rRNA-processing protein CGR1	CGR1		1	2	2	2	17.5	17.5	17.5	14.417	120	120	0	4.2246	0.37522	0.7914	10.658	4	0	Median	535160000	387250000	147910000				2060	7241;7517	True;True	7333;7612	11617;11618;11619;12074	19128;19129;19130;19131;19132;19824	19130;19824			0.0106821	steelblue
Q99369	Q99369	3	3	3	Family of serine hydrolases 3	FSH3		1	3	3	3	14.7	14.7	14.7	30.418	266	266	0	4.7518	0.37663	0.79148	32.8	3	0	Median	166050000	113720000	52334000				3092	7478;8287;11153	True;True;True	7572;8401;11327	12005;13354;17873	19689;21816;28823	19689;21816;28823			0.0107141	steelblue
Q05580	Q05580	7	7	7	E3 ubiquitin-protein ligase HEL2	HEL2		1	7	7	7	17.1	17.1	17.1	72.755	639	639	0	19.934	0.37623	0.79239	26.133	5	0	Median	705800000	483680000	222120000				2587	2639;11320;12096;12942;13172;13439;15624	True;True;True;True;True;True;True	2679;11495;12283;13147;13381;13653;15885	4181;18124;19297;20589;20910;20911;21334;21335;25177	6721;29245;31010;33009;33498;33499;34203;34204;40722	6721;29245;31010;33009;33498;34204;40722			0.011084	steelblue
P30771	P30771	2	2	2	ATP-dependent helicase NAM7	NAM7		1	2	2	2	3.8	3.8	3.8	109.43	971	971	0	6.2513	0.37354	0.79301	16.616	2	2	Median	197590000	138810000	58775000				735	8448;13263	True;True	8563;13472	13627;21066	22267;33782	22267;33782			0.0113422	steelblue
Q06168	Q06168	7	7	7	Chromatin structure-remodeling complex subunit SFH1	SFH1		1	7	7	7	38	38	38	48.777	426	426	0	35.136	0.37431	0.79515	20.502	4	0	Median	455800000	320960000	134850000				2633	1959;2140;2217;6781;15917;15937;16183	True;True;True;True;True;True;True	1994;2177;2254;6868;16181;16201;16448	3141;3426;3537;10760;25628;25665;26022	4953;5452;5453;5624;5625;17720;41589;41650;42216	4953;5452;5624;17720;41589;41650;42216			0.0122732	steelblue
P32913	P32913	2	2	2	Vacuolar protein sorting-associated protein 17	VPS17		1	2	2	2	8.7	8.7	8.7	63.203	551	551	0	8.4178	0.36831	0.7954	35.866	2	0	Median	148650000	105280000	43372000				939	9649;14635	True;True	9793;14875	15586;23474	25272;37785	25272;37785			0.0123861	steelblue
P38331	P38331	4	4	4	HD domain-containing protein YBR242W			1	4	4	4	27.3	27.3	27.3	27.576	238	238	0	11.822	0.38431	0.79572	23.336	4	2	Median	321170000	237160000	84010000				1267	1806;3219;5664;10030	True;True;True;True	1841;3266;5741;10193	2904;5138;9078;16125;16126	4577;8459;8460;15066;26049;26050	4577;8460;15066;26050			0.0125319	steelblue
Q12181	Q12181	2	2	2	NADPH-dependent diflavin oxidoreductase 1	TAH18		1	2	2	2	6.1	6.1	6.1	72.327	623	623	0.0020964	1.4247	0.37835	0.79859	59.722	3	2	Median	56371000	48909000	7461900				2910	9513;10339	True;True	9644;10505	15355;15356;16579	24938;24939;26755	24938;26755			0.0139061	steelblue
P39538	P39538	4	4	4	Ubiquitin carboxyl-terminal hydrolase 12	UBP12		1	4	4	4	3.7	3.7	3.7	143.19	1254	1254	0	4.3663	0.36895	0.79861	19.542	3	0	Median	230960000	155790000	75177000				1469	124;1865;7119;8559	True;True;True;True	125;1900;7209;8675	255;2980;11369;13776	405;4710;18727;22478	405;4710;18727;22478			0.0139161	steelblue
Q99247	Q99247	3	3	3	Uncharacterized WD repeat-containing protein YOL087C			1	3	3	3	5	5	5	125.38	1116	1116	0	10.294	0.37792	0.80001	16.679	3	2	Median	64865000	44728000	20136000				3082	8961;10697;14598	True;True;True	9082;10868;14838	14522;14523;17178;23419	23617;23618;27715;37710	23618;27715;37710			0.0146319	steelblue
P00358	P00358	20	4	3	Glyceraldehyde-3-phosphate dehydrogenase 2	TDH2		1	20	4	3	84.3	33.4	26.2	35.846	332	332	0	122.77	0.37697	0.80014	21.546	17	0	Median	29062000000	21076000000	7986300000				34	1141;2594;3340;3976;5618;5820;6079;7066;7790;8748;8749;9168;9319;9320;10730;14763;15318;15433;15897;16218	False;False;False;False;True;False;True;False;False;False;False;False;False;False;True;False;True;False;False;False	1170;2631;3387;4037;5691;5899;6160;7155;7895;7896;7897;8868;8869;9290;9291;9442;9443;10901;15006;15572;15573;15691;16160;16161;16483	1893;4073;4074;4075;4076;4077;4078;4079;4080;4081;5300;6236;6237;8985;8986;8987;8988;8989;8990;8991;8992;8993;8994;8995;8996;8997;8998;8999;9000;9001;9315;9753;9754;9755;11261;11262;11263;11264;11265;11266;11267;11268;11269;11270;11271;11272;11273;11274;11275;11276;11277;12546;12547;12548;12549;12550;12551;12552;12553;12554;12555;12556;12557;12558;12559;12560;12561;12562;12563;12564;12565;12566;1…	2959;6513;6514;6515;6516;6517;6518;6519;6520;6521;6522;6523;6524;6525;6526;6527;6528;6529;6530;6531;6532;6533;6534;6535;6536;6537;6538;8700;8701;10261;10262;10263;10264;14912;14913;14914;14915;14916;14917;14918;14919;14920;14921;14922;14923;14924;14925;14926;14927;14928;14929;14930;14931;14932;14933;14934;14935;14936;14937;15432;16061;16062;16063;16064;16065;18483;18484;18485;18486;18487;18488;18…	2959;6523;8700;10264;14920;15432;16062;18501;20524;22920;22924;24126;24480;24490;27921;38262;39823;40199;41515;42311	4;5;6;7;8	128;131;173;179;229	0.0147	steelblue
Q08237	Q08237	5	5	5	RNA exonuclease 4	REX4		1	5	5	5	27.7	27.7	27.7	32.895	289	289	0	33.766	0.38128	0.80023	12.31	5	3	Median	410670000	298300000	112370000				2775	689;13757;14818;15220;16349	True;True;True;True;True	704;13980;15062;15471;16615	1147;21959;23813;24447;26260	1796;35305;38398;38399;39488;42602;42603	1796;35305;38399;39488;42603			0.0147472	steelblue
P53920	P53920	8	8	8	Pro-apoptotic serine protease NMA111	NMA111		1	8	8	8	12.8	12.8	12.8	110.88	997	997	0	29.092	0.37826	0.80077	13.78	6	0	Median	1309700000	895560000	414130000				2213	6346;6412;6823;9105;9325;14439;15239;15929	True;True;True;True;True;True;True;True	6427;6493;6911;9227;9448;14677;15491;16193	10157;10243;10832;14739;15082;23180;24479;24480;25654	16787;16910;17828;23954;24505;37336;39531;39532;41634	16787;16910;17828;23954;24505;37336;39531;41634			0.0150334	steelblue
P13712	P13712	2	2	2	Chromatin assembly factor 1 subunit p50	MSI1		1	2	2	2	9	9	9	47.364	422	422	0	3.6869	0.38738	0.80281	19.063	2	0	Median	180140000	118820000	61322000				334	5735;16102	True;True	5813;16367	9183;25917	15229;42057;42058	15229;42057			0.0161574	steelblue
P43583	P43583	4	4	4	Proteasome activator BLM10	BLM10		1	4	4	4	3.5	3.5	3.5	245.99	2143	2143	0	19.912	0.38257	0.80285	114.98	3	2	Median	750830000	686870000	63964000				1772	824;6428;10217;13987	True;True;True;True	842;6509;10382;14216	1348;10261;16406;22317	2109;2110;16935;26496;35937	2110;16935;26496;35937			0.0161801	steelblue
O13525	O13525	2	2	2	Ubiquinone biosynthesis protein COQ4, mitochondrial	COQ4		1	2	2	2	8.4	8.4	8.4	38.627	335	335	0.00035907	1.655	0.3832	0.80302	22.116	2	0	Median	166410000	108850000	57554000				12	2737;4455	True;True	2777;4518	4329;7102	6962;11766	6962;11766			0.016277	steelblue
P38818	P38818	3	3	3	Cytochrome c lysine N-methyltransferase 1	CTM1		1	3	3	3	7.9	7.9	7.9	68.284	585	585	0	2.5909	0.39018	0.80335	2.84	3	2	Median	183480000	125030000	58449000				1371	2412;12485;12977	True;True;True	2449;12683;13183	3810;19906;20639	6082;31955;33084	6082;31955;33084			0.0164665	steelblue
P38805	P38805	5	5	5	Ribosome production factor 1	RPF1		1	5	5	5	28.1	28.1	28.1	35.121	295	295	0	26.311	0.37886	0.80371	10.885	5	0	Median	1480700000	1030700000	449970000				1362	2147;2931;3646;4009;6254	True;True;True;True;True	2184;2972;3701;4070;6335	3438;4648;5739;6281;10028	5467;5468;7523;7524;9381;9382;10340;10341;16572	5467;7523;9381;10341;16572			0.0166754	steelblue
P38697;P39567;O42831	P38697;P39567	10;6;2	5;3;0	5;3;0	Inosine-5-monophosphate dehydrogenase 2;Putative inosine-5-monophosphate dehydrogenase 1	IMD2;IMD1	;	3	10	5	5	30	14	14	56.529	523	523;403;157	0	27.615	0.38477	0.80391	1.5558	3	0	Median	1778500000	1239500000	539010000				1310	1253;5318;5336;5443;9264;10516;10517;10812;12952;13793	False;False;True;True;True;False;False;False;True;True	1282;1283;5387;5405;5513;9387;10685;10686;10984;13158;14017	2091;2092;2093;8366;8367;8368;8369;8370;8392;8567;14986;16884;16885;16886;16887;17420;17421;17422;20606;20607;22027	3318;3319;3320;3321;3322;13777;13778;13779;13780;13781;13811;13812;14120;24352;27274;27275;27276;27277;27278;27279;27280;28139;28140;28141;33035;33036;33037;35463	3320;13780;13812;14120;24352;27274;27280;28140;33037;35463	178	424	0.0167923	steelblue
P37263	P37263	4	4	4	UPF0743 protein YCR087C-A			1	4	4	4	30.7	30.7	30.7	17.738	153	153	0	8.7225	0.37897	0.80556	14.766	4	0	Median	544720000	367720000	177000000				1146	6016;13005;15787;15788	True;True;True;True	6096;13211;16050;16051	9652;20672;20673;25421;25422	15919;33128;33129;33130;41237;41238;41239;41240	15919;33130;41238;41240			0.0177841	steelblue
P38080	P38080	9	9	9	Serine/threonine-protein kinase AKL1	AKL1		1	9	9	9	17.1	17.1	17.1	123.99	1108	1108	0	52.544	0.38426	0.80762	21.537	4	0	Median	1326600000	943940000	382660000				1178	4548;8836;8899;9936;11519;12116;13410;14457;16134	True;True;True;True;True;True;True;True;True	4612;8957;9020;10096;11695;12303;13623;14695;16399	7213;14338;14423;15996;18384;19325;21297;23202;25959	11923;23359;23360;23487;25845;29612;29613;31046;34141;37367;42122	11923;23359;23487;25845;29613;31046;34141;37367;42122			0.0190909	steelblue
P53742	P53742	8	8	8	Nucleolar GTP-binding protein 2	NOG2		1	8	8	8	19.5	19.5	19.5	55.488	486	486	0	50.962	0.38022	0.80769	15.901	6	0	Median	1423700000	1018300000	405400000				2168	915;1070;1501;4567;6721;11577;13620;14999	True;True;True;True;True;True;True;True	938;1098;1531;4631;6808;11755;13840;15246	1491;1727;2439;7233;10677;18466;18467;21637;24097	2338;2692;3843;3844;11952;11953;17599;29751;29752;29753;34718;38878	2338;2692;3843;11953;17599;29751;34718;38878			0.0191367	steelblue
P32873	P32873	4	4	4	GTPase-activating protein BEM3	BEM3		1	4	4	4	4.3	4.3	4.3	124.91	1128	1128	0	5.7045	0.38266	0.80789	59.226	3	3	Median	105520000	70637000	34879000				922	8922;10657;15028;15658	True;True;True;True	9043;10828;15275;15919	14452;14453;17123;24136;25225	23530;23531;27626;38938;40806	23530;27626;38938;40806			0.019268	steelblue
P39965	P39965	2	2	2	Probable proline--tRNA ligase, mitochondrial	AIM10		1	2	2	2	5.2	5.2	5.2	65.88	576	576	0	3.0973	0.38529	0.81177	10.32	2	1	Median	140740000	101150000	39594000				1512	13074;15707	True;True	13283;15968	20772;25292	33269;40902	33269;40902			0.0219689	steelblue
P22353	P22353	3	3	3	54S ribosomal protein L8, mitochondrial	MRPL8		1	3	3	3	20.6	20.6	20.6	26.945	238	238	0.0027624	1.2722	0.38811	0.81185	33.238	3	3	Median	572770000	389410000	183360000				527	4103;10260;13643	True;True;True	4164;10426;13864	6430;16476;21692	10584;26608;34837	10584;26608;34837			0.0220277	steelblue
P22202	P22202	12	9	8	Heat shock protein SSA4	SSA4		1	12	9	8	33.2	26.9	25.2	69.65	642	642	0	34.768	0.3802	0.81418	35.7	5	0	Median	1100000000	758450000	341600000				518	1019;1449;1510;4514;4873;8060;8398;8399;9592;10520;10542;13997	True;False;True;True;True;True;False;False;True;True;True;True	1046;1479;1540;4577;4939;8173;8512;8513;9730;10690;10713;14226	1651;2370;2371;2372;2454;7171;7668;13039;13554;13555;13556;13557;13558;15489;16906;16907;16940;16941;22334	2579;3750;3751;3752;3753;3873;11868;12646;21341;21342;22152;22153;22154;22155;22156;22157;22158;22159;22160;22161;25133;27321;27322;27323;27374;27375;35969	2579;3753;3873;11868;12646;21341;22155;22160;25133;27323;27374;35969			0.0238	steelblue
Q8J0M4	Q8J0M4	2	2	2	UPF0357 protein YCL012C			1	2	2	2	20.9	20.9	20.9	15.588	134	134	0	5.2232	0.38905	0.81442	10.281	2	0	Median	158830000	113130000	45693000				3066	4414;11251	True;True	4476;11425	7043;18013	11675;29035	11675;29035			0.0239892	steelblue
P39715	P39715	7	7	7	Shuttling pre-60S factor ECM1	ECM1		1	7	7	7	51.9	51.9	51.9	23.891	212	212	0	28.108	0.38403	0.81504	24.747	5	0	Median	3209200000	1932800000	1276400000				1482	367;2070;7902;10638;12230;13873;14485	True;True;True;True;True;True;True	379;2107;8014;10809;12419;14098;14723	639;640;3327;12797;17092;17093;17094;19492;22154;23241	1030;1031;1032;5313;20919;27579;27580;27581;31304;31305;35681;35682;37431	1032;5313;20919;27579;31304;35681;37431			0.0244834	steelblue
P19358	P19358	17	17	12	S-adenosylmethionine synthase 2	SAM2		1	17	17	12	75.5	75.5	55.2	42.255	384	384	0	210.18	0.38918	0.81634	11.606	31	0	Median	55600000000	39328000000	16272000000				445	920;921;3331;6099;6437;8763;10032;11802;12290;12291;12865;12993;13844;13979;14540;15056;16264	True;True;True;True;True;True;True;True;True;True;True;True;True;True;True;True;True	943;944;3378;6180;6518;8883;10195;11983;12483;12484;13070;13199;14069;14208;14779;15303;16530	1497;1498;1499;5286;5287;9818;9819;10274;10275;10276;10277;10278;10279;10280;10281;10282;10283;10284;10285;14114;16128;16129;16130;18812;18813;18814;18815;18816;18817;19595;19596;19597;20483;20659;22111;22112;22113;22114;22306;22307;23314;23315;24171;24172;26136;26137	2347;2348;2349;2350;2351;8674;8675;8676;8677;16232;16233;16234;16235;16236;16957;16958;16959;16960;16961;16962;16963;16964;16965;16966;16967;16968;16969;16970;16971;16972;16973;16974;16975;16976;16977;16978;16979;22996;26052;26053;26054;26055;26056;30272;30273;30274;30275;30276;30277;30278;30279;30280;30281;30282;30283;31464;31465;31466;31467;31468;31469;32852;33110;33111;35615;35616;35617;35618;…	2347;2351;8677;16233;16957;22996;26055;30272;31465;31469;32852;33110;35617;35920;37547;38996;42427			0.0255473	steelblue
Q02772	Q02772	3	3	3	Mitochondrial protein PET191	PET191		1	3	3	3	30.6	30.6	30.6	12.394	108	108	0	11.365	0.38042	0.8191	46.086	2	1	Median	242440000	175350000	67092000				2344	5211;11747;16211	True;True;True	5279;11927;16476	8223;18725;26057	13573;30134;42273	13573;30134;42273			0.0279331	steelblue
P53849	P53849	5	5	5	Zinc finger protein GIS2	GIS2		1	5	5	5	55.6	55.6	55.6	17.103	153	153	0	16.661	0.39336	0.82063	15.942	7	0	Median	4328900000	2901000000	1427900000				2179	1521;6295;6296;10889;11072	True;True;True;True;True	1551;6376;6377;11061;11245	2476;2477;10076;10077;10078;10079;17523;17765	3906;3907;3908;16653;16654;16655;16656;16657;28284;28664	3907;16653;16656;28284;28664			0.0293329	steelblue
P38221	P38221	3	3	3	Phosphatidate cytidylyltransferase	CDS1		1	3	3	3	6.3	6.3	6.3	51.822	457	457	0	6.2234	0.39502	0.8208	14.283	3	1	Median	16849000000	11063000000	5786100000				1228	3263;7850;8356	True;True;True	3310;7959;8470	5201;12719;13490	8557;20789;20790;22048;22049;22050;22051	8557;20790;22048			0.0294919	steelblue
P12683	P12683	13	13	11	3-hydroxy-3-methylglutaryl-coenzyme A reductase 1	HMG1		1	13	13	11	17.6	17.6	15.1	115.62	1054	1054	0	50.021	0.39211	0.82205	14.308	9	0	Median	2829500000	1994000000	835480000				309	464;685;1725;3679;6800;7093;7094;7572;8834;12383;12983;13689;16369	True;True;True;True;True;True;True;True;True;True;True;True;True	478;700;1757;3734;6888;7182;7183;7669;8955;12578;13189;13912;16636	817;1141;2786;5817;10786;11316;11317;11318;12162;14336;19737;19738;19739;20647;21756;21757;26286;26287	1277;1278;1784;1785;4401;9629;17757;18574;18575;18576;18577;19946;23357;31694;31695;31696;33095;34926;34927;34928;42639;42640	1277;1784;4401;9629;17757;18575;18576;19946;23357;31696;33095;34928;42639			0.0306831	steelblue
P07248	P07248	3	3	3	Regulatory protein ADR1	ADR1		1	3	3	3	3.5	3.5	3.5	150.94	1323	1323	0	22.726	0.38173	0.82443	13.475	3	2	Median	151370000	107970000	43404000				170	1244;8439;9432	True;True;True	1273;8554;9557	2076;13615;15232	3298;22248;22249;24727	3298;22248;24727			0.0330602	steelblue
Q12179	Q12179	2	2	2	Uncharacterized protein YPL245W	YPL245W		1	2	2	2	5.5	5.5	5.5	52.256	454	454	0	2.9848	0.39422	0.82493	15.367	2	1	Median	121250000	78435000	42819000				2908	2660;8953	True;True	2700;9074	4216;14509	6770;23600	6770;23600			0.0335783	steelblue
P38074	P38074	5	5	5	Protein arginine N-methyltransferase 1	HMT1		1	5	5	5	18.4	18.4	18.4	39.786	348	348	0	53.807	0.39294	0.82542	14.039	4	0	Median	2056400000	1703000000	353470000				1175	1387;1388;8352;9977;11542	True;True;True;True;True	1417;1418;8466;10138;11718	2288;2289;2290;2291;2292;13485;16057;18413;18414;18415;18416	3629;3630;3631;3632;3633;3634;22039;25942;29660;29661;29662;29663;29664;29665;29666;29667;29668;29669;29670;29671	3631;3634;22039;25942;29667			0.0340924	steelblue
P38226	P38226	3	3	3	Uncharacterized acyltransferase CST26	CST26		1	3	3	3	11.3	11.3	11.3	45.515	397	397	0	13.541	0.39826	0.82611	25.095	3	2	Median	222090000	147280000	74816000				1231	1883;5541;13145	True;True;True	1918;5612;13354	3000;8742;20866	4737;4738;14424;33421	4738;14424;33421			0.0348271	steelblue
P06704	P06704	2	2	2	Cell division control protein 31	CDC31		1	2	2	2	23.6	23.6	23.6	18.751	161	161	0	13.217	0.39627	0.82673	22.697	2	0	Median	283890000	187450000	96440000				143	10584;11718	True;True	10755;11898	17023;18687	27487;27488;30084	27487;30084			0.0354984	steelblue
Q12196	Q12196	5	5	5	Serine/threonine-protein kinase RIO1	RIO1		1	5	5	5	14.9	14.9	14.9	56.122	484	484	0	60.946	0.39291	0.82682	14.515	4	0	Median	579130000	395980000	183150000				2913	837;4305;6463;10753;12864	True;True;True;True;True	855;4366;6544;10924;13069	1365;6815;10322;17322;20482	2137;2138;11346;17035;27986;32851	2137;11346;17035;27986;32851			0.0355967	steelblue
P12904	P12904	2	2	2	5-AMP-activated protein kinase subunit gamma	SNF4		1	2	2	2	6.8	6.8	6.8	36.401	322	322	0	6.5911	0.38446	0.82708	27.561	3	0	Median	372480000	259210000	113270000				318	6691;8889	True;True	6777;9010	10632;10633;14411	17538;17539;23469	17538;23469			0.0358819	steelblue
P46992	P46992	3	3	3	Cell wall protein YJL171C			1	3	3	3	12.9	12.9	12.9	42.957	396	396	0	24.302	0.39333	0.82838	67.014	3	2	Median	581780000	385480000	196310000				1831	4937;7991;9532	True;True;True	5003;8104;9665	7757;12951;15380	12784;21218;24982	12784;21218;24982			0.037336	steelblue
P12962	P12962	5	5	5	Cap-associated protein CAF20	CAF20		1	5	5	5	28	28	28	18.223	161	161	0	53.458	0.39319	0.82849	23.196	6	0	Median	3488800000	2384600000	1104200000				320	5478;7326;7405;15835;15836	True;True;True;True;True	5548;7419;7498;16098;16099	8627;8628;11751;11878;11879;25477;25478;25479	14209;14210;14211;19337;19338;19502;19503;19504;19505;41321;41322;41323;41324	14211;19337;19503;41321;41324			0.0374613	steelblue
P04806	P04806	16	14	14	Hexokinase-1	HXK1		1	16	14	14	54.6	49.5	49.5	53.738	485	485	0	153.14	0.39045	0.82894	18.857	21	0	Median	11081000000	8105000000	2976000000				95	2195;2428;3422;5115;5771;5924;6635;7313;7590;7847;8466;11422;11720;14035;16224;16398	True;True;True;True;True;True;False;True;False;True;True;True;True;True;True;True	2232;2465;3471;5183;5849;6003;6721;7406;7687;7956;8581;11598;11900;14264;16489;16665	3506;3507;3831;3832;3833;5420;5421;8002;9236;9479;9480;9481;10550;10551;11731;11732;12186;12187;12697;12698;12699;13650;18252;18253;18689;22408;22409;26081;26082;26334;26335	5583;5584;5585;5586;5587;6115;6116;6117;6118;6119;8887;8888;8889;13159;15304;15672;15673;15674;15675;15676;15677;17398;17399;17400;19311;19312;19313;19978;19979;20729;20730;20731;20732;20733;20734;22296;22297;29418;29419;29420;29421;30086;30087;36084;36085;42335;42336;42337;42338;42710;42711	5585;6115;8888;13159;15304;15677;17398;19311;19978;20732;22297;29418;30087;36085;42337;42710			0.037977	steelblue
P53877	P53877	7	7	7	Pre-rRNA-processing protein IPI3	IPI3		1	7	7	7	15.1	15.1	15.1	61.772	555	555	0	46.813	0.39269	0.8294	33.861	7	0	Median	1044900000	740970000	303960000				2191	6110;9377;14394;14489;14508;15275;16421	True;True;True;True;True;True;True	6191;9500;14631;14727;14747;15527;16688	9835;15154;23110;23111;23248;23249;23275;24541;26365	16256;16257;24609;37233;37234;37235;37439;37440;37441;37484;37485;39624;42756	16257;24609;37235;37440;37485;39624;42756			0.0385102	steelblue
P30605	P30605	4	4	4	Myo-inositol transporter 1	ITR1		1	4	4	4	12.8	12.8	12.8	63.569	584	584	0	51.872	0.39163	0.82947	71.387	4	2	Median	505230000	353840000	151390000				729	5163;11460;12074;14646	True;True;True;True	5231;11636;12261;14886	8145;18298;19267;23488	13454;29481;30976;37806;37807	13454;29481;30976;37807			0.0385918	steelblue
P32623	P32623	3	3	3	Probable glycosidase CRH2	UTR2		1	3	3	3	10.5	10.5	10.5	49.906	467	467	0	31.028	0.39712	0.83005	12.196	5	3	Median	1568200000	1128500000	439760000				875	1795;10612;16551	True;True;True	1829;1830;10783;16819	2886;2887;2888;17057;17058;26547	4550;4551;4552;4553;27536;27537;43029;43030	4552;27537;43030	159;160	336;337	0.0392739	steelblue
Q08199	Q08199	3	3	3	Nucleotide exchange factor SIL1	SIL1		1	3	3	3	10.9	10.9	10.9	48.274	421	421	0	7.4399	0.39985	0.83133	16.914	3	3	Plateau	240190000	175640000	64544000				2764	930;10068;10732	True;True;True	953;10231;10903	1514;1515;16179;17287	2375;2376;26141;27928	2375;26141;27928			0.0408136	steelblue
P35688	P35688	2	2	2	Rho-GTPase-activating protein LRG1	LRG1		1	2	2	2	2.5	2.5	2.5	116.65	1017	1017	0.001407	1.4928	0.39353	0.83157	12.343	2	0	Median	216060000	144440000	71615000				1040	3748;14784	True;True	3803;15027	5913;23762	9786;38314	9786;38314			0.0411077	steelblue
P32466	P32466	4	4	3	Low-affinity glucose transporter HXT3	HXT3		1	4	4	3	14.3	14.3	12.2	62.557	567	567	0	42.629	0.39058	0.83174	13.529	3	0	Median	886540000	542640000	343900000				813	5295;5637;9674;12241	True;True;True;True	5363;5712;9818;12430	8337;8338;9035;15615;19504;19505;19506	13736;13737;13738;13739;13740;14996;25307;31322;31323;31324;31325	13737;14996;25307;31325			0.041317	steelblue
P38779	P38779	10	10	10	Proteasome-interacting protein CIC1	CIC1		1	10	10	10	24.7	24.7	24.7	42.529	376	376	0	29.593	0.39384	0.83201	8.0256	8	0	Median	2749300000	1938800000	810580000				1347	1249;2054;3032;3033;7769;7770;10316;10317;14427;14428	True;True;True;True;True;True;True;True;True;True	1278;2091;3073;3074;7871;7872;10482;10483;14665;14666	2086;3304;4789;4790;12506;12507;12508;16550;16551;16552;23164;23165	3309;5281;7741;7742;20422;20423;20424;26714;26715;26716;26717;37315;37316;37317	3309;5281;7741;7742;20422;20424;26714;26715;37315;37317			0.0416512	steelblue
Q05543	Q05543	4	4	4	Regulator of Ty1 transposition protein 103	RTT103		1	4	4	4	13.2	13.2	13.2	46.488	409	409	0	18.105	0.38993	0.83289	17.612	4	3	Median	401430000	272430000	129000000				2585	8800;10883;11601;13314	True;True;True;True	8920;11055;11779;13524	14232;17515;18504;21162	23206;28272;29815;33941;33942	23206;28272;29815;33941			0.0427556	steelblue
P53080	P53080	2	2	2	Enhancer of mRNA-decapping protein 1	EDC1		1	2	2	2	22.3	22.3	22.3	19.237	175	175	0	7.2306	0.38872	0.83319	13.946	2	0	Median	103710000	76202000	27510000				2016	11515;13492	True;True	11691;13708	18378;21410	29605;34325	29605;34325			0.0431375	steelblue
P53629	P53629	2	2	2	Sterol O-acyltransferase 2	ARE2		1	2	2	2	3.3	3.3	3.3	74.022	642	642	0	4.4341	0.39304	0.83396	4.4591	2	0	Median	560140000	399570000	160570000				2149	2014;4829	True;True	2050;4895	3219;7608	5071;5072;12558	5072;12558			0.0441302	steelblue
P25847	P25847	5	5	5	DNA mismatch repair protein MSH2	MSH2		1	5	5	5	6.7	6.7	6.7	108.88	964	964	0	11.419	0.3932	0.83418	6.3275	3	0	Median	575010000	374990000	200020000				662	3721;4732;5647;8546;15090	True;True;True;True;True	3776;4797;5723;8662;15337	5876;7464;7465;9051;13760;24218	9729;12331;12332;15021;22454;22455;39070	9729;12331;15021;22454;39070			0.0444172	steelblue
Q12355	Q12355	3	3	3	Cell wall mannoprotein PST1	PST1		1	3	3	3	10.8	10.8	10.8	45.776	444	444	0	10.469	0.41043	0.83419	22.321	3	2	Median	225560000	159150000	66417000				2963	8427;12212;15563	True;True;True	8541;12401;15824	13596;19469;25080	22216;31273;40571	22216;31273;40571			0.0444302	steelblue
P38112	P38112	5	5	5	ATP-dependent RNA helicase MAK5	MAK5		1	5	5	5	9.4	9.4	9.4	87.047	773	773	0	23.194	0.40489	0.83515	22.35	5	3	Median	474730000	326410000	148310000				1187	9148;10415;12748;14217;14847	True;True;True;True;True	9270;10584;12950;14452;15092	14810;16725;20289;22836;23867	24064;27028;32553;36805;36806;38506	24064;27028;32553;36806;38506			0.0457003	steelblue
Q03834	Q03834	8	8	8	DNA mismatch repair protein MSH6	MSH6		1	8	8	8	8.3	8.3	8.3	140.08	1242	1242	0	22.164	0.41661	0.83595	20.647	3	0	Median	553680000	260230000	293450000				2469	318;466;1467;1640;4790;10761;12895;13020	True;True;True;True;True;True;True;True	327;480;1497;1670;4855;10932;13100;13226	556;819;2398;2635;7554;17344;20531;20692	867;1280;3786;4156;12473;28030;32918;33154	867;1280;3786;4156;12473;28030;32918;33154			0.0467809	steelblue
P54784	P54784	2	2	2	Origin recognition complex subunit 1	ORC1		1	2	2	2	3.6	3.6	3.6	104.4	914	914	0.0085809	0.50679	0.39623	0.83662	20.091	2	0	Median	190400000	125710000	64692000				2245	5347;7742	True;True	5416;7843	8407;12463	13835;20366	13835;20366			0.0477014	steelblue
P14743	P14743	8	8	8	Glycylpeptide N-tetradecanoyltransferase	NMT1		1	8	8	8	30.5	30.5	30.5	52.837	455	455	0	54.156	0.39491	0.83781	22.25	6	0	Median	1625700000	1156100000	469550000				349	2871;2986;8616;9380;9835;10907;14448;15872	True;True;True;True;True;True;True;True	2912;3027;8733;9503;9994;11079;14686;16135	4557;4723;13844;13845;13846;15158;15856;17544;23191;25530;25531	7391;7641;22571;22572;22573;22574;24613;24614;24615;25648;25649;28313;37348;41404;41405;41406;41407	7391;7641;22573;24613;25649;28313;37348;41406			0.0493722	steelblue
P07277	P07277	8	8	8	Mevalonate kinase	ERG12		1	8	8	8	25.5	25.5	25.5	48.459	443	443	0	77.091	0.40082	0.83876	45.824	9	0	Median	1507500000	851360000	656100000				188	1332;5845;7501;8862;10360;12947;12999;16100	True;True;True;True;True;True;True;True	1362;5924;7596;8983;10526;13153;13205;16365	2210;2211;2212;9352;12049;14374;16604;16605;16606;20596;20666;25912;25913	3505;3506;3507;3508;15485;19786;23411;23412;26792;26793;26794;33020;33021;33121;42047;42048;42049;42050	3507;15485;19786;23411;26792;33020;33121;42050			0.0507392	lightblue
P25038	P25038	3	3	3	Translation initiation factor IF-2, mitochondrial	IFM1		1	3	3	3	6.5	6.5	6.5	75.656	676	676	0	19.505	0.39619	0.83891	11.37	4	0	Median	255110000	170490000	84622000				577	2534;3357;6291	True;True;True	2571;3405;6372	3974;5328;5329;10071	6333;6334;8743;8744;8745;8746;16646	6333;8743;16646			0.0509577	lightblue
P48237	P48237	2	2	2	Mitochondrial group I intron splicing factor CCM1	CCM1		1	2	2	2	3.8	3.8	3.8	101.42	864	864	0	6.1534	0.39756	0.8409	10.503	2	0	Median	391470000	254530000	136950000				1907	10384;13662	True;True	10552;13883	16642;21719	26855;34874	26855;34874			0.0539289	lightblue
Q08986	Q08986	3	3	3	S-adenosylmethionine permease SAM3	SAM3		1	3	3	3	7.7	7.7	7.7	64.353	587	587	0	27.384	0.40662	0.84181	31.024	2	1	Median	601980000	427930000	174060000				2837	2672;11514;16682	True;True;True	2712;11690;16951	4231;18377;26745	6793;29604;43322	6793;29604;43322			0.0553326	lightblue
Q05166	Q05166	4	4	4	Nucleoporin ASM4	ASM4		1	4	4	4	15.7	15.7	15.7	58.792	528	528	0	51.807	0.40009	0.84342	36.605	4	0	Median	298690000	192630000	106070000				2576	2391;9857;10129;11394	True;True;True;True	2428;10016;10293;11570	3777;15886;16269;18218	6030;6031;25688;25689;26280;29372;29373	6030;25689;26280;29372			0.0578867	lightblue
P38758	P38758	8	8	8	Putative oxidoreductase TDA3	TDA3		1	8	8	8	20.3	20.3	20.3	57.613	523	523	0	39.577	0.40183	0.84391	11.473	7	0	Median	1019900000	720630000	299310000				1336	1289;1290;4626;4993;9381;11023;14840;16444	True;True;True;True;True;True;True;True	1319;1320;4691;5059;9504;11196;15085;16711	2149;2150;2151;7310;7834;15159;17699;23855;23856;26395	3413;3414;3415;12071;12072;12912;24616;28557;38485;38486;38487;38488;42796;42797	3413;3415;12071;12912;24616;28557;38488;42796			0.0586822	lightblue
P42945	P42945	16	16	16	U3 small nucleolar RNA-associated protein 10	UTP10		1	16	16	16	10.7	10.7	10.7	200.08	1769	1769	0	60.113	0.39862	0.84417	17.262	11	0	Median	1871300000	1268400000	602900000				1752	438;577;2395;7056;8178;8196;8317;9384;12678;13753;14386;14802;15422;15461;15875;16005	True;True;True;True;True;True;True;True;True;True;True;True;True;True;True;True	452;592;2432;7145;8291;8309;8431;9507;12878;13976;14623;15045;15680;15720;16138;16270	738;974;3784;11249;13195;13221;13435;13436;15162;20176;21954;23101;23783;24864;24917;25534;25793	1175;1500;1501;6044;6045;6046;18470;21569;21600;21601;21953;21954;24620;24621;32350;35298;37222;38348;40176;40257;41410;41873	1175;1501;6044;18470;21569;21601;21953;24621;32350;35298;37222;38348;40176;40257;41410;41873			0.0591078	lightblue
P33748	P33748	2	2	2	Zinc finger protein MSN2	MSN2		1	2	2	2	5.7	5.7	5.7	77.86	704	704	0	12.253	0.40676	0.84482	25.635	2	1	Median	124070000	84711000	39362000				981	2172;12164	True;True	2209;12351	3474;19403	5533;31168	5533;31168			0.0601824	lightblue
P54781	P54781	9	9	9	Cytochrome P450 61	ERG5		1	9	9	9	24.3	24.3	24.3	61.334	538	538	0	26.788	0.39806	0.84491	13.477	5	0	Median	1600800000	1120100000	480710000				2243	1783;4834;4917;6237;7640;9605;10062;10623;12938	True;True;True;True;True;True;True;True;True	1816;4900;4983;6318;7739;9746;10225;10794;13143	2867;2868;7616;7730;10006;12271;15515;16172;17073;20584	4523;4524;4525;12567;12734;12735;16540;20099;25172;26130;26131;26132;27556;33001	4525;12567;12734;16540;20099;25172;26130;27556;33001			0.0603324	lightblue
P11484	P11484	24	1	1	Heat shock protein SSB1	SSB1		1	24	1	1	69.2	4.4	4.4	66.601	613	613	0	18.239	0.40327	0.84679	63.253	4	0	Median	7597400000	5315100000	2282300000				294	1151;1444;3640;3774;5748;6171;7341;8627;9779;10215;10518;11916;12025;12082;12743;12802;13208;13385;13534;13572;13573;13990;13991;15279	False;False;False;False;False;False;False;False;False;False;False;False;True;False;False;False;False;False;False;False;False;False;False;False	1180;1474;3695;3829;5826;6252;7434;8745;9936;9937;10379;10380;10687;12099;12211;12269;12945;13006;13417;13597;13752;13791;13792;14219;14220;15531	1906;1907;1908;2365;5726;5727;5728;5729;5730;5731;5732;5955;9199;9200;9916;9917;9918;9919;9920;11774;11775;11776;11777;11778;11779;11780;11781;11782;13888;13889;13890;13891;13892;13893;13894;13895;13896;13897;15771;15772;15773;15774;16401;16402;16403;16404;16888;16889;16890;16891;16892;19002;19003;19191;19192;19193;19194;19276;20260;20261;20262;20263;20264;20265;20266;20267;20268;20269;20270;2027…	2979;2980;2981;2982;2983;2984;2985;2986;2987;2988;2989;3742;3743;9359;9360;9361;9362;9363;9364;9365;9366;9367;9368;9369;9854;15251;15252;16369;16370;16371;16372;16373;16374;16375;16376;16377;16378;16379;16380;16381;16382;16383;16384;16385;19372;19373;19374;19375;19376;19377;19378;19379;19380;19381;19382;19383;22656;22657;22658;22659;22660;22661;22662;22663;22664;22665;22666;22667;22668;22669;2267…	2988;3742;9362;9854;15251;16381;19375;22658;25529;26491;27290;30558;30870;30985;32489;32700;33574;34087;34518;34605;34612;35949;35955;39637	80;81	470;522	0.0635333	lightblue
Q12296	Q12296	4	4	4	Protein MAM3	MAM3		1	4	4	4	14.4	14.4	14.4	77.711	706	706	0	11.117	0.3988	0.84801	21.023	4	0	Median	321650000	204370000	117280000				2945	17;6435;10107;12969	True;True;True;True	18;6516;10270;13175	36;10272;16237;20629	50;51;16955;26231;33068	50;16955;26231;33068			0.0656806	lightblue
Q05779	Q05779	3	3	3	Ubiquinone biosynthesis protein COQ9, mitochondrial	COQ9		1	3	3	3	8.5	8.5	8.5	29.958	260	260	0	3.6247	0.4043	0.84986	17.472	3	2	Median	110750000	69604000	41146000				2595	3932;8177;15460	True;True;True	3992;8290;15719	6175;13194;24916	10174;21568;40256	10174;21568;40256			0.0690445	lightblue
P47019	P47019	8	8	8	Ribosome biogenesis protein ALB1	ALB1		1	8	8	8	35.4	35.4	35.4	19.287	175	175	0	83.133	0.39981	0.85029	23.261	4	0	Median	1180200000	801410000	378760000				1838	7545;7546;8069;10012;10013;13375;13599;13600	True;True;True;True;True;True;True;True	7642;7643;8182;10174;10175;13585;13818;13819	12116;12117;12118;12119;13051;16103;16104;21242;21602;21603	19883;19884;19885;19886;19887;19888;21363;26008;26009;34053;34659;34660;34661	19886;19887;21363;26008;26009;34053;34659;34661			0.0698452	lightblue
P47054	P47054	5	5	5	Nucleoporin NUP192	NUP192		1	5	5	5	4.7	4.7	4.7	191.53	1683	1683	0	28.722	0.41347	0.85071	34.208	4	0	Median	229820000	152580000	77239000				1849	4047;10644;12017;13889;13893	True;True;True;True;True	4108;10815;12203;14116;14120	6343;17104;19181;22177;22182	10447;27600;27601;30856;35715;35716;35717;35727	10447;27600;30856;35716;35727			0.0706342	lightblue
P30665	P30665	5	5	5	DNA replication licensing factor MCM4	MCM4		1	5	5	5	10.4	10.4	10.4	105	933	933	0	16.968	0.41705	0.85098	13.323	4	0	Median	304460000	203310000	101150000				734	8867;9724;11534;11897;15024	True;True;True;True;True	8988;9873;11710;12080;15271	14382;15687;18402;18973;24130	23422;23423;25403;29647;30514;38930	23422;25403;29647;30514;38930			0.0711451	lightblue
P53893	P53893	7	7	7	Ribosome assembly protein 1	RIA1		1	7	7	7	10.5	10.5	10.5	124.46	1110	1110	0	20.679	0.39672	0.85112	8.2725	5	0	Median	750150000	505100000	245050000				2199	3500;5713;9630;11259;11795;14659;15481	True;True;True;True;True;True;True	3553;5791;9772;11433;11976;14899;15741	5538;9152;15548;18027;18802;23508;24945	9072;15185;25216;25217;29090;30256;30257;37841;40308	9072;15185;25216;29090;30256;37841;40308			0.0714112	lightblue
P28817	P28817	4	4	4	3-hydroxyisobutyryl-CoA hydrolase, mitochondrial	EHD3		1	4	4	4	12.4	12.4	12.4	56.288	500	500	0	14.207	0.40581	0.85131	26.423	4	2	Median	288290000	191110000	97176000				709	8702;8802;10127;16540	True;True;True;True	8822;8922;10291;16808	14000;14236;16266;26527	22825;23210;26275;42988;42989	22825;23210;26275;42989			0.0717734	lightblue
Q08278	Q08278	2	2	2	Mediator of RNA polymerase II transcription subunit 7	MED7		1	2	2	2	11.3	11.3	11.3	25.585	222	222	0.0003639	1.7933	0.40586	0.85173	58.056	2	1	Median	107260000	77124000	30132000				2779	2234;4374	True;True	2271;4436	3556;6993	5656;11599	5656;11599			0.0725793	lightblue
P36024	P36024	5	5	5	Phosphopantothenoylcysteine decarboxylase subunit SIS2	SIS2		1	5	5	5	14.6	14.6	14.6	62.477	562	562	0	27.754	0.40603	0.85182	10.124	3	0	Median	282510000	204690000	77823000				1067	2791;2910;3210;11524;12736	True;True;True;True;True	2831;2951;3257;11700;12938	4452;4622;5125;18389;20252	7222;7223;7224;7225;7484;8438;29620;32462	7224;7484;8438;29620;32462			0.0727529	lightblue
P52910	P52910	12	12	12	Acetyl-coenzyme A synthetase 2	ACS2		1	12	12	12	41.4	41.4	41.4	75.491	683	683	0	218.5	0.40848	0.85227	12.308	23	0	Median	14140000000	9848500000	4291200000				1989	352;823;1044;1768;4169;5702;8705;9880;11485;14974;15640;16223	True;True;True;True;True;True;True;True;True;True;True;True	363;841;1071;1801;4230;5779;8825;10039;11661;15221;15901;16488	608;609;610;1346;1347;1691;1692;2846;2847;6577;6578;6579;9135;9136;9137;14004;15916;18334;18335;18336;24061;24062;25199;25200;26080	968;969;970;971;972;2106;2107;2108;2632;2633;2634;4495;4496;10816;10817;10818;10819;10820;10821;15159;15160;15161;15162;15163;15164;22831;22832;25738;25739;29529;29530;29531;29532;29533;29534;29535;29536;38824;38825;38826;38827;40764;40765;42334	970;2108;2632;4496;10820;15162;22832;25739;29534;38827;40764;42334			0.0736257	lightblue
P41819	P41819	5	5	5	Dimethyladenosine transferase	DIM1		1	5	5	5	19.8	19.8	19.8	35.95	318	318	0	21.279	0.4043	0.85334	11.172	5	0	Median	1939400000	1400300000	539120000				1721	4638;10494;10781;13589;13978	True;True;True;True;True	4703;10663;10952;13808;14207	7330;16845;16846;17374;17375;21590;22305	12100;12101;27210;27211;28074;28075;28076;28077;34641;34642;35916	12101;27210;28074;34641;35916			0.0757335	lightblue
Q02206	Q02206	7	7	7	Chromatin structure-remodeling complex subunit RSC4	RSC4		1	7	7	7	18.4	18.4	18.4	72.29	625	625	0	32.195	0.40092	0.85365	42.674	5	0	Median	569410000	382290000	187110000				2321	2414;4441;9004;9876;12436;13291;14432	True;True;True;True;True;True;True	2451;4504;9126;10035;12632;13501;14670	3812;7080;14601;15912;19833;21106;23170;23171	6087;11728;11729;23744;25732;25733;31844;31845;33843;33844;37322;37323	6087;11728;23744;25732;31845;33843;37322			0.0763528	lightblue
Q06451	Q06451	2	2	1	Polyamine transporter 3	TPO3		1	2	2	1	4.3	4.3	2.1	68.065	622	622	0	6.6762	0.40672	0.85426	14.504	2	0	Median	292890000	204840000	88056000				2661	838;11474	True;True	856;11650	1366;18320	2139;29512	2139;29512			0.0775829	lightblue
Q03862	Q03862	11	11	11	Probable metalloprotease ARX1	ARX1		1	11	11	11	29.5	29.5	29.5	65.212	593	593	0	107.21	0.41012	0.85571	26.664	8	0	Median	5453500000	3667700000	1785700000				2472	109;540;1077;2381;5302;5657;9018;9019;10205;11219;13625	True;True;True;True;True;True;True;True;True;True;True	110;555;1105;2418;5370;5734;9140;9141;10369;11393;13846	226;227;927;1734;3762;8346;9068;9069;14623;14624;16389;17963;21654	363;364;1438;1439;2700;2701;6004;6005;13751;13752;15048;15049;15050;23779;23780;26468;28968;34780	363;1439;2700;6004;13752;15050;23779;23780;26468;28968;34780			0.0805679	lightblue
P31755	P31755	2	2	2	Initiation-specific alpha-1,6-mannosyltransferase	OCH1		1	2	2	2	5	5	5	55.155	480	480	0	3.1108	0.40882	0.85629	27.778	2	1	Median	220780000	146140000	74638000				753	5886;10061	True;True	5965;10224	9423;16171	15595;26129	15595;26129			0.0817862	lightblue
P40364	P40364	2	2	2	Mitochondrial peculiar membrane protein 1	MPM1		1	2	2	2	11.9	11.9	11.9	28.47	252	252	0	12.972	0.40681	0.85716	7.3386	2	1	Median	122880000	81178000	41701000				1617	7109;7390	True;True	7199;7483	11356;11853	18710;19473	18710;19473			0.0836402	lightblue
P38993	P38993	4	4	4	Iron transport multicopper oxidase FET3	FET3		1	4	4	4	13.2	13.2	13.2	72.359	636	636	0	47.72	0.40421	0.85746	12.592	5	0	Median	542700000	368880000	173820000				1425	1568;2699;10025;13747	True;True;True;True	1598;2739;10188;13970	2542;4266;16120;21944;21945	4006;4007;6857;26041;26042;35278;35279;35280;35281	4006;6857;26042;35280			0.0842869	lightblue
P23292	P23292	4	4	3	Casein kinase I homolog 2	YCK2		1	4	4	3	10.6	10.6	7.7	62.078	546	546	0	53.7	0.40565	0.85771	16.097	5	3	Median	444540000	297520000	147010000				547	7587;8030;15255;16527	True;True;True;True	7684;8143;15507;16795	12182;12999;24511;24512;26513	19974;21286;39575;39576;39577;42967;42968	19974;21286;39575;42967			0.0848287	lightblue
P17442	P17442	2	2	2	Phosphate system positive regulatory protein PHO81	PHO81		1	2	2	2	1.8	1.8	1.8	134.03	1178	1178	0	1.9677	0.40625	0.8586	19.541	2	2	Median	79801000	59949000	19852000				415	4827;15615	True;True	4893;15876	7605;25145	12554;40664	12554;40664			0.0867792	lightblue
Q12024	Q12024	9	9	9	Ribosome biogenesis protein YTM1	YTM1		1	9	9	9	30.9	30.9	30.9	51.358	460	460	0	90.404	0.40879	0.8591	14.168	8	0	Median	2808700000	1757600000	1051100000				2845	1594;3538;9200;10075;11632;14212;15216;15824;15958	True;True;True;True;True;True;True;True;True	1624;3592;9323;10238;11810;14447;15467;16087;16222	2577;5595;14881;14882;16187;18541;22830;24442;25465;25466;25694;25695	4060;9167;24177;24178;24179;24180;26154;26155;29865;36797;39482;41302;41303;41696;41697	4060;9167;24179;26154;29865;36797;39482;41303;41696			0.0878898	lightblue
P14682	P14682	2	2	2	Ubiquitin-conjugating enzyme E2-34 kDa	CDC34		1	2	2	2	10.8	10.8	10.8	34.064	295	295	0	4.4627	0.4045	0.85987	13.952	2	2	Median	260230000	172790000	87450000				345	180;5071	True;True	185;5138	349;7944	554;13080	554;13080			0.0896213	lightblue
P53721	P53721	4	4	4	Respiratory supercomplex factor 2, mitochondrial	RCF2		1	4	4	4	29.5	29.5	29.5	25.344	224	224	0	12.701	0.40765	0.85989	6.6875	6	0	Median	1530500000	1092200000	438290000				2155	3104;4521;6589;15512	True;True;True;True	3146;4584;6671;15773	4888;4889;7178;10482;10483;24996	7921;7922;11878;11879;17291;17292;40410;40411	7921;11878;17292;40410			0.0896666	lightblue
P08466	P08466	3	3	3	Mitochondrial nuclease	NUC1		1	3	3	3	13.1	13.1	13.1	37.209	329	329	0	5.4915	0.40404	0.86066	88.592	3	1	Median	1089500000	902880000	186670000				211	4053;10609;13674	True;True;True	4114;10780;13896	6349;17052;17053;21734	10457;27528;27529;34895	10457;27528;34895			0.0914246	lightblue
P35207	P35207	8	8	8	Antiviral helicase SKI2	SKI2		1	8	8	8	11.5	11.5	11.5	146.06	1287	1287	0	36.568	0.41027	0.86146	31.506	5	0	Median	952340000	386710000	565630000				1039	1735;2407;2463;3257;6844;12267;13859;14551	True;True;True;True;True;True;True;True	1767;2444;2500;3304;6932;12458;14084;14790	2799;3802;3879;5189;10859;10860;19547;22134;23330	4419;6073;6187;8537;8538;17864;17865;31397;35654;37568	4419;6073;6187;8537;17864;31397;35654;37568			0.0932786	lightblue
Q05022	Q05022	33	33	33	rRNA biogenesis protein RRP5	RRP5		1	33	33	33	26.8	26.8	26.8	193.13	1729	1729	0	160.48	0.4122	0.86173	17.443	34	0	Median	10330000000	7132700000	3197600000				2569	314;906;1011;1012;1037;2320;4974;5434;6656;7413;7576;7620;7665;7746;8019;8066;8547;8597;11189;11564;11808;12673;12694;12695;13002;14155;14971;15128;15190;15939;16070;16452;16661	True;True;True;True;True;True;True;True;True;True;True;True;True;True;True;True;True;True;True;True;True;True;True;True;True;True;True;True;True;True;True;True;True	323;929;1038;1039;1064;2357;5040;5504;6742;7506;7673;7718;7764;7847;8132;8179;8663;8713;11363;11741;11989;12872;12895;12896;13208;14388;15218;15377;15441;16203;16335;16719;16930	549;1478;1640;1641;1676;1677;1678;3690;3691;7811;8548;8549;8550;10576;11888;12166;12241;12319;12320;12469;12470;12985;13045;13046;13047;13048;13761;13817;17920;18445;18446;18824;20162;20163;20164;20165;20197;20198;20669;22680;24055;24056;24308;24398;24399;24400;25669;25876;26408;26716	855;856;2321;2563;2564;2615;2616;2617;5897;5898;5899;12880;14084;14085;14086;14087;17433;19514;19515;19516;19953;19954;20062;20169;20170;20171;20374;20375;20376;20377;21262;21352;21353;21354;21355;21356;21357;21358;22456;22457;22532;28898;28899;29716;29717;29718;29719;30291;32328;32329;32330;32331;32380;32381;32382;32383;32384;32385;32386;33124;33125;36559;38813;38814;38815;39278;39416;39417;3941…	856;2321;2563;2564;2616;5898;12880;14085;17433;19514;19953;20062;20171;20376;21262;21352;22457;22532;28898;29716;30291;32328;32383;32385;33125;36559;38815;39278;39417;41655;41992;42817;43283			0.0939106	lightblue
P11655	P11655	5	5	5	Guanine nucleotide-exchange factor SEC12	SEC12		1	5	5	5	16.8	16.8	16.8	51.607	471	471	0	27.648	0.41001	0.86192	52.744	5	4	Median	439430000	297980000	141450000				296	4568;4853;5014;5166;5199	True;True;True;True;True	4632;4919;5080;5234;5267	7234;7639;7861;8149;8193	11954;12602;12603;12953;13460;13521	11954;12603;12953;13460;13521			0.0943574	lightblue
P32377	P32377	9	9	9	Diphosphomevalonate decarboxylase	MVD1		1	9	9	9	37.6	37.6	37.6	44.115	396	396	0	94.803	0.40266	0.86297	13.946	7	0	Median	7205100000	3681500000	3523600000				791	105;181;1496;1619;2469;2560;3776;3953;14862	True;True;True;True;True;True;True;True;True	106;186;1526;1649;2506;2597;3831;4014;15107	221;350;351;2432;2608;3890;3891;3892;4012;4013;4014;4015;4016;5957;6205;23895;23896	356;555;556;557;3832;3833;4108;4109;6204;6205;6206;6207;6402;6403;6404;6405;6406;9856;10214;10215;10216;10217;38551;38552	356;557;3833;4109;6206;6402;9856;10217;38552			0.0968552	lightblue
P36160	P36160	7	7	7	Ribosome biogenesis protein RPF2	RPF2		1	7	7	7	24.4	24.4	24.4	39.598	344	344	0	16.893	0.41359	0.86326	9.9352	6	0	Median	2499300000	1617700000	881610000				1124	6318;7567;9889;9902;10300;10727;11045	True;True;True;True;True;True;True	6399;7664;10048;10062;10466;10898;11218	10118;12155;15931;15951;15952;16528;16529;16530;17277;17732;17733	16728;19937;25761;25762;25791;25792;25793;26686;26687;26688;27908;28609;28610	16728;19937;25761;25792;26687;27908;28610			0.0975538	lightblue
P38985	P38985	3	3	3	Signal recognition particle subunit SRP14	SRP14		1	3	3	3	36.3	36.3	36.3	16.43	146	146	0	4.4554	0.41356	0.86348	9.5805	3	0	Median	1028600000	700780000	327770000				1420	955;11911;15573	True;True;True	980;12094;15834	1553;18995;18996;25093	2428;30547;30548;40595	2428;30548;40595			0.0980862	lightblue
P54964	P54964	3	3	3	Oligoribonuclease, mitochondrial	REX2		1	3	3	3	22.3	22.3	22.3	30.87	269	269	0	10.552	0.40468	0.8635	7.8681	3	0	Median	550160000	379490000	170670000				2258	14;9658;14215	True;True;True	15;9802;14450	33;15598;22834	46;25287;36802;36803	46;25287;36802			0.0981347	lightblue
P27466	P27466	2	2	2	Calcium/calmodulin-dependent protein kinase I	CMK1		1	2	2	2	7.8	7.8	7.8	50.296	446	446	0	3.567	0.41751	0.8638	22.144	2	1	Median	119240000	75551000	43685000				675	4565;12307	True;True	4629;12502	7231;19630	11950;31527	11950;31527			0.0988646	lightblue
Q08224	Q08224	4	4	4	Hydroxymethylpyrimidine/phosphomethylpyrimidine kinase THI20	THI20		1	4	4	4	9.6	9.6	9.6	61.269	551	551	0.0010619	1.5509	0.41258	0.86436	64.651	4	2	Median	399990000	239600000	160390000				2769	1917;2149;4095;9629	True;True;True;True	1952;2186;4156;9771	3066;3440;6417;15547	4840;5471;10565;25215	4840;5471;10565;25215			0.100238	lightblue
P39969	P39969	4	4	4	Protein BOI2	BOI2		1	4	4	4	7	7	7	115.69	1040	1040	0	7.3994	0.40495	0.86569	30.27	4	3	Median	353620000	274090000	79534000				1515	856;4766;12093;14700	True;True;True;True	877;4831;12280;14941	1397;7515;19293;23564	2181;12406;31006;37913	2181;12406;31006;37913			0.103557	lightblue
P06844	P06844	2	2	2	Protein SPT3	SPT3		1	2	2	2	13.6	13.6	13.6	38.8	337	337	0	19.218	0.40696	0.86574	10.112	2	0	Median	116190000	76780000	39408000				160	2209;13233	True;True	2246;13442	3526;21008	5610;33635	5610;33635			0.103683	lightblue
P36009	P36009	3	3	3	Probable ATP-dependent RNA helicase DHR2	DHR2		1	3	3	3	6.4	6.4	6.4	82.712	735	735	0	5.3167	0.43477	0.86633	7.241	3	0	Median	165820000	109010000	56812000				1060	4616;11497;13559	True;True;True	4681;11673;13778	7298;7299;7300;18355;21544;21545	12057;12058;12059;12060;29569;34574;34575	12057;29569;34574			0.105183	lightblue
P38129	P38129	5	5	5	Transcription initiation factor TFIID subunit 5	TAF5		1	5	5	5	13	13	13	88.967	798	798	0	30.489	0.40882	0.86645	14.495	4	0	Median	499400000	315770000	183630000				1195	1092;7098;8266;11332;11381	True;True;True;True;True	1120;7187;8380;11507;11557	1754;11323;13320;18139;18203	2733;18583;21764;29265;29354	2733;18583;21764;29265;29354			0.10549	lightblue
P39106	P39106	8	8	8	Alpha-1,3-mannosyltransferase MNN1	MNN1		1	8	8	8	13.5	13.5	13.5	88.528	762	762	0	74.001	0.41625	0.86658	14.141	5	0	Median	1798600000	1214700000	583920000				1453	2179;5777;6979;7470;7806;10066;15400;16657	True;True;True;True;True;True;True;True	2216;5855;7068;7564;7913;10229;15658;16926	3484;9251;11129;11991;11992;12594;16177;24833;26711	5551;15330;18275;19671;19672;20583;26138;26139;40132;43276;43277	5551;15330;18275;19672;20583;26138;40132;43276			0.105823	lightblue
P32657	P32657	12	12	12	Chromo domain-containing protein 1	CHD1		1	12	12	12	12.5	12.5	12.5	168.24	1468	1468	0	56.533	0.40898	0.8668	30.887	8	0	Median	1035900000	714030000	321830000				882	126;985;3204;3649;4377;5357;6250;6555;9807;13036;13260;16286	True;True;True;True;True;True;True;True;True;True;True;True	127;1012;3251;3704;4439;5426;6331;6637;9966;13243;13469;16552	257;1605;5112;5113;5742;6996;8422;10023;10440;15814;20715;21062;26164;26165	407;2515;8409;8410;9386;11602;13859;13860;16565;17231;25584;33184;33776;42463;42464	407;2515;8410;9386;11602;13859;16565;17231;25584;33184;33776;42464			0.106389	lightblue
P32915	P32915	5	5	5	Protein transport protein SEC61	SEC61		1	5	5	5	11.5	11.5	11.5	52.936	480	480	0	17.973	0.41538	0.86684	9.0036	4	0	Median	1918500000	1257500000	660950000				940	2222;10377;11726;14866;15660	True;True;True;True;True	2259;10545;11906;15112;15921	3543;16632;16633;18698;23906;23907;23908;25227;25228	5639;26835;26836;26837;30099;38573;38574;38575;38576;40809;40810;40811	5639;26837;30099;38574;40809			0.106492	lightblue
P40078	P40078	7	7	7	Ribosome biogenesis protein NSA2	NSA2		1	7	7	7	34.5	34.5	34.5	29.722	261	261	0	29.566	0.41644	0.86709	19.563	4	0	Median	2148400000	1471600000	676740000				1561	4769;5519;5966;10916;10954;15659;16161	True;True;True;True;True;True;True	4834;5590;6046;11088;11127;15920;16426	7519;8694;8695;8696;9544;17559;17614;17615;25226;25996	12412;14335;14336;14337;14338;15760;28332;28333;28427;28428;28429;40807;40808;42178	12412;14336;15760;28333;28428;40808;42178			0.107139	lightblue
P38132	P38132	2	2	2	DNA replication licensing factor MCM7	MCM7		1	2	2	2	5.1	5.1	5.1	94.942	845	845	0	7.0538	0.41547	0.86827	24.889	2	1	Median	123130000	88907000	34222000				1198	11102;11408	True;True	11275;11584	17807;18235	28725;29396	28725;29396			0.110229	lightblue
P37838	P37838	14	14	14	Nucleolar protein 4	NOP4		1	14	14	14	24.4	24.4	24.4	77.824	685	685	0	72.628	0.41139	0.86951	22.829	13	0	Median	2589200000	1598600000	990570000				1158	1192;2249;2286;5523;5534;6867;6942;7382;9420;9504;10590;12089;12090;16145	True;True;True;True;True;True;True;True;True;True;True;True;True;True	1221;2286;2323;5594;5605;6955;7031;7475;9543;9635;10761;12276;12277;16410	1973;3576;3643;8701;8732;10956;11069;11844;15209;15345;15346;17031;19287;19288;19289;19290;25972	3081;3082;5688;5689;5801;14347;14411;18015;18016;18178;18179;19462;24692;24693;24923;24924;24925;27497;30999;31000;31001;31002;31003;42141	3081;5689;5801;14347;14411;18016;18179;19462;24693;24923;27497;30999;31003;42141			0.113546	lightblue
P46678	P46678	4	4	4	Transcription factor TFIIIB component B	BDP1		1	4	4	4	13.3	13.3	13.3	67.687	594	594	0	5.9744	0.41802	0.86951	105.59	4	3	Median	416110000	187940000	228170000				1806	160;6884;8358;13950	True;True;True;True	164;6973;8472;14179	318;10977;13492;22261	506;18042;22053;35836	506;18042;22053;35836			0.113546	lightblue
Q08972	Q08972	25	25	25	[NU+] prion formation protein 1	NEW1		1	25	25	25	30.9	30.9	30.9	134.33	1196	1196	0	130.59	0.41034	0.87199	10.023	26	0	Median	13595000000	9229500000	4365000000				2833	113;128;660;987;1508;2031;2518;4274;4313;5333;6681;8380;8435;8648;8649;9062;9419;11015;11491;11650;12549;13743;13800;14409;15867	True;True;True;True;True;True;True;True;True;True;True;True;True;True;True;True;True;True;True;True;True;True;True;True;True	114;129;675;1014;1538;2068;2555;4335;4375;5402;6767;8494;8550;8767;8768;9184;9542;11188;11667;11828;12747;13966;14024;14646;16130	236;237;259;1095;1096;1607;1608;2449;2450;2451;3272;3952;3953;6777;6778;6886;8388;8389;10607;13535;13610;13931;13932;14682;14683;15208;17690;18346;18347;18574;19988;21938;22034;23132;25524;25525	378;379;380;410;1702;1703;1704;1705;2517;2518;2519;3862;3863;3864;3865;3866;3867;5243;6294;6295;6296;6297;11294;11295;11443;13806;13807;13808;17482;17483;22124;22241;22717;22718;23859;23860;23861;23862;24691;28544;29556;29557;29558;29906;29907;32084;35263;35264;35265;35470;37266;41396;41397;41398	380;410;1704;2519;3866;5243;6295;11294;11443;13807;17483;22124;22241;22717;22718;23860;24691;28544;29558;29906;32084;35263;35470;37266;41398			0.120402	lightblue
P25655	P25655	12	12	12	General negative regulator of transcription subunit 1	CDC39		1	12	12	12	7.3	7.3	7.3	240.28	2108	2108	0	69.144	0.41792	0.87276	8.1446	8	0	Median	1629100000	1093400000	535740000				656	2021;3801;5607;9745;10405;10739;13189;13345;13369;14234;14235;15740	True;True;True;True;True;True;True;True;True;True;True;True	2057;3858;5680;9896;10574;10910;13398;13555;13579;14469;14470;16003	3228;3229;5991;8938;15715;16713;17300;20933;21201;21236;22872;22873;22874;22875;25344	5084;5085;5086;9900;14779;25444;27011;27951;27952;33531;33996;34045;36863;36864;36865;36866;40985	5085;9900;14779;25444;27011;27951;33531;33996;34045;36863;36865;40985			0.122592	lightblue
P34224	P34224	2	2	2	Uncharacterized protein YBL059W			1	2	2	2	13.5	13.5	13.5	22.278	193	193	0.0096993	0.27423	0.41674	0.87306	35.98	3	0	Median	158850000	103850000	55010000				1007	6893;12060	True;True	6982;12247	11002;19247;19248	18084;30948;30949;30950	18084;30949			0.123452	lightblue
Q12242	Q12242	2	2	2	UBA domain-containing protein RUP1	RUP1		1	2	2	2	6.7	6.7	6.7	75.36	671	671	0	6.2593	0.40844	0.8737	13.338	2	2	Median	181480000	116640000	64844000				2926	8306;10226	True;True	8420;10391	13407;16418	21899;26519	21899;26519			0.125303	lightblue
P36048	P36048	7	7	7	Pre-mRNA-splicing factor SNU114	SNU114		1	7	7	7	10.9	10.9	10.9	114.04	1008	1008	0	17.337	0.41015	0.87388	30.856	3	0	Median	624930000	392460000	232470000				1078	3099;5191;8637;10698;11758;13552;14628	True;True;True;True;True;True;True	3141;5259;8755;10869;11938;13771;14868	4880;8184;13911;17179;18746;21535;23464	7911;13510;22694;27716;30170;34564;37775	7911;13510;22694;27716;30170;34564;37775			0.125828	lightblue
Q06106	Q06106	22	22	22	Multiple RNA-binding domain-containing protein 1	MRD1		1	22	22	22	35.2	35.2	35.2	101.12	887	887	0	82.948	0.41077	0.87406	20.99	14	0	Median	2550300000	1709300000	841000000				2626	1702;2398;2565;2863;3680;5049;5282;5949;5954;7446;8194;8469;9581;11043;11337;11565;12503;13216;13431;13432;13433;15688	True;True;True;True;True;True;True;True;True;True;True;True;True;True;True;True;True;True;True;True;True;True	1734;2435;2602;2904;3735;5115;5350;6029;6034;7539;8307;8584;9719;11216;11512;11742;12701;13425;13645;13646;13647;15949	2739;3788;4024;4549;5818;7909;8323;9515;9528;11933;13219;13654;15476;17730;18144;18447;19931;20985;20986;21324;21325;21326;25268	4316;6051;6418;6419;7378;9630;13024;13717;13718;15726;15741;19575;21598;22302;22303;25118;28606;28607;29270;29720;31997;31998;33604;33605;34185;34186;34187;34188;40870;40871	4316;6051;6418;7378;9630;13024;13717;15726;15741;19575;21598;22302;25118;28606;29270;29720;31997;33604;34185;34187;34188;40870			0.126354	lightblue
P05694	P05694	45	45	45	5-methyltetrahydropteroyltriglutamate--homocysteine methyltransferase	MET6		1	45	45	45	69.6	69.6	69.6	85.859	767	767	0	323.31	0.41705	0.87458	19.071	58	0	Median	110810000000	77765000000	33043000000				110	131;550;551;1030;1128;1264;1529;2066;2347;2691;3908;3909;4482;4492;4865;5063;5280;5546;6903;6954;6989;7185;7191;7197;7926;7927;7990;8207;8208;8733;9738;10775;10988;11546;11547;13306;14495;14517;14559;15170;15635;15636;16038;16202;16269	True;True;True;True;True;True;True;True;True;True;True;True;True;True;True;True;True;True;True;True;True;True;True;True;True;True;True;True;True;True;True;True;True;True;True;True;True;True;True;True;True;True;True;True;True	132;565;566;1057;1156;1157;1294;1559;2103;2384;2731;3967;3968;4545;4555;4931;5130;5348;5617;6992;7043;7078;7276;7282;7288;8039;8040;8103;8320;8321;8853;9887;9888;10946;11161;11722;11723;13516;14733;14756;14798;15421;15896;15897;16303;16467;16535	264;265;941;942;943;944;1668;1870;1871;1872;2110;2488;3322;3720;3721;4254;4255;6142;6143;6144;6145;7135;7136;7146;7653;7654;7927;8321;8748;11016;11094;11144;11145;11146;11514;11525;11526;11534;11535;12831;12832;12833;12834;12835;12836;12837;12838;12949;12950;13232;13233;13234;14039;14040;15702;15703;15704;15705;15706;17366;17367;17368;17658;18420;18421;21153;23255;23256;23286;23287;23288;23346;24…	419;420;421;422;1456;1457;1458;1459;1460;1461;1462;2604;2605;2916;2917;2918;2919;2920;2921;3353;3354;3924;5306;5943;5944;5945;5946;6828;6829;6830;6831;10122;10123;10124;10125;10126;10127;11819;11820;11834;11835;11836;12621;12622;12623;12624;12625;12626;13053;13054;13714;14432;18103;18212;18302;18303;18304;18305;18306;18967;18980;18981;18982;18994;18995;18996;18997;20971;20972;20973;20974;20975;20…	419;1457;1462;2605;2916;3354;3924;5306;5946;6828;10122;10127;11819;11835;12624;13053;13714;14432;18103;18212;18306;18967;18980;18995;20979;20983;21216;21618;21620;22887;25428;28063;28500;29676;29680;33927;37452;37508;37589;39364;40749;40750;41939;42262;42436	40;41	119;416	0.127882	lightblue
P40549	P40549	3	3	3	Alpha-1,3-mannosyltransferase MNT3	MNT3		1	3	3	3	7.1	7.1	7.1	72.409	630	630	0	10.288	0.43129	0.87475	13.709	3	0	Median	171320000	116100000	55212000				1672	2535;6874;9990	True;True;True	2572;6963;10151	3975;10965;16073	6335;6336;18029;25964	6335;18029;25964			0.128384	lightblue
P38342	P38342	3	3	3	3-ketodihydrosphingosine reductase TSC10	TSC10		1	3	3	3	17.5	17.5	17.5	35.972	320	320	0	31.718	0.40667	0.87521	16.303	3	0	Median	559720000	409200000	150520000				1275	8355;12832;14707	True;True;True	8469;13037;14948	13489;20436;23571;23572	22045;22046;22047;32781;37922;37923	22046;32781;37923			0.129751	lightblue
Q06508	Q06508	3	3	3	Lysophosphatidic acid:oleoyl-CoA acyltransferase 1	LOA1		1	3	3	3	16.3	16.3	16.3	33.816	300	300	0	7.0502	0.40962	0.87553	19.939	2	1	Median	150640000	102920000	47716000				2671	2995;6640;13648	True;True;True	3036;6726;13869	4739;10556;21698	7663;17407;34846	7663;17407;34846			0.130708	lightblue
Q04066	Q04066	3	3	3	Kynurenine formamidase	BNA7		1	3	3	3	14.2	14.2	14.2	29.991	261	261	0	4.1058	0.41815	0.87612	21.57	2	0	Median	131920000	81905000	50017000				2485	9392;13125;16362	True;True;True	9515;13334;16628	15173;20842;26277	24634;33382;42628	24634;33382;42628			0.132486	lightblue
P27476	P27476	9	9	9	Nuclear localization sequence-binding protein	NSR1		1	9	9	9	32.4	32.4	32.4	44.535	414	414	0	129.02	0.41685	0.87697	5.1256	10	0	Median	23942000000	15956000000	7985900000				676	3171;3172;4386;5069;5070;5791;7277;9972;11876	True;True;True;True;True;True;True;True;True	3215;3216;3217;4448;5136;5137;5870;7370;10133;12059	5035;5036;5037;5038;5039;5040;5041;5042;7009;7010;7940;7941;7942;7943;9276;9277;9278;11679;16049;18939	8299;8300;8301;8302;8303;8304;8305;8306;8307;8308;8309;8310;11623;11624;13074;13075;13076;13077;13078;13079;15374;15375;15376;15377;15378;15379;19224;19225;25929;30460;30461	8301;8308;11623;13075;13079;15379;19225;25929;30461	133	243	0.135079	lightblue
P21524	P21524	9	9	8	Ribonucleoside-diphosphate reductase large chain 1	RNR1		1	9	9	8	15.5	15.5	13.2	99.56	888	888	0	44.713	0.41846	0.87709	14.13	10	0	Median	3005000000	2116500000	888430000				492	68;5307;5308;6024;10851;11008;11623;15266;15871	True;True;True;True;True;True;True;True;True	69;5375;5376;6104;11023;11181;11801;15518;16134	112;113;8351;8352;9665;9666;17470;17681;18531;24529;25529	179;180;181;13758;13759;13760;15937;15938;15939;28208;28530;29849;39600;41403	179;13758;13759;15938;28208;28530;29849;39600;41403			0.135447	lightblue
P0CX48;P0CX47	P0CX48;P0CX47	11;11	11;11	11;11	40S ribosomal protein S11-B;40S ribosomal protein S11-A	RPS11B;RPS11A	;	2	11	11	11	65.4	65.4	65.4	17.749	156	156;156	0	54.285	0.4138	0.87717	20.163	14	0	Median	34547000000	24013000000	10534000000				261	1374;6585;7194;9810;10762;11410;13497;13498;13783;13784;14835	True;True;True;True;True;True;True;True;True;True;True	1404;6667;7285;9969;10933;11586;13713;13714;14007;14008;15080	2271;10476;11531;15817;17345;17346;18238;21416;21417;21418;21419;21420;21421;22012;22013;22014;23849	3600;3601;17279;17280;18990;25589;25590;28031;28032;28033;29400;29401;34333;34334;34335;34336;34337;34338;34339;34340;34341;34342;34343;34344;34345;34346;35439;35440;35441;35442;35443;35444;35445;38476;38477	3601;17279;18990;25590;28032;29401;34337;34346;35441;35443;38476			0.135694	lightblue
P25382	P25382	3	3	3	Ribosome assembly protein 4	RSA4		1	3	3	3	8.3	8.3	8.3	57.025	515	515	0	8.5972	0.40726	0.87729	14.987	3	0	Median	668240000	464190000	204050000				617	2043;2731;9121	True;True;True	2080;2771;9243	3289;4320;4321;14775	5263;6946;6947;6948;24014	5263;6946;24014			0.136064	lightblue
P53616	P53616	3	3	3	Probable secreted beta-glucosidase SUN4	SUN4		1	3	3	3	18.6	18.6	18.6	43.442	420	420	0	8.0029	0.41913	0.87778	11.386	3	1	Median	296930000	219240000	77688000				2145	3110;4314;14543	True;True;True	3152;4376;14782	4896;6887;23319	7929;7930;11444;37552	7929;11444;37552			0.137583	lightblue
P05374	P05374	10	10	10	Phosphatidylethanolamine N-methyltransferase	CHO2		1	10	10	10	18	18	18	101.2	869	869	0	66.812	0.41815	0.87781	16.072	10	0	Median	1755600000	1206100000	549510000				107	2078;2390;4123;6200;9686;11544;14092;14582;14710;16654	True;True;True;True;True;True;True;True;True;True	2115;2427;4184;6281;9830;11720;14324;14822;14951;16922	3340;3775;3776;6458;9956;9957;9958;15628;15629;18418;22583;23387;23388;23578;26707	5328;5329;6027;6028;6029;10633;16447;16448;16449;16450;16451;16452;16453;25321;25322;25323;25324;25325;29673;36403;37656;37657;37930;43269	5328;6029;10633;16453;25321;29673;36403;37657;37930;43269			0.137676	lightblue
P32875	P32875	5	5	5	Lipoyl synthase, mitochondrial	LIP5		1	5	5	5	21	21	21	46.247	414	414	0	27.795	0.41669	0.87811	15.14	5	0	Median	486000000	326990000	159010000				923	1468;3388;9578;14429;14619	True;True;True;True;True	1498;3437;9716;14667;14859	2399;2400;5377;15472;23166;23450;23451	3787;3788;8824;8825;25112;25113;37318;37756;37757	3787;8825;25112;37318;37757			0.138613	lightblue
P36120	P36120	5	5	5	ATP-dependent RNA helicase DBP7	DBP7		1	5	5	5	9.8	9.8	9.8	83.307	742	742	0	10.008	0.74239	0.87851	30.255	6	6	Linear	747890000	475290000	272590000				1104	781;3211;5032;5344;10371	True;True;True;True;True	799;3258;5098;5413;10538	1281;5126;7885;7886;8402;16624	2003;8439;12984;12985;13827;26822	2003;8439;12984;13827;26822			0.139868	lightblue
P38992	P38992	3	3	3	Sphingolipid C4-hydroxylase SUR2	SUR2		1	3	3	3	8.9	8.9	8.9	40.734	349	349	0	9.7111	0.40826	0.87883	4.7321	3	1	Median	212400000	141060000	71336000				1424	3007;14605;16562	True;True;True	3048;14845;16830	4754;23429;26563	7686;37726;43048	7686;37726;43048			0.140879	lightblue
Q00582	Q00582	2	2	2	GTP-binding protein GTR1	GTR1		1	2	2	2	4.8	4.8	4.8	35.847	310	310	0	5.0574	0.41501	0.87901	29.55	3	0	Median	185350000	123980000	61369000				2284	2122;2123	True;True	2159;2160	3400;3401;3402	5414;5415;5416	5415;5416			0.141449	lightblue
Q12117	Q12117	3	3	3	Protein MRH1	MRH1		1	3	3	3	12.8	12.8	12.8	36.19	320	320	0	24.653	0.41883	0.87949	21.136	5	0	Median	11096000000	7834700000	3261200000				2882	834;8289;13505	True;True;True	852;8403;13722	1361;1362;13356;13357;21463	2131;2132;2133;2134;21818;21819;21820;34446;34447	2132;21819;34446			0.142979	lightblue
P35996	P35996	3	3	3	54S ribosomal protein L38, mitochondrial;54S ribosomal protein L34, mitochondrial	MRPL38		1	3	3	3	32.6	32.6	32.6	14.904	138	138	0	7.1794	0.42041	0.87952	35.883	2	1	Median	342400000	196480000	145920000				1054	527;7298;15276	True;True;True	541;7391;15528	903;11702;24542	1400;19257;39625	1400;19257;39625			0.143075	lightblue
Q12080	Q12080	11	11	11	Ribosome biogenesis protein NOP53	NOP53		1	11	11	11	29.7	29.7	29.7	52.555	455	455	0	38.524	0.41135	0.87968	10.225	9	0	Median	1795600000	1252300000	543230000				2869	902;1212;1966;3035;4728;7218;10175;13588;14674;14675;16619	True;True;True;True;True;True;True;True;True;True;True	925;1241;2001;3076;4793;7309;10339;13807;14915;14916;16887	1474;2016;3151;4793;7459;11569;16349;21588;21589;23531;23532;26651	2315;3167;3168;4967;7745;7746;12322;19051;26407;34639;34640;37869;37870;37871;43183;43184	2315;3167;4967;7745;12322;19051;26407;34639;37870;37871;43184			0.143588	lightblue
P0CX50;P0CX49	P0CX50;P0CX49	5;5	5;5	5;5	60S ribosomal protein L18-B;60S ribosomal protein L18-A	RPL18B;RPL18A	;	2	5	5	5	46.2	46.2	46.2	20.563	186	186;186	0	35.749	0.41811	0.88044	21.642	10	0	Median	15293000000	10902000000	4391300000				262	326;5206;6660;14742;14857	True;True;True;True;True	336;5274;6746;14985;15102	568;569;570;8204;10580;23623;23624;23625;23882;23883;23884;23885;23886;23887;23888;23889	890;891;892;893;894;895;896;897;898;899;13534;13535;17437;37997;37998;37999;38000;38529;38530;38531;38532;38533;38534;38535;38536;38537;38538;38539;38540;38541	897;13535;17437;37998;38538			0.146042	lightblue
P32644	P32644	3	3	3	Putative ATP-dependent RNA helicase ECM32	ECM32		1	3	3	3	5.9	5.9	5.9	126.97	1121	1121	0	17.757	0.4289	0.88167	25.803	3	1	Median	207210000	148420000	58785000				881	4188;14398;15657	True;True;True	4249;14635;15918	6607;23116;25224	10871;37241;40803;40804;40805	10871;37241;40804			0.150075	lightblue
P40070	P40070	3	3	3	U6 snRNA-associated Sm-like protein LSm4	LSM4		1	3	3	3	15	15	15	21.276	187	187	0	3.6469	0.41594	0.88211	1.4375	2	1	Median	429530000	292890000	136630000				1559	5417;8864;9625	True;True;True	5487;8985;9767	8522;14377;14378;15540	14048;14049;23416;23417;25206	14048;23417;25206			0.151537	lightblue
P53049	P53049	3	3	3	Oligomycin resistance ATP-dependent permease YOR1	YOR1		1	3	3	3	4.2	4.2	4.2	166.73	1477	1477	0	7.5771	0.4182	0.88234	2.8186	3	1	Median	289030000	203860000	85167000				2003	132;12930;15782	True;True;True	133;13135;16045	266;20574;25416	423;32986;41230	423;32986;41230			0.152306	lightblue
Q00578	Q00578	3	3	3	DNA repair helicase RAD25	SSL2		1	3	3	3	6.3	6.3	6.3	95.34	843	843	0	2.4008	0.4128	0.88253	13.986	3	0	Median	134670000	79308000	55363000				2283	9963;10976;13403	True;True;True	10124;11149;13616	16037;17641;21287	25910;28466;34126	25910;28466;34126			0.152943	lightblue
P29055	P29055	4	4	4	Transcription initiation factor IIB	SUA7		1	4	4	4	16.5	16.5	16.5	38.2	345	345	0	11.94	0.41415	0.88254	11.705	3	0	Median	452220000	311130000	141090000				712	6961;9235;9648;15237	True;True;True;True	7050;9358;9792;15489	11105;14931;15585;24477	18236;18237;24256;25271;39528;39529	18237;24256;25271;39528			0.152976	lightblue
P39954	P39954	18	18	18	Adenosylhomocysteinase	SAH1		1	18	18	18	47	47	47	49.125	449	449	0	147.64	0.41712	0.88269	19.808	53	0	Median	105280000000	73389000000	31891000000				1506	1231;3180;4296;4438;5034;5914;6022;6478;7495;8472;8757;11668;12795;14063;14986;15569;15637;15638	True;True;True;True;True;True;True;True;True;True;True;True;True;True;True;True;True;True	1260;3226;3227;4357;4501;5100;5993;6102;6559;7590;8587;8877;11846;11847;12999;14294;15233;15830;15898;15899	2059;5059;5060;5061;5062;5063;5064;5065;5066;5067;5068;5069;5070;5071;5072;5073;5074;5075;6805;7077;7889;7890;9462;9463;9464;9465;9466;9467;9468;9661;9662;9663;10339;12034;12035;12036;12037;12038;12039;12040;12041;12042;13657;13658;14078;14079;14080;14081;14082;14083;14084;14085;14086;14087;14088;14089;14090;14091;14092;14093;14094;14095;14096;14097;14098;14099;14100;14101;14102;14103;14104;14105…	3275;3276;8334;8335;8336;8337;8338;8339;8340;8341;8342;8343;8344;8345;8346;8347;8348;8349;8350;8351;8352;8353;8354;8355;8356;8357;8358;8359;8360;11332;11725;12989;12990;12991;15649;15650;15651;15652;15653;15654;15655;15656;15657;15658;15930;15931;15932;15933;15934;15935;17058;17059;19758;19759;19760;19761;19762;19763;19764;19765;19766;19767;19768;19769;19770;19771;19772;19773;19774;19775;19776;22…	3276;8357;11332;11725;12991;15649;15934;17058;19772;22306;22946;29955;32678;36148;38851;40583;40758;40762	192;193;194	30;34;213	0.153482	lightblue
P53538	P53538	2	2	2	RNA polymerase II subunit A C-terminal domain phosphatase SSU72	SSU72		1	2	2	2	16.5	16.5	16.5	23.469	206	206	0	7.5024	0.41873	0.88272	15.444	3	0	Median	409440000	266520000	142920000				2136	4263;7034	True;True	4324;7123	6763;6764;11215	11268;11269;11270;11271;18422;18423	11270;18423			0.153583	lightblue
P39993	P39993	6	6	6	ARF guanine-nucleotide exchange factor 2	GEA2		1	6	6	6	7	7	7	165.67	1459	1459	0	14.796	0.42531	0.88281	34.1	5	0	Median	3028400000	1786100000	1242300000				1522	156;12353;12702;13384;13545;15541	True;True;True;True;True;True	160;12548;12903;13596;13764;15802	311;19686;20210;21261;21525;25045	495;31614;32402;34077;34078;34551;34552;40512	495;31614;32402;34078;34551;40512			0.153886	lightblue
Q03010	Q03010	4	4	4	Transcriptional regulatory protein UME1	UME1		1	4	4	4	14.1	14.1	14.1	51.021	460	460	0	13.936	0.41952	0.88323	2.0384	2	1	Median	118380000	79333000	39052000				2376	7577;13532;14679;15250	True;True;True;True	7674;13750;14920;15502	12167;21504;23537;24505	19955;34511;37878;39568	19955;34511;37878;39568			0.155306	lightblue
Q04372	Q04372	2	2	2	Type 2A phosphatase-associated protein 42	TAP42		1	2	2	2	11.2	11.2	11.2	42.567	366	366	0	23.216	0.4119	0.88347	6.8521	2	0	Median	208330000	134650000	73682000				2521	2978;8296	True;True	3019;8410	4713;13386	7628;7629;21862;21863	7628;21862			0.156122	lightblue
P32502	P32502	2	2	2	Translation initiation factor eIF-2B subunit beta	GCD7		1	2	2	2	10	10	10	42.569	381	381	0	11.852	0.4162	0.88393	32.451	2	1	Median	277630000	193710000	83919000				838	9075;13396	True;True	9197;13609	14701;21279	23892;34112;34113	23892;34113			0.157695	lightblue
P32909	P32909	6	6	6	Protein SMY2	SMY2		1	6	6	6	13.1	13.1	13.1	81.396	740	740	0	29.981	0.41087	0.88412	14.967	3	0	Median	2237000000	409430000	1827600000				936	1033;2046;3349;13373;13581;14436	True;True;True;True;True;True	1060;2083;3397;13583;13800;14674	1671;3293;3294;5316;21240;21581;23176;23177	2608;2609;5268;5269;8726;8727;34050;34630;34631;37331;37332	2609;5268;8726;34050;34630;37331			0.158347	lightblue
P54839	P54839	12	12	12	Hydroxymethylglutaryl-CoA synthase	ERG13		1	12	12	12	26.3	26.3	26.3	55.013	491	491	0	55.439	0.42348	0.88421	13.98	15	0	Median	13018000000	8809600000	4208100000				2252	566;2607;2608;5182;5301;6319;7026;7547;10051;10953;14001;16255	True;True;True;True;True;True;True;True;True;True;True;True	581;2644;2645;5250;5369;6400;7115;7644;10214;11126;14230;16520	961;4101;4102;8170;8171;8172;8173;8344;8345;10119;10120;11203;11204;12120;16154;16155;16156;16157;16158;16159;17613;22349;26122;26123	1482;6570;6571;13487;13488;13489;13490;13491;13747;13748;13749;13750;16729;16730;16731;16732;18403;18404;18405;19889;26087;26088;26089;26090;26091;26092;26093;26094;26095;26096;26097;26098;26099;26100;26101;26102;26103;26104;26105;26106;26107;26108;26109;26110;26111;28426;35997;35998;42400;42401;42402;42403	1482;6570;6571;13489;13748;16731;18405;19889;26091;28426;35997;42402			0.158657	lightblue
Q12420	Q12420	6	6	6	66 kDa U4/U6.U5 small nuclear ribonucleoprotein component	SNU66		1	6	6	6	18.6	18.6	18.6	66.429	587	587	0	33.139	0.41754	0.88435	34.71	6	4	Median	222100000	151560000	70543000				2983	2524;3889;8307;9227;12001;13933	True;True;True;True;True;True	2561;3947;8421;9350;12186;14162	3961;6104;13408;14921;19147;22238	6311;10055;21900;24244;30786;35805	6311;10055;21900;24244;30786;35805			0.15914	lightblue
P29465	P29465	7	7	7	Chitin synthase 3	CHS3		1	7	7	7	11.2	11.2	11.2	131.6	1165	1165	0	35.687	0.41804	0.88455	31.255	5	0	Median	684070000	447060000	237010000				718	163;1223;1493;1571;5969;6067;6821	True;True;True;True;True;True;True	167;1252;1523;1601;6049;6148;6909	322;2050;2429;2546;2547;9547;9729;10830	510;3262;3829;4012;4013;15763;15764;16028;17826	510;3262;3829;4013;15763;16028;17826			0.159832	lightblue
P53388	P53388	3	3	3	Dicarboxylic amino acid permease	DIP5		1	3	3	3	7.2	7.2	7.2	68.097	608	608	0	11.295	0.41161	0.88467	10.527	4	0	Median	459360000	325790000	133570000				2132	3272;9541;10392	True;True;True	3319;9674;10560	5210;5211;15393;16652	8567;8568;25003;25004;26872	8568;25003;26872			0.160248	lightblue
P53045	P53045	2	2	2	Methylsterol monooxygenase	ERG25		1	2	2	2	6.5	6.5	6.5	36.479	309	309	0	5.9195	0.41976	0.88514	5.3241	2	0	Median	892310000	623570000	268740000				2002	3732;8245	True;True	3787;8358	5892;13287	9755;9756;21716;21717	9755;21717			0.161884	lightblue
Q06679	Q06679	7	7	7	U3 small nucleolar RNA-associated protein 4	UTP4		1	7	7	7	14.9	14.9	14.9	87.8	776	776	0	35.957	0.4196	0.88576	11.248	3	0	Median	1121400000	744240000	377160000				2694	1564;3744;7100;13494;14337;15161;15805	True;True;True;True;True;True;True	1594;3799;7189;13710;14572;15411;16068	2533;5908;5909;11325;21412;23025;24353;25444	3991;3992;9779;9780;18585;18586;34327;37099;39347;41271;41272	3991;9779;18586;34327;37099;39347;41272			0.164061	lightblue
Q07527	Q07527	6	6	6	tRNA (guanosine(18)-2-O)-methyltransferase	TRM3		1	6	6	6	8.3	8.3	8.3	165.05	1436	1436	0	25.592	0.4179	0.88616	11.961	4	0	Median	821820000	561570000	260240000				2723	3131;7781;8413;11700;12570;12693	True;True;True;True;True;True	3173;7883;8527;11879;12768;12894	4922;12530;13576;18661;20012;20196	7967;7968;20458;22191;30049;30050;32117;32378;32379	7967;20458;22191;30050;32117;32379			0.165476	lightblue
P40218	P40218	2	2	2	Uncharacterized protein YMR147W			1	2	2	2	11.2	11.2	11.2	25.915	223	223	0	2.8733	0.41268	0.88628	4.2485	2	1	Median	149940000	107690000	42243000				1592	9856;13350	True;True	10015;13560	15885;21210	25687;34010	25687;34010			0.165902	lightblue
Q06485	Q06485	2	2	2	Autophagy-related protein 33	ATG33		1	2	2	2	18.3	18.3	18.3	20.4	197	197	0.0030769	1.1532	0.4229	0.8864	17.103	2	0	Median	446240000	300300000	145940000				2662	7842;13606	True;True	7951;13825	12690;21610	20719;34671	20719;34671			0.166329	lightblue
P38883	P38883	9	9	9	Pre-rRNA-processing protein RIX1	RIX1		1	9	9	9	17.3	17.3	17.3	86.738	763	763	0	76.689	0.41274	0.88655	22.665	7	0	Median	1229500000	799460000	430000000				1395	4014;6774;10210;10915;12174;12399;12957;15856;15857	True;True;True;True;True;True;True;True;True	4075;6861;10374;11087;12362;12594;13163;16119;16120	6287;6288;10752;10753;16395;17558;19417;19760;20613;25506;25507	10351;10352;10353;17709;17710;26477;28331;31187;31188;31725;33043;41362;41363	10352;17710;26477;28331;31187;31725;33043;41362;41363			0.166864	lightblue
P48234	P48234	8	8	8	Ribosome biogenesis protein ENP2	ENP2		1	8	8	8	20.8	20.8	20.8	81.733	707	707	0	51.042	0.42	0.88663	8.5197	6	0	Median	940210000	650040000	290160000				1905	359;2223;3521;3746;3769;4303;6441;13567	True;True;True;True;True;True;True;True	371;2260;3575;3801;3824;4364;6522;13786	623;3544;5571;5572;5911;5941;5942;6813;10290;21556;21557	989;5640;9127;9128;9784;9829;9830;9831;11343;16989;16990;34589;34590	989;5640;9128;9784;9829;11343;16989;34590			0.167149	lightblue
P53276	P53276	11	11	11	U3 small nucleolar RNA-associated protein 8	UTP8		1	11	11	11	24.1	24.1	24.1	80.19	713	713	0	88.213	0.42519	0.88677	23.162	10	0	Median	2871700000	1929000000	942710000				2100	572;1258;1369;7967;8520;8969;9161;10118;10966;12547;12548	True;True;True;True;True;True;True;True;True;True;True	587;1288;1399;8080;8635;9090;9283;10281;11139;12745;12746	968;2101;2264;12890;13714;14553;14834;14835;16254;17629;19986;19987	1491;1492;3336;3337;3589;3590;21072;22385;23664;23665;24105;24106;24107;24108;26261;28449;32081;32082;32083	1492;3336;3589;21072;22385;23664;24107;26261;28449;32082;32083			0.16765	lightblue
P40055;REV__P69850	P40055	7;1	7;1	7;1	U3 small nucleolar RNA-associated protein 7	UTP7		2	7	7	7	18.8	18.8	18.8	62.316	554	554;94	0	34.449	0.41556	0.88688	30.606	11	9	Median	2175400000	1390600000	784800000				1553	563;1183;1951;2497;8809;14430;16332	True;True;True;True;True;True;True	578;1212;1986;2534;8929;14668;16598	958;1959;3131;3930;14244;14245;14246;23167;23168;26233;26234;26235	1478;1479;3064;3065;4941;6264;23221;23222;23223;37319;37320;42566;42567;42568	1478;3065;4941;6264;23221;37320;42567			0.168044	lightblue
P36144	P36144	3	3	3	Ribosome biogenesis protein UTP30	UTP30		1	3	3	3	19.7	19.7	19.7	31.615	274	274	0	24.219	0.4227	0.88701	10.843	4	3	Median	668970000	439910000	229050000				1114	627;10703;14639	True;True;True	642;10874;14879	1043;1044;17187;23479	1615;1616;27732;37793	1615;27732;37793			0.168511	lightblue
Q12389	Q12389	12	12	12	ATP-dependent RNA helicase DBP10	DBP10		1	12	12	12	16.4	16.4	16.4	112.94	995	995	0	105.49	0.41528	0.88719	10.465	7	0	Median	1620600000	1126400000	494150000				2973	346;1036;2206;2976;5477;5684;7042;7830;9417;9682;14536;15695	True;True;True;True;True;True;True;True;True;True;True;True	356;1063;2243;3017;5547;5761;7131;7938;9540;9826;14775;15956	596;1675;3523;4709;4710;8626;9113;11224;12666;15206;15624;23309;23310;25277;25278	943;2614;5606;7623;7624;14208;15128;18435;20673;24689;25317;37537;37538;40880;40881	943;2614;5606;7623;14208;15128;18435;20673;24689;25317;37538;40880			0.169159	lightblue
P11353	P11353	7	7	7	Oxygen-dependent coproporphyrinogen-III oxidase	HEM13		1	7	7	7	35.4	35.4	35.4	37.711	328	328	0	23.618	0.42054	0.88733	77.424	7	0	Median	1450800000	974980000	475820000				291	3963;4431;5745;8539;9770;10356;11027	True;True;True;True;True;True;True	4024;4494;5823;8655;9925;10522;11200	6219;7067;7068;9196;13750;13751;15759;16599;17704	10233;10234;11714;11715;11716;15246;22434;22435;22436;25510;26787;28564;28565	10234;11714;15246;22435;25510;26787;28564			0.169664	lightblue
P10363	P10363	7	7	7	DNA primase small subunit	PRI1		1	7	7	7	23	23	23	47.69	409	409	0	26.196	0.42393	0.88784	11.025	6	4	Median	756590000	511290000	245300000				273	806;8338;11100;11723;12149;14392;16077	True;True;True;True;True;True;True	824;8452;11273;11903;12336;14629;16342	1322;13461;17805;18693;18694;19377;19378;23107;25885	2068;2069;21991;28723;30093;30094;31132;31133;37229;37230;42005	2068;21991;28723;30094;31132;37229;42005			0.171512	lightblue
Q02792	Q02792	6	6	6	5-3 exoribonuclease 2	RAT1		1	6	6	6	8.3	8.3	8.3	115.93	1006	1006	0	21.809	0.41661	0.88798	26.073	5	0	Median	514560000	348530000	166040000				2351	1904;3424;4450;6569;7000;9840	True;True;True;True;True;True	1939;3473;4513;6651;7089;9999	3031;5423;7095;7096;10456;11159;15862	4787;8891;11751;11752;17252;18325;25658	4787;8891;11752;17252;18325;25658			0.172022	lightblue
P06634	P06634	11	11	11	ATP-dependent RNA helicase DED1	DED1		1	11	11	11	36.1	36.1	36.1	65.552	604	604	0	119.88	0.42429	0.88866	13.956	15	0	Median	7204700000	4881500000	2323200000				140	203;325;2530;5249;7924;12202;13356;14030;14066;15483;16620	True;True;True;True;True;True;True;True;True;True;True	208;335;2567;5317;8037;12391;13566;14259;14297;15743;16888	389;390;391;567;3968;8273;8274;8275;8276;12829;19456;19457;19458;21218;22399;22400;22456;22457;24947;24948;26652;26653	616;617;618;619;620;889;6322;6323;6324;13640;13641;13642;13643;13644;13645;20968;31253;31254;31255;31256;31257;31258;34022;36070;36071;36072;36073;36157;36158;36159;36160;40310;40311;40312;40313;43185;43186;43187;43188;43189	620;889;6324;13644;20968;31255;34022;36072;36160;40310;43189			0.174514	lightblue
P34761	P34761	3	3	3	Protein WHI3	WHI3		1	3	3	3	8.2	8.2	8.2	71.252	661	661	0	11.475	0.42066	0.88943	6.6795	3	2	Median	674830000	476060000	198760000				1020	10378;11392;14745	True;True;True	10546;11568;14988	16634;18216;23629;23630	26838;26839;29370;38006;38007	26839;29370;38007			0.177365	lightblue
P40064	P40064	6	6	6	Nucleoporin NUP157	NUP157		1	6	6	6	6.7	6.7	6.7	156.65	1391	1391	0	9.5154	0.42244	0.88981	26.124	5	4	Median	327230000	218760000	108460000				1556	6505;9412;15326;15390;16208;16655	True;True;True;True;True;True	6586;9535;15581;15647;16473;16923	10376;15198;24694;24817;26054;26708	17128;24679;39889;40105;42270;43270	17128;24679;39889;40105;42270;43270			0.178784	lightblue
P53905	P53905	2	2	2	U6 snRNA-associated Sm-like protein LSm7	LSM7		1	2	2	2	40	40	40	13.006	115	115	0	9.1456	0.42223	0.88992	19.814	2	0	Median	349260000	239260000	109990000				2206	5669;7270	True;True	5746;7363	9084;11666	15078;19205;19206	15078;19205			0.179196	lightblue
Q07362	Q07362	5	5	5	Protein PBP4	PBP4		1	5	5	5	55.1	55.1	55.1	19.881	185	185	0	44.322	0.43696	0.8901	7.5089	7	0	Median	1299600000	873450000	426120000				2713	668;1063;11584;14112;14740	True;True;True;True;True	683;1091;11762;14345;14982;14983	1119;1120;1719;18477;22618;23619;23620;23621	1756;1757;1758;2674;2675;29766;36461;36462;37990;37991;37992;37993;37994	1757;2675;29766;36461;37993			0.179872	lightblue
P20447	P20447	11	11	11	ATP-dependent RNA helicase DBP3	DBP3		1	11	11	11	29.4	29.4	29.4	58.826	523	523	0	40.008	0.42085	0.89017	25.282	13	0	Median	4911100000	3311300000	1599800000				471	1607;2573;3153;4076;5057;10196;13094;13955;15226;15709;16487	True;True;True;True;True;True;True;True;True;True;True	1637;2610;3197;4137;5124;10360;13303;14184;15478;15970;16755	2593;4039;5011;5012;6385;7921;16376;16377;20802;20803;22269;24455;25294;26457;26458	4086;6448;6449;8261;8262;10520;13045;13046;26449;26450;33322;33323;33324;35857;39496;40904;42885;42886;42887	4086;6449;8262;10520;13046;26449;33323;35857;39496;40904;42887			0.180135	lightblue
P39009	P39009	5	5	5	DNA damage response protein kinase DUN1	DUN1		1	5	5	5	10.1	10.1	10.1	58.632	513	513	0	11.223	0.42233	0.89059	20.519	6	0	Median	801370000	518600000	282770000				1437	3383;3710;6116;16164;16467	True;True;True;True;True	3432;3765;6197;16429;16734	5371;5860;9845;9846;26000;26425	8813;8814;9703;9704;16272;16273;16274;42183;42839	8814;9703;16273;42183;42839			0.181721	lightblue
Q12753	Q12753	3	3	3	Transcriptional activator HAA1	HAA1		1	3	3	3	5.3	5.3	5.3	76.67	694	694	0	7.8532	0.42064	0.89092	34.427	3	1	Median	192110000	135020000	57091000				3036	9836;12614;15416	True;True;True	9995;12813;15674	15857;20069;24856	25650;25651;32200;40167	25651;32200;40167			0.182974	lightblue
P41814	P41814	4	4	4	tRNA (adenine(58)-N(1))-methyltransferase non-catalytic subunit TRM6	GCD10		1	4	4	4	14	14	14	54.389	478	478	0	23.372	0.41855	0.89113	2.8056	3	0	Median	816190000	539650000	276540000				1719	855;2522;7017;13681	True;True;True;True	876;2559;7106;13904	1396;3959;11190;21745	2180;6309;18385;34913	2180;6309;18385;34913			0.183774	lightblue
P33296	P33296	3	3	3	Ubiquitin-conjugating enzyme E2 6	UBC6		1	3	3	3	14.8	14.8	14.8	28.383	250	250	0	26.133	0.42376	0.89117	19.346	3	0	Median	385910000	217950000	167960000				947	7985;8364;11859	True;True;True	8098;8478;12042	12943;13500;13501;18913;18914	21204;22062;22063;30425;30426;30427	21204;22062;30425			0.183926	lightblue
Q08979	Q08979	6	6	6	Kelch repeat-containing protein 3	KEL3		1	6	6	6	18.4	18.4	18.4	75.432	651	651	0	12.252	0.42305	0.89146	45.722	4	0	Median	647030000	463970000	183070000				2835	2641;3453;5756;8144;9171;13597	True;True;True;True;True;True	2681;3505;5834;8257;9294;13816	4183;5467;9212;13152;14849;21599	6723;6724;8963;15270;21505;24131;34655	6724;8963;15270;21505;24131;34655			0.185036	lightblue
P40970	P40970	4	4	4	Serine palmitoyltransferase 2	LCB2		1	4	4	4	11.6	11.6	11.6	63.11	561	561	0	36.827	0.42866	0.89157	20.593	4	0	Median	1908800000	1349600000	559220000				1697	3575;5394;8410;13551	True;True;True;True	3629;5464;8524;13770	5641;5642;8483;13572;13573;21533;21534	9233;9234;13978;13979;22187;22188;34561;34562;34563	9234;13979;22188;34563			0.185458	lightblue
Q08193	Q08193	4	4	4	1,3-beta-glucanosyltransferase GAS5	GAS5		1	4	4	4	15.5	15.5	15.5	51.869	484	484	0	19.112	0.42916	0.89178	3.5355	3	0	Median	2142600000	1475800000	666720000				2763	1984;9142;9400;15733	True;True;True;True	2020;9264;9523;15996	3181;14804;15182;15183;25336	5013;24057;24650;24651;24652;24653;24654;24655;40975	5013;24057;24652;40975			0.186266	lightblue
Q04264	Q04264	4	4	4	Sister chromatid cohesion protein PDS5	PDS5		1	4	4	4	5.3	5.3	5.3	147.04	1277	1277	0	7.8111	0.42923	0.89214	18.623	4	2	Median	355730000	252240000	103490000				2507	621;3053;4885;9241	True;True;True;True	636;3095;4951;9364	1034;4817;7683;14939	1597;7780;12672;24270	1597;7780;12672;24270			0.187656	lightblue
P38771	P38771	2	2	2	Ribosome-recycling factor, mitochondrial	RRF1		1	2	2	2	9.6	9.6	9.6	26.406	230	230	0	3.452	0.41592	0.89269	4.09	2	1	Median	314090000	215580000	98508000				1342	2349;4775	True;True	2386;4840	3723;7539	5951;12452	5951;12452			0.189793	lightblue
P25574	P25574	6	6	6	ER membrane protein complex subunit 1	EMC1		1	6	6	6	7.4	7.4	7.4	87.18	760	760	0	7.538	0.41967	0.89278	13.77	5	0	Median	662810000	454430000	208380000				635	1787;7875;8571;9542;11165;13251	True;True;True;True;True;True	1820;7985;8687;9675;11339;13460	2874;12755;13788;15394;17886;21051	4533;20848;22494;25005;28841;28842;33761;33762	4533;20848;22494;25005;28841;33762			0.190144	lightblue
P01119	P01119	6	6	6	Ras-like protein 1	RAS1		1	6	6	6	38.8	38.8	38.8	34.346	309	309	0	56.338	0.41514	0.89279	12.826	5	0	Median	822120000	567220000	254900000				64	2318;8005;10425;11326;16505;16609	True;True;True;True;True;True	2355;8118;10594;11501;16773;16877	3688;12968;16743;18132;26484;26638	5895;21240;27047;29255;29256;42929;43164;43165	5895;21240;27047;29255;42929;43165			0.190183	lightblue
P32316	P32316	7	7	7	Acetyl-CoA hydrolase	ACH1		1	7	7	7	17.3	17.3	17.3	58.711	526	526	0	12.168	0.42976	0.89348	24.288	4	0	Median	625840000	421380000	204450000				766	1165;2694;2801;3759;6489;10119;14173	True;True;True;True;True;True;True	1194;2734;2841;3814;6570;10282;14407	1930;4259;4467;5926;10355;16255;22704	3022;3023;6837;6838;7254;9807;17086;26262;36599	3022;6838;7254;9807;17086;26262;36599			0.192892	lightblue
P40541	P40541	3	3	3	Cohesin subunit SCC3	IRR1		1	3	3	3	4.3	4.3	4.3	133.01	1150	1150	0	13.102	0.42651	0.8935	18.151	2	0	Median	102160000	72633000	29531000				1669	6540;7003;13247	True;True;True	6622;7092;13456	10421;11165;21032	17200;18333;33684;33685	17200;18333;33684			0.192971	lightblue
P38630	P38630	7	7	7	Replication factor C subunit 1	RFC1		1	7	7	7	14.1	14.1	14.1	94.902	861	861	0	38.574	0.4188	0.89412	22.583	5	0	Median	675960000	435380000	240580000				1299	9607;11314;13319;14156;14657;14671;16154	True;True;True;True;True;True;True	9748;11489;13529;14389;14897;14912;16419	15518;18118;21169;22681;23506;23527;25985	25176;25177;29238;33952;36560;37839;37865;42158	25177;29238;33952;36560;37839;37865;42158			0.195428	lightblue
P32857	P32857	2	2	2	Membrane protein PTM1	PTM1		1	2	2	2	4.4	4.4	4.4	60.018	523	523	0	2.1055	0.42509	0.89422	28.795	2	0	Median	225760000	156580000	69179000				917	5216;10831	True;True	5284;11003	8229;17443	13581;28168	13581;28168			0.195826	lightblue
P50106	P50106	2	2	2	DNA-directed RNA polymerase I subunit RPA14	RPA14		1	2	2	2	24.8	24.8	24.8	14.585	137	137	0	10.286	0.41764	0.89436	4.3229	3	3	Plateau	207540000	129440000	78094000				1960	5278;7261	True;True	5346;7353	8316;8317;8318;8319;11653	13707;13708;13709;13710;13711;19182	13708;19182			0.196384	lightblue
P53552	P53552	10	10	10	THO complex subunit 2	THO2		1	10	10	10	10.6	10.6	10.6	183.93	1597	1597	0	30.829	0.43128	0.89445	20.162	8	0	Median	482240000	316870000	165360000				2140	769;1464;1767;2303;6827;8401;8994;9079;9825;12036	True;True;True;True;True;True;True;True;True;True	787;1494;1800;2340;6915;8515;9116;9201;9984;12222	1268;2395;2844;2845;3670;10836;13562;14588;14707;14708;15841;15842;19212	1987;3783;4491;4492;4493;4494;5868;17832;17833;22168;23720;23899;23900;25625;25626;30898	1987;3783;4493;5868;17833;22168;23720;23899;25625;30898			0.196744	lightblue
Q04175	Q04175	5	5	5	Importin beta SMX1	SXM1		1	5	5	5	6.5	6.5	6.5	108.4	944	944	0	23.147	0.42865	0.89502	12.279	5	0	Median	1048100000	718740000	329330000				2492	3782;6408;10350;15613;15754	True;True;True;True;True	3837;6489;10516;15874;16017	5964;10238;16591;16592;25142;25143;25364	9866;16903;26773;26774;26775;26776;40660;40661;40662;41017	9866;16903;26775;40661;41017			0.199032	lightblue
P57744	P57744	2	2	2	Mitochondrial import inner membrane translocase subunit TIM8	TIM8		1	2	2	2	33.3	33.3	33.3	9.7638	87	87	0	21.098	0.42648	0.89568	8.9857	2	0	Median	995810000	682350000	313460000				2262	3162;13374	True;True	3206;13584	5024;21241	8281;8282;34051;34052	8282;34052			0.201703	lightblue
P51401	P51401	13	2	2	60S ribosomal protein L9-B	RPL9B		1	13	2	2	72.3	13.6	13.6	21.657	191	191	0	21.784	0.42931	0.89657	0.26208	2	0	Median	1831400000	1269500000	561970000				1973	1593;4476;4477;4532;5074;5824;5976;5977;9713;12995;13274;15889;16384	False;False;False;False;True;False;False;False;False;False;False;False;True	1623;4539;4540;4596;5141;5142;5903;6056;6057;9860;13201;13483;16152;16651	2574;2575;2576;7125;7126;7127;7128;7129;7130;7193;7194;7947;7948;9321;9322;9323;9560;9561;15671;20661;20662;21080;25558;26313;26314	4053;4054;4055;4056;4057;4058;4059;11803;11804;11805;11806;11807;11808;11809;11810;11811;11812;11896;11897;11898;11899;13085;13086;15440;15441;15442;15443;15444;15445;15786;15787;25377;25378;33113;33114;33115;33116;33117;33800;41452;41453;42676;42677;42678;42679	4054;11808;11810;11899;13085;15444;15786;15787;25378;33115;33800;41452;42676	217	191	0.205343	lightblue
P48353	P48353	3	3	3	Protein HLJ1	HLJ1		1	3	3	3	14.3	14.3	14.3	25.008	224	224	0	10.359	0.42032	0.89663	8.4592	4	0	Median	570900000	377650000	193250000				1909	1938;6040;15320	True;True;True	1973;6121;15575	3104;9690;24686;24687	4904;15975;39871;39872;39873	4904;15975;39873			0.20559	lightblue
P07259	P07259	54	54	53	Protein URA2;Glutamine-dependent carbamoyl-phosphate synthase;Aspartate carbamoyltransferase	URA2		1	54	54	53	37.2	37.2	36.7	245.04	2214	2214	0	320.42	0.42802	0.89756	17.643	53	0	Median	31099000000	20775000000	10324000000				177	67;342;461;1043;1046;1341;1586;1760;2121;2352;2812;2827;2844;2878;2906;3300;3492;3496;3608;4155;4759;4797;5826;5876;6521;6894;6912;6940;7294;7554;8256;8816;9398;9411;9909;10202;11127;11574;12020;12140;12921;13186;13483;13630;13890;14572;15066;15246;15406;15890;15926;15984;16071;16638	True;True;True;True;True;True;True;True;True;True;True;True;True;True;True;True;True;True;True;True;True;True;True;True;True;True;True;True;True;True;True;True;True;True;True;True;True;True;True;True;True;True;True;True;True;True;True;True;True;True;True;True;True;True	68;352;475;1070;1073;1371;1616;1793;2158;2389;2852;2868;2885;2919;2947;3347;3545;3549;3662;4216;4824;4862;5905;5955;6602;6983;7001;7029;7387;7651;8369;8936;9521;9534;10069;10366;11301;11752;12206;12327;13126;13395;13699;13851;14117;14811;15313;15498;15664;16153;16190;16248;16336;16906	111;592;814;1690;1695;1696;2222;2223;2567;2835;3399;3727;3728;4481;4504;4525;4567;4568;4615;4616;5245;5520;5532;5533;5684;6506;7504;7561;7562;7563;9326;9327;9409;9410;10398;10399;11003;11004;11026;11027;11066;11698;12130;12131;13303;14254;15180;15197;15962;16386;17842;18462;19185;19361;20565;20928;20929;21400;21663;21664;22178;22179;23366;23367;24182;24501;24841;24842;25559;25647;25765;25877;26675	177;178;933;934;1273;1274;2630;2631;2637;2638;2639;2640;2641;2642;3520;3521;3522;4042;4478;4479;5413;5956;5957;7272;7308;7343;7344;7403;7404;7405;7406;7407;7476;7477;8613;9046;9047;9063;9064;9298;10711;10712;12390;12482;12483;12484;15448;15449;15576;15577;17160;17161;17162;17163;18085;18086;18087;18115;18116;18174;19252;19899;19900;21737;21738;23234;24648;24677;24678;25805;25806;26462;26463;28775…	177;934;1273;2630;2639;3520;4042;4478;5413;5956;7272;7308;7343;7407;7476;8613;9047;9063;9298;10711;12390;12483;15448;15577;17162;18086;18116;18174;19252;19899;21738;23234;24648;24677;25806;26462;28775;29746;30862;31096;32973;33525;34312;34797;35718;37617;39011;39562;40146;41454;41625;41834;41994;43218			0.209444	lightblue
P53878	P53878	5	5	5	Uncharacterized oxidoreductase YNL181W			1	5	5	5	18.2	18.2	18.2	46.502	407	407	0	15.508	0.42317	0.89853	12.981	3	0	Median	940630000	542350000	398280000				2192	1294;6859;8161;9423;14197	True;True;True;True;True	1324;6947;8274;9546;14431	2155;10945;13172;13173;15212;22804	3422;3423;17999;21537;21538;24696;24697;36756	3422;17999;21538;24696;36756			0.213514	lightblue
P53251	P53251	3	3	3	Ribosome biogenesis protein SLX9	SLX9		1	3	3	3	18.1	18.1	18.1	24.069	210	210	0	6.8242	0.42009	0.89875	32.035	3	1	Plateau	455880000	318690000	137190000				2087	2061;7361;13539	True;True;True	2098;7454;13757	3315;11816;21513	5298;19428;34528;34529	5298;19428;34529			0.214445	lightblue
P48836	P48836	6	6	6	V-type proton ATPase subunit G	VMA10		1	6	6	6	38.6	38.6	38.6	12.713	114	114	0	57.61	0.43073	0.89876	10.627	7	0	Median	9716000000	6825100000	2890900000				1931	173;6528;7151;7152;10103;10960	True;True;True;True;True;True	178;6609;7241;7242;10266;11133	336;337;10407;11421;11422;11423;11424;16230;17621	535;536;537;17179;17180;18810;18811;18812;18813;18814;18815;18816;18817;18818;26220;28437	537;17179;18813;18817;26220;28437			0.214487	lightblue
P31382	P31382	5	5	5	Dolichyl-phosphate-mannose--protein mannosyltransferase 2	PMT2		1	5	5	5	15.2	15.2	15.2	86.869	759	759	0	67.659	0.43259	0.89877	10.657	6	0	Median	3498500000	2385800000	1112700000				746	2184;10522;11132;13517;14542	True;True;True;True;True	2221;10693;11306;13735;14781	3489;3490;16914;16915;17847;21483;21484;21485;23317;23318	5557;5558;5559;27333;27334;27335;28782;34480;34481;34482;34483;37549;37550;37551	5559;27335;28782;34482;37549			0.214529	lightblue
P47006	P47006	6	6	6	DNA-directed RNA polymerase I subunit RPA34	RPA34		1	6	6	6	40.3	40.3	40.3	26.875	233	233	0	16.87	0.42909	0.89911	30.782	5	0	Median	2572500000	1783400000	789040000				1834	2139;6605;6674;8099;12040;12956	True;True;True;True;True;True	2176;6688;6689;6760;8212;12226;13162	3425;10505;10506;10595;13093;19217;20612	5451;17323;17324;17325;17455;21425;21426;30904;33042	5451;17323;17455;21426;30904;33042	207	90	0.215973	lightblue
Q03973	Q03973	6	6	6	High mobility group protein 1	HMO1		1	6	6	6	41.1	41.1	41.1	27.544	246	246	0	78.606	0.42794	0.89928	12.155	7	0	Median	5281700000	3642200000	1639500000				2478	66;344;345;2354;10128;11067	True;True;True;True;True;True	67;354;355;2391;10292;11240	109;110;594;595;3730;16267;16268;17759;17760	173;174;175;176;937;938;939;940;941;942;5959;5960;5961;26276;26277;26278;26279;28654;28655;28656;28657;28658	175;939;942;5961;26276;28657			0.216697	lightblue
P38966	P38966	3	3	3	Uncharacterized protein YDR089W			1	3	3	3	6.3	6.3	6.3	98.711	869	869	0	10.982	0.42462	0.89947	148.2	3	3	Median	183790000	122070000	61718000				1416	217;8789;13696	True;True;True	222;8909;13919	408;14221;21770	644;23193;34954	644;23193;34954			0.217509	lightblue
Q03769	Q03769	4	4	4	Epsin-5	ENT5		1	4	4	4	18	18	18	47.321	411	411	0	48.731	0.43798	0.89951	12.232	3	0	Median	576610000	397270000	179330000				2457	5319;6118;11450;12367	True;True;True;True	5388;6199;11626;12562	8371;9849;18286;19702;19703	13782;16278;16279;29465;31642;31643;31644	13782;16278;29465;31644			0.21768	lightblue
Q03707	Q03707	3	3	3	Inner nuclear membrane protein SRC1	SRC1		1	3	3	3	4.3	4.3	4.3	95.496	834	834	0	2.9735	0.42993	0.89961	21.524	2	1	Median	114830000	73100000	41728000				2449	9794;9826;15683	True;True;True	9953;9985;15944	15795;15843;25263	25557;25558;25627;40863	25557;25627;40863			0.218108	lightblue
P08518	P08518	13	13	13	DNA-directed RNA polymerase II subunit RPB2	RPB2		1	13	13	13	14.9	14.9	14.9	138.75	1224	1224	0	33.399	0.42923	0.89991	9.8891	12	0	Median	3162000000	2189100000	972940000				212	1062;2786;5514;7660;7814;7978;9882;11685;12100;14719;16141;16245;16246	True;True;True;True;True;True;True;True;True;True;True;True;True	1090;2826;5585;7759;7922;8091;10041;11864;12287;14961;16406;16510;16511	1718;4443;4444;8688;12310;12608;12935;15920;18638;19301;23589;23590;25966;26109;26110	2673;7210;7211;14326;20158;20602;21192;25744;25745;30014;30015;31014;31015;37948;37949;37950;37951;42132;42380;42381;42382	2673;7210;14326;20158;20602;21192;25744;30015;31014;37949;42132;42380;42381			0.219395	lightblue
P53725	P53725	4	4	4	M-phase phosphoprotein 6 homolog	MPP6		1	4	4	4	34.4	34.4	34.4	21.142	186	186	0	32.761	0.42254	0.90006	77.673	3	0	Median	251340000	163270000	88069000				2159	3038;4404;8169;8170	True;True;True;True	3079;4466;8282;8283	4796;7032;13185;13186;13187	7749;11657;11658;21556;21557;21558	7749;11658;21556;21557			0.220041	lightblue
Q05946	Q05946	13	13	13	U3 small nucleolar RNA-associated protein 13	UTP13		1	13	13	13	21.7	21.7	21.7	91.031	817	817	0	68.03	0.43019	0.90006	12.238	9	0	Median	3038000000	2073200000	964760000				2612	1523;1870;2176;4291;6868;7086;7096;9185;11316;11771;14233;14302;15956	True;True;True;True;True;True;True;True;True;True;True;True;True	1553;1905;2213;4352;6956;7175;7185;9308;11491;11951;14468;14537;16220	2479;2985;3481;6800;10957;11307;11320;14864;14865;18120;18761;22870;22871;22977;22978;25692	3910;3911;4716;5546;5547;11325;18017;18563;18564;18580;24152;24153;24154;29240;30190;36859;36860;36861;36862;37033;37034;41694	3911;4716;5546;11325;18017;18564;18580;24153;29240;30190;36862;37034;41694			0.220041	lightblue
P41810	P41810	18	18	18	Coatomer subunit beta	SEC26		1	18	18	18	33.5	33.5	33.5	109.02	973	973	0	132.23	0.42629	0.9001	8.439	17	0	Median	5952900000	2989600000	2963300000				1715	560;2340;3199;3463;4948;5550;5840;7348;7349;7515;8535;10184;10304;10854;13338;14379;14437;14632	True;True;True;True;True;True;True;True;True;True;True;True;True;True;True;True;True;True	575;2377;3246;3516;5014;5621;5919;7441;7442;7610;8651;10348;10470;11026;13548;14616;14675;14872	955;3713;5105;5106;5485;7771;7772;8752;8753;9346;11799;11800;12071;12072;13745;16360;16535;16536;17473;17474;21194;23085;23178;23471	1474;5930;8398;8399;8996;8997;12810;12811;12812;14437;14438;15476;15477;19408;19409;19820;19821;19822;22428;26425;26426;26427;26695;26696;26697;28212;28213;33988;37196;37333;37334;37782	1474;5930;8399;8997;12812;14437;15476;19408;19409;19821;22428;26425;26696;28212;33988;37196;37333;37782			0.220213	lightblue
P46677	P46677	4	4	4	Transcription initiation factor TFIID subunit 1	TAF1		1	4	4	4	4.7	4.7	4.7	120.69	1066	1066	0	17.565	0.41787	0.9001	39.368	3	0	Median	134530000	95628000	38903000				1805	484;8615;12873;14169	True;True;True;True	498;8732;13078;14403	845;13843;20494;22699	1317;22570;32867;36590	1317;22570;32867;36590			0.220213	lightblue
Q02892	Q02892	21	21	21	Nucleolar GTP-binding protein 1	NOG1		1	21	21	21	42	42	42	74.409	647	647	0	138.51	0.43149	0.90094	7.315	25	0	Median	11579000000	8027600000	3551700000				2366	4317;6355;7805;7920;8482;8859;8957;9502;10592;10788;11191;12088;12377;13016;13242;13654;13864;14359;16432;16433;16629	True;True;True;True;True;True;True;True;True;True;True;True;True;True;True;True;True;True;True;True;True	4379;6436;7912;8033;8597;8980;9078;9633;10763;10959;11365;12275;12572;13222;13451;13875;14089;14595;14596;16699;16700;16897	6890;10175;10176;12593;12821;12822;13669;14368;14515;15342;15343;17034;17035;17383;17384;17385;17927;17928;19285;19286;19715;20687;20688;21019;21020;21704;22140;22141;23056;23057;26378;26379;26663	11450;16813;16814;20581;20582;20957;20958;20959;22326;23404;23606;23607;24918;24919;24920;27500;27501;27502;27503;28088;28089;28090;28915;28916;28917;28918;30996;30997;30998;31661;31662;33147;33148;33662;33663;33664;34853;34854;35661;35662;35663;35664;37151;37152;42773;42774;42775;43201	11450;16814;20581;20959;22326;23404;23607;24920;27500;28088;28917;30996;31661;33148;33664;34854;35663;37152;42774;42775;43201	230	503	0.223854	lightblue
P38333	P38333	9	9	9	Essential nuclear protein 1	ENP1		1	9	9	9	28.8	28.8	28.8	55.136	483	483	0	106.71	0.42709	0.90102	14.626	5	0	Median	2096900000	1449200000	647680000				1269	1841;3739;3881;7419;7664;7915;8204;12293;13012	True;True;True;True;True;True;True;True;True	1876;3794;3939;7512;7763;8028;8317;12486;13218	2952;5902;6094;11894;12317;12318;12813;13229;19599;20683	4667;9767;9768;10041;10042;19522;20166;20167;20168;20944;20945;21611;31472;33142	4667;9768;10041;19522;20168;20944;21611;31472;33142			0.224203	lightblue
P53207	P53207	3	3	3	U1 small nuclear ribonucleoprotein component SNU71	SNU71		1	3	3	3	5.2	5.2	5.2	71.382	620	620	0	4.571	0.42883	0.90112	24.551	3	1	Median	160170000	103590000	56577000				2073	4;954;3315	True;True;True	5;979;3362	8;1552;5266	12;2427;8645	12;2427;8645			0.224639	lightblue
P43535	P43535	9	9	9	Protein GCN20	GCN20		1	9	9	9	18.9	18.9	18.9	85.026	752	752	0	75.58	0.42464	0.90115	15.556	7	0	Median	1835000000	1246700000	588320000				1757	675;3271;3475;3517;5992;7440;11566;11734;14116	True;True;True;True;True;True;True;True;True	690;3318;3528;3570;6072;7533;11743;11914;14349	1129;5209;5498;5563;5564;9606;11925;18448;18707;22624	1768;1769;8566;9016;9113;9114;9115;15844;15845;19565;29721;29722;30110;36469;36470	1768;8566;9016;9115;15844;19565;29722;30110;36469			0.22477	lightblue
P40561	P40561	5	5	5	RNA-binding protein SGN1	SGN1		1	5	5	5	26.8	26.8	26.8	28.954	250	250	0	18.915	0.42332	0.90157	19.173	5	0	Median	732240000	473260000	258980000				1677	5676;9028;10220;10474;11124	True;True;True;True;True	5753;9150;10385;10643;11298	9093;9094;14637;16409;16410;16806;17839	15091;15092;23796;23797;26502;26503;26504;27135;28772	15092;23796;26504;27135;28772			0.22661	lightblue
P38344	P38344	7	7	7	Cytoplasmic 60S subunit biogenesis factor REI1	REI1		1	7	7	7	28.2	28.2	28.2	45.862	393	393	0	38.712	0.42667	0.90159	28.982	5	0	Median	832070000	576000000	256080000				1276	2483;2922;4840;7242;7340;12384;13419	True;True;True;True;True;True;True	2520;2963;4906;7334;7433;12579;13633	3913;4637;7622;7623;11620;11773;19740;21309	6235;6236;7505;7506;12575;12576;19133;19371;31697;34155	6235;7505;12576;19133;19371;31697;34155			0.226698	lightblue
P39517	P39517	7	7	7	ATP-dependent RNA helicase DHH1	DHH1		1	7	7	7	18.8	18.8	18.8	57.543	506	506	0	94.758	0.42301	0.90179	23.264	11	0	Median	3227400000	1725600000	1501800000				1458	2443;5198;5343;5491;6210;7221;14922	True;True;True;True;True;True;True	2480;5266;5412;5561;5562;6291;7312;15169	3851;3852;8192;8401;8655;8656;8657;9972;11573;11574;23989;23990	6145;6146;13520;13826;14271;14272;14273;14274;14275;16484;16485;19055;19056;19057;38708;38709;38710;38711	6145;13520;13826;14275;16485;19055;38708			0.227578	lightblue
P33201	P33201	9	9	9	Ribosome assembly factor MRT4	MRT4		1	9	9	9	44.5	44.5	44.5	27.058	236	236	0	39.551	0.42803	0.90196	7.9777	9	0	Median	6474800000	4312700000	2162100000				944	3607;6946;7964;8056;9328;9329;11160;13738;15684	True;True;True;True;True;True;True;True;True	3661;7035;8077;8169;9451;9452;11334;13961;15945	5683;11083;12885;12886;13034;13035;15085;15086;17881;21933;25264	9297;18196;18197;21062;21063;21064;21065;21333;21334;21335;21336;24508;24509;24510;28833;35255;40864	9297;18196;21062;21333;24509;24510;28833;35255;40864			0.228328	lightblue
P53265	P53265	3	3	3	Uncharacterized protein YGR111W			1	3	3	3	14.5	14.5	14.5	46.667	400	400	0	21.451	0.43427	0.90226	32.829	3	3	Median	270040000	187160000	82881000				2095	5169;13826;15174	True;True;True	5237;14051;15425	8154;22082;24373	13465;35553;39373	13465;35553;39373			0.229655	lightblue
P37012	P37012	13	13	12	Phosphoglucomutase 2	PGM2		1	13	13	12	36.2	36.2	34.6	63.088	569	569	0	65.653	0.42684	0.90229	12.926	12	0	Median	2427400000	1692200000	735190000				1143	377;1400;1603;4350;4926;7509;8540;9025;11198;11581;15162;15773;16497	True;True;True;True;True;True;True;True;True;True;True;True;True	389;1430;1633;4412;4992;7604;8656;9147;11372;11759;15412;16036;16765	654;655;2304;2587;6956;7743;12063;13752;14634;17937;18472;24354;25388;26471;26472	1049;1050;1051;3651;3652;4078;11547;12761;19810;22437;23791;28930;29759;39348;39349;41056;41057;42909;42910;42911;42912	1049;3652;4078;11547;12761;19810;22437;23791;28930;29759;39349;41057;42911			0.229788	lightblue
P53962	P53962	3	3	3	Uncharacterized WD repeat-containing protein YNL035C			1	3	3	3	14.1	14.1	14.1	43.848	389	389	0	31.548	0.42805	0.90245	13.247	4	0	Median	643170000	434540000	208620000				2229	1016;11209;15300	True;True;True	1043;11383;15553	1645;1646;17950;24597	2569;2570;28947;39715;39716	2569;28947;39716			0.230498	lightblue
P46982	P46982	5	5	5	Alpha-1,2-mannosyltransferase MNN5	MNN5		1	5	5	5	15.5	15.5	15.5	67.204	586	586	0	43.17	0.42129	0.90316	15.237	3	0	Median	1265300000	884990000	380330000				1826	754;5231;8022;8305;15561	True;True;True;True;True	772;5299;8135;8419;15822	1247;8247;8248;12988;13406;25078	1955;13607;13608;21267;21896;21897;21898;40567	1955;13608;21267;21898;40567			0.233666	lightblue
P12688	P12688	7	7	7	Serine/threonine-protein kinase YPK1	YPK1		1	7	7	7	17.2	17.2	17.2	76.479	680	680	0	17.407	0.42235	0.90361	45.444	4	0	Median	590800000	376380000	214420000				313	6564;7246;8918;10535;10900;14869;15994	True;True;True;True;True;True;True	6646;7338;9039;10706;11072;15115;16258	10450;11628;14448;16929;17537;23911;25776;25777	17244;19146;23525;27353;27354;28303;28304;38579;41847;41848	17244;19146;23525;27354;28303;38579;41847			0.235688	lightblue
Q08965	Q08965	10	10	10	Ribosome biogenesis protein BMS1	BMS1		1	10	10	10	11.7	11.7	11.7	135.57	1183	1183	0	47.606	0.43814	0.90427	11.043	12	0	Median	2023900000	1417000000	606840000				2831	250;2083;4844;4879;7539;8442;8697;8817;9431;13540	True;True;True;True;True;True;True;True;True;True	258;2120;4910;4945;7636;8557;8817;8937;9556;13758	456;3346;7627;7675;12106;12107;13618;13993;13994;14255;14256;15230;15231;21514	712;5337;12581;12658;19867;19868;19869;22253;22254;22815;22816;22817;23235;23236;24724;24725;24726;34530;34531	712;5337;12581;12658;19867;22253;22816;23235;24724;34531			0.238675	lightblue
P53883	P53883	18	18	18	Nucleolar protein 13	NOP13		1	18	18	18	49.9	49.9	49.9	45.609	403	403	0	142.55	0.43324	0.90433	13.245	20	0	Median	5145800000	3518000000	1627800000				2194	637;1157;1483;1484;2324;5047;5051;5670;5781;6795;7741;12698;12699;13294;13444;13445;15116;15806	True;True;True;True;True;True;True;True;True;True;True;True;True;True;True;True;True;True	652;1186;1513;1514;2361;5113;5117;5747;5859;6882;7842;12899;12900;13504;13658;13659;15364;16069	1063;1064;1917;2417;2418;2419;3695;7905;7911;9085;9086;9087;9257;9258;10776;10777;12462;20203;20204;20205;20206;21110;21340;21341;21342;24292;25445	1649;1650;3002;3812;3813;3814;3815;3816;5905;13018;13019;13026;15079;15080;15081;15082;15083;15338;15339;15340;15341;17744;17745;20364;20365;32393;32394;32395;32396;32397;33851;33852;34209;34210;34211;34212;34213;39256;41273	1649;3002;3812;3816;5905;13019;13026;15080;15340;17745;20364;32396;32397;33851;34209;34211;39256;41273			0.238948	lightblue
P00729	P00729	5	5	5	Carboxypeptidase Y	PRC1		1	5	5	5	15.6	15.6	15.6	59.801	532	532	0	33.538	0.42849	0.90451	11.116	5	0	Median	1223300000	814640000	408610000				48	1214;1516;1635;2585;11010	True;True;True;True;True	1243;1546;1665;2622;11183	2018;2019;2020;2465;2466;2467;2468;2469;2629;4059;17684	3170;3171;3172;3173;3174;3889;3890;3891;3892;3893;3894;3895;3896;3897;3898;4145;6490;6491;28534	3170;3894;4145;6490;28534			0.239767	lightblue
Q02630	Q02630	3	3	3	Nucleoporin NUP116/NSP116	NUP116		1	3	3	3	4.7	4.7	4.7	116.23	1113	1113	0	9.8444	0.42894	0.9048	32.81	3	2	Median	184150000	123820000	60328000				2334	1100;10454;13564	True;True;True	1128;10623;13783	1767;16782;21552	2756;27103;34585	2756;27103;34585			0.241091	lightblue
P32902	P32902	4	4	4	37S ribosomal protein MRP4, mitochondrial	MRP4		1	4	4	4	16.5	16.5	16.5	44.151	394	394	0	27.424	0.42519	0.90487	9.9709	3	0	Median	810680000	560230000	250450000				931	8664;11119;12981;14223	True;True;True;True	8783;11293;13187;14458	13948;17833;20645;22844	22744;22745;28764;28765;33092;33093;36817	22745;28764;33092;36817			0.241411	lightblue
P38170	P38170	2	2	2	Condensin complex subunit 2	BRN1		1	2	2	2	3.6	3.6	3.6	86.215	754	754	0	3.852	0.44143	0.90503	8.4791	2	2	Median	80654000	50783000	29870000				1213	3334;5973	True;True	3381;6053	5292;9555	8685;15776	8685;15776			0.242144	lightblue
P46985	P46985	6	6	6	Probable alpha-1,6-mannosyltransferase MNN11	MNN11		1	6	6	6	16.4	16.4	16.4	47.858	422	422	0	13.331	0.42606	0.90507	8.2546	4	0	Median	813040000	461760000	351280000				1828	4943;6607;11918;13789;14683;14902	True;True;True;True;True;True	5009;6691;12101;14013;14924;15148	7766;10508;19005;22020;23542;23957	12802;17327;17328;30560;35453;37884;38656	12802;17328;30560;35453;37884;38656			0.242328	lightblue
P53292	P53292	3	3	3	37S ribosomal protein S35, mitochondrial	MRPS35		1	3	3	3	11.6	11.6	11.6	39.575	345	345	0	7.6889	0.4267	0.90518	41.605	3	2	Median	301290000	184760000	116530000				2105	13798;14349;14441	True;True;True	14022;14584;14679	22032;23041;23183	35468;37124;37339	35468;37124;37339			0.242833	lightblue
Q05533	Q05533	3	3	3	Inositol monophosphatase 2	INM2		1	3	3	3	15.8	15.8	15.8	32.092	292	292	0	5.9133	0.43737	0.90541	3.2091	3	2	Median	197300000	138320000	58977000				2584	753;12650;12908	True;True;True	771;12849;13113	1246;20117;20548	1954;32266;32948;32949	1954;32266;32948			0.243891	lightblue
Q03525	Q03525	2	2	2	Protein TMA23	TMA23		1	2	2	2	12.8	12.8	12.8	23.949	211	211	0	8.8	0.43155	0.90556	2.1562	2	0	Median	171590000	107190000	64406000				2426	4795;10275	True;True	4860;10441	7559;16496	12479;26640;26641	12479;26641			0.244583	lightblue
P22579	P22579	5	5	5	Transcriptional regulatory protein SIN3	SIN3		1	5	5	5	7.2	7.2	7.2	174.84	1536	1536	0	68.826	0.42654	0.90558	17.102	4	0	Median	648970000	455220000	193750000				532	11398;12051;12847;13249;16709	True;True;True;True;True	11574;12238;13052;13458;16978	18222;19234;20458;21034;26778	29378;30933;32812;32813;33687;43367	29378;30933;32812;33687;43367			0.244675	lightblue
P33775	P33775	7	7	7	Dolichyl-phosphate-mannose--protein mannosyltransferase 1	PMT1		1	7	7	7	12.1	12.1	12.1	92.674	817	817	0	38.565	0.4282	0.9056	6.2414	6	0	Median	2512100000	1793600000	718420000				990	2408;2409;4079;9610;10595;12103;12554	True;True;True;True;True;True;True	2445;2446;4140;9752;10766;12290;12752	3803;3804;3805;3806;6389;15522;17038;19305;19306;19994	6074;6075;6076;6077;10524;25182;25183;27506;27507;31020;31021;31022;31023;32090	6075;6076;10524;25183;27507;31020;32090			0.244768	lightblue
P53235	P53235	13	13	13	Eukaryotic translation initiation factor 2A	YGR054W		1	13	13	13	29.1	29.1	29.1	71.304	642	642	0	112.88	0.43674	0.90572	25.214	13	0	Median	4013700000	2693100000	1320600000				2083	1526;1579;3796;4269;7684;7703;12447;13335;13398;14158;14238;14644;15178	True;True;True;True;True;True;True;True;True;True;True;True;True	1556;1609;3853;4330;7783;7803;12644;13545;13611;14391;14473;14884;15429	2482;2483;2484;2558;5983;6770;12349;12379;19849;21190;21191;21281;22684;22878;22879;23485;23486;24381;24382	3916;3917;3918;4029;4030;4031;9890;11279;11280;20213;20249;20250;31866;31867;33982;33983;33984;34116;34117;36563;36564;36871;36872;36873;37802;37803;39388;39389	3918;4031;9890;11280;20213;20249;31867;33984;34116;36563;36872;37803;39388			0.245322	lightblue
Q08647	Q08647	11	11	11	Multisubstrate pseudouridine synthase 7	PUS7		1	11	11	11	23.1	23.1	23.1	77.001	676	676	0	47.084	0.42313	0.90579	7.5063	7	0	Median	1777000000	1208900000	568080000				2798	21;518;1187;1637;2285;6659;9332;11985;11986;13156;16633	True;True;True;True;True;True;True;True;True;True;True	22;532;1216;1667;2322;6745;9455;12170;12171;13365;16901	43;890;1967;2632;3642;10579;15090;19121;19122;20890;26668;26669	62;1380;3074;4151;4152;5800;17436;24515;24516;30741;30742;33470;43207;43208;43209	62;1380;3074;4152;5800;17436;24516;30741;30742;33470;43209			0.245646	lightblue
P40079	P40079	5	5	5	U3 small nucleolar ribonucleoprotein protein LCP5	LCP5		1	5	5	5	18.8	18.8	18.8	40.794	357	357	0	35.523	0.42608	0.90608	2.2566	4	0	Median	383560000	248760000	134800000				1562	6914;11129;12443;13312;15724	True;True;True;True;True	7003;11303;12640;13522;15987	11029;17844;19843;21160;25324	18118;28777;28778;31856;31857;33938;40959;40960	18118;28777;31856;33938;40959			0.246991	lightblue
P53946	P53946	9	9	9	Actin-related protein 5	ARP5		1	9	9	9	20.8	20.8	20.8	87.559	755	755	0	35.241	0.42942	0.9061	24.092	8	0	Median	987560000	679430000	308130000				2222	873;1196;2601;4293;9741;10266;14054;15655;16424	True;True;True;True;True;True;True;True;True	895;1225;2638;4354;9891;10432;14285;15916;16691	1422;1980;1981;4094;6802;15709;16484;22438;25222;26368	2219;3096;3097;6561;6562;11328;11329;25436;26622;36126;36127;40799;40800;42759	2219;3097;6561;11329;25436;26622;36126;40800;42759			0.247084	lightblue
P53550	P53550	15	15	15	mRNA-decapping enzyme subunit 2	DCP2		1	15	15	15	24.6	24.6	24.6	108.67	970	970	0	130.33	0.42755	0.90621	23.081	10	0	Median	1521800000	866480000	655330000				2138	2372;3613;5265;7457;7535;8566;8688;10641;10653;10934;11389;11423;11763;11971;14407	True;True;True;True;True;True;True;True;True;True;True;True;True;True;True	2409;3668;5333;7551;7632;8682;8807;10812;10824;11106;11565;11599;11943;12156;14644	3751;5690;8296;11964;11965;12100;13783;13979;17099;17100;17118;17582;17583;18213;18254;18753;19105;23130	5990;5991;9307;9308;13673;19633;19634;19859;22488;22795;27587;27588;27620;28369;28370;29365;29422;30177;30718;37263;37264	5990;9307;13673;19633;19859;22488;22795;27587;27620;28370;29365;29422;30177;30718;37264			0.247596	lightblue
Q02648	Q02648	3	3	3	tRNA (uracil-O(2)-)-methyltransferase	TRM44		1	3	3	3	9.9	9.9	9.9	64.854	567	567	0	5.7843	0.42901	0.90624	10.025	2	0	Median	450550000	317850000	132700000				2337	2198;12728;15801	True;True;True	2235;12930;16064	3511;20242;25440	5593;32450;41266	5593;32450;41266			0.247735	lightblue
Q05518	Q05518	5	5	5	Protein PAL1	PAL1		1	5	5	5	22	22	22	54.995	499	499	0	25.714	0.42784	0.90644	43.32	4	0	Median	658820000	440510000	218310000				2582	69;783;9937;13134;13930	True;True;True;True;True	70;801;10097;13343;14159	114;1283;15997;20852;22235	182;183;2008;25846;33397;33398;33399;35802	183;2008;25846;33397;35802			0.248667	lightblue
Q08421	Q08421	6	6	6	Enhancer of translation termination 1	ETT1		1	6	6	6	13.3	13.3	13.3	47.351	412	412	0	16.713	0.42327	0.90657	18.974	5	0	Median	1434200000	999080000	435140000				2784	603;4676;7438;7439;8498;15167	True;True;True;True;True;True	618;4741;7531;7532;8613;15418	1012;7385;11923;11924;13688;24362;24363	1564;1565;1566;12206;12207;12208;19563;19564;22350;39357;39358;39359	1566;12207;19563;19564;22350;39358			0.249274	lightblue
Q00684	Q00684	4	4	4	Tyrosine-protein phosphatase CDC14	CDC14		1	4	4	4	15.6	15.6	15.6	61.906	551	551	0	11.991	0.4354	0.90683	15.699	4	2	Median	566350000	390290000	176070000				2286	5251;5413;9904;10072	True;True;True;True	5319;5483;10064;10235	8278;8514;15954;16184	13647;14033;25795;26149	13647;14033;25795;26149			0.250491	lightblue
P40086	P40086	3	3	3	Cytochrome c oxidase assembly protein COX15	COX15		1	3	3	3	6.2	6.2	6.2	54.658	486	486	0	3.4236	0.43262	0.90707	83.477	3	3	Median	674230000	385880000	288350000				1566	4108;10515;12601	True;True;True	4169;10684;12799	6435;16883;20046	10590;27273;32167	10590;27273;32167			0.251618	lightblue
P41940	P41940	13	13	13	Mannose-1-phosphate guanyltransferase	PSA1		1	13	13	13	47.4	47.4	47.4	39.565	361	361	0	142.72	0.43267	0.90748	7.254	18	0	Median	21497000000	14727000000	6769900000				1731	1649;2174;3043;3310;3931;4158;7421;7861;7862;7938;11360;16323;16324	True;True;True;True;True;True;True;True;True;True;True;True;True	1679;2211;3084;3357;3991;4219;7514;7970;7971;8051;11535;16589;16590	2650;2651;3476;3477;3478;3479;4802;5261;6174;6509;11896;11897;11898;12734;12735;12850;12851;12852;12853;18176;26221;26222;26223	4179;4180;5535;5536;5537;5538;5539;5540;5541;5542;5543;5544;7756;7757;8637;8638;10171;10172;10173;10716;19524;19525;19526;19527;19528;19529;19530;20814;20815;20816;21009;21010;21011;21012;21013;21014;21015;21016;21017;21018;29321;42548;42549;42550;42551	4180;5539;7756;8638;10172;10716;19528;20815;20816;21011;29321;42549;42551			0.25355	lightblue
P50094	P50094	12	12	10	Inosine-5-monophosphate dehydrogenase 4	IMD4		1	12	12	10	49.2	49.2	41.4	56.393	524	524	0	108.59	0.43328	0.90767	33.83	16	0	Median	9588800000	6518000000	3070800000				1955	541;1253;1723;3644;4499;5318;9259;9526;11319;11853;11854;12159	True;True;True;True;True;True;True;True;True;True;True;True	556;1282;1283;1755;3699;4562;5387;9382;9657;9658;11494;12036;12037;12346	928;2091;2092;2093;2784;5736;5737;7154;8366;8367;8368;8369;8370;14964;15369;15370;15371;18123;18907;18908;19396	1440;1441;3318;3319;3320;3321;3322;4398;9375;9376;11846;13777;13778;13779;13780;13781;24321;24322;24961;24962;24963;24964;24965;24966;24967;24968;29244;30413;30414;30415;30416;30417;31155	1441;3320;4398;9375;11846;13780;24322;24968;29244;30414;30417;31155	178;216	117;425	0.254448	lightblue
P07149	P07149	54	54	54	Fatty acid synthase subunit beta;3-hydroxyacyl-[acyl-carrier-protein] dehydratase;Enoyl-[acyl-carrier-protein] reductase [NADH];[Acyl-carrier-protein] acetyltransferase;[Acyl-carrier-protein] malonyltransferase;S-acyl fatty acid synthase thioesterase	FAS1		1	54	54	54	37	37	37	228.69	2051	2051	0	323.31	0.43347	0.90773	15.959	68	0	Median	69568000000	48374000000	21194000000				162	28;71;436;505;826;1045;1089;1328;1329;1628;2355;2462;2969;3196;3224;3977;4115;4149;4552;5221;5268;5689;6082;6139;6551;6678;7560;7603;8557;8608;9268;9298;9351;9830;10381;10496;10937;11120;11121;11570;11835;12734;12735;12975;12976;14317;14622;14777;14855;15165;15231;15273;16034;16382	True;True;True;True;True;True;True;True;True;True;True;True;True;True;True;True;True;True;True;True;True;True;True;True;True;True;True;True;True;True;True;True;True;True;True;True;True;True;True;True;True;True;True;True;True;True;True;True;True;True;True;True;True;True	29;72;450;519;844;1072;1117;1358;1359;1658;2392;2499;3010;3243;3271;4038;4176;4210;4616;5289;5336;5766;6163;6220;6633;6764;7657;7701;8673;8725;9391;9421;9474;9989;10549;10665;11109;11294;11295;11748;12018;12936;12937;13181;13182;14552;14862;15020;15100;15415;15416;15483;15525;16299;16649	53;116;117;736;870;1350;1351;1352;1693;1694;1751;2205;2206;2207;2618;3731;3878;4701;5101;5144;5145;5146;6238;6448;6449;6450;6495;6496;6497;7217;8235;8299;8300;8301;8302;9120;9758;9759;9875;10435;10436;10599;10600;10601;10602;10603;10604;12141;12142;12143;12214;12215;12216;13772;13773;13834;14990;15027;15116;15848;16638;16639;16848;16849;16850;17587;17834;17835;17836;18457;18864;18865;20249;20250;…	74;185;186;187;1172;1173;1351;2112;2113;2114;2115;2116;2117;2635;2636;2729;2730;3495;3496;3497;3498;3499;3500;3501;4124;4125;5962;6186;7605;7606;7607;7608;8394;8469;8470;8471;8472;8473;8474;10265;10614;10615;10616;10617;10618;10619;10620;10621;10622;10694;10695;10696;11930;11931;13587;13676;13677;13678;13679;13680;13681;13682;13683;13684;13685;13686;13687;13688;15136;15137;16068;16069;16314;16315…	74;185;1172;1351;2117;2635;2730;3495;3499;4125;5962;6186;7606;8394;8473;10265;10617;10694;11931;13587;13679;15136;16068;16314;17220;17461;19919;20028;22475;22554;24358;24413;24555;25636;26849;27217;28375;28767;28769;29738;30360;32458;32460;33080;33083;37056;37763;38302;38526;39352;39505;39621;41930;42674	53	1180	0.254732	lightblue
P08524	P08524	12	12	12	Farnesyl pyrophosphate synthase	ERG20		1	12	12	12	54.3	54.3	54.3	40.483	352	352	0	90.778	0.43387	0.90795	11.587	16	0	Median	21508000000	14838000000	6670200000				213	581;1395;2668;6212;6256;6890;8787;11059;12773;14778;15576;16692	True;True;True;True;True;True;True;True;True;True;True;True	596;1425;2708;6293;6337;6979;8907;11232;12975;15021;15837;16961	978;979;2299;4225;4226;9974;9975;10030;10997;10998;14218;17749;17750;17751;20329;20330;23755;25096;25097;26757	1506;1507;1508;3644;3645;6782;6783;6784;6785;16487;16488;16489;16490;16574;16575;18079;18080;23188;23189;23190;28638;28639;28640;28641;32612;32613;38304;38305;38306;40598;40599;40600;43336;43337	1506;3644;6784;16490;16575;18080;23188;28638;32612;38304;40600;43336			0.255776	lightblue
P32366	P32366	6	6	6	V-type proton ATPase subunit d	VMA6		1	6	6	6	36.2	36.2	36.2	39.79	345	345	0	74.892	0.43362	0.90798	13.824	7	0	Median	2934800000	1904400000	1030300000				788	1240;4598;8894;9389;9872;12332	True;True;True;True;True;True	1269;4662;9015;9512;10031;12527	2071;2072;7271;14417;15169;15170;15908;19661	3289;3290;3291;12019;23476;23477;24630;24631;25728;31576;31577;31578;31579	3290;12019;23476;24630;25728;31578			0.255919	lightblue
P32319	P32319	16	16	16	Vacuolar protein sorting/targeting protein VPS10	PEP1		1	16	16	16	13.9	13.9	13.9	177.78	1579	1579	0	61.842	0.42994	0.90799	7.8285	6	0	Median	2315100000	1041200000	1273900000				768	1396;1410;2789;3268;3654;5202;5290;6699;6740;7256;7973;12843;13614;13841;15148;16522	True;True;True;True;True;True;True;True;True;True;True;True;True;True;True;True	1426;1440;2829;3315;3709;5270;5358;6786;6827;7348;8086;13048;13834;14066;15397;16790	2300;2318;4449;5206;5747;8198;8199;8331;8332;10644;10706;10707;11644;11645;12929;20453;21631;22106;24334;26507	3646;3668;7217;8562;9393;13526;13527;13730;13731;17552;17641;17642;19172;19173;19174;21185;32805;34709;35608;39316;42959	3646;3668;7217;8562;9393;13527;13730;17552;17642;19172;21185;32805;34709;35608;39316;42959			0.255966	lightblue
Q12427	Q12427	2	2	2	Protein STB3	STB3		1	2	2	2	7.8	7.8	7.8	56.263	513	513	0	10.525	0.43346	0.90808	0.71959	2	1	Median	249840000	176030000	73801000				2985	10821;15100	True;True	10993;15348	17432;24266	28152;39202;39203	28152;39202			0.256394	lightblue
Q92325	Q92325	2	2	2	Cullin-associated NEDD8-dissociated protein 1 homolog	LAG2		1	2	2	2	3.9	3.9	3.9	75.638	660	660	0.0094278	0.3122	0.43183	0.9081	11.804	2	0	Median	299770000	202720000	97050000				3070	4511;8574	True;True	4574;8690	7168;13791	11863;22497	11863;22497			0.256489	lightblue
P05756	P05756	9	9	9	40S ribosomal protein S13	RPS13		1	9	9	9	68.9	68.9	68.9	17.029	151	151	0	29.267	0.42741	0.90817	8.1408	13	0	Median	8480700000	5847300000	2633400000				122	5190;5298;5446;6621;9096;9097;13075;13076;16248	True;True;True;True;True;True;True;True;True	5258;5366;5516;6706;9218;9219;13284;13285;16513	8181;8182;8183;8341;8572;10528;14730;14731;20773;20774;20775;20776;20777;20778;26112	13504;13505;13506;13507;13508;13509;13744;14129;17359;17360;23938;23939;23940;23941;23942;33270;33271;33272;33273;33274;33275;33276;33277;33278;33279;33280;33281;33282;33283;33284;33285;33286;33287;42384	13508;13744;14129;17360;23940;23942;33273;33283;42384			0.256822	lightblue
P32353	P32353	4	4	4	C-5 sterol desaturase	ERG3		1	4	4	4	12.6	12.6	12.6	42.73	365	365	0	43.322	0.43345	0.90826	10.968	6	0	Median	1144900000	787280000	357650000				785	4007;4008;9458;10544	True;True;True;True	4068;4069;9585;10715	6277;6278;6279;6280;15267;15268;16944	10334;10335;10336;10337;10338;10339;24781;24782;24783;24784;27378	10336;10339;24783;27378			0.257251	lightblue
P34163	P34163	2	2	2	Sterol esterase TGL1	TGL1		1	2	2	2	6	6	6	62.978	548	548	0	5.0229	0.43021	0.9083	19.678	2	0	Median	210450000	146240000	64208000				1000	14425;15047	True;True	14662;15294	23157;24158	37304;38971;38972	37304;38972			0.257442	lightblue
Q08581	Q08581	9	9	9	Kinetochore protein SLK19	SLK19		1	9	9	9	14.7	14.7	14.7	95.379	821	821	0	29.256	0.43603	0.9083	26.25	5	0	Median	486730000	324900000	161830000				2793	3574;4268;5011;8799;8890;10408;13118;14625;15253	True;True;True;True;True;True;True;True;True	3628;4329;5077;8919;9011;10577;13327;14865;15505	5640;6769;7858;14231;14412;16716;20832;23458;24508	9232;11278;12949;12950;23205;23470;27016;33369;37767;39571	9232;11278;12949;23205;23470;27016;33369;37767;39571			0.257442	lightblue
P38149	P38149	4	4	4	Probable di- and tripeptidase DUG2	DUG2		1	4	4	4	6	6	6	98.07	878	878	0	8.0525	0.42919	0.90875	38.617	3	0	Median	215260000	133460000	81804000				1206	4739;6579;7088;8896	True;True;True;True	4804;6661;7177;9017	7477;10469;11310;14419	12354;17270;18567;23479	12354;17270;18567;23479			0.259594	lightblue
P39721	P39721	2	2	2	Protein AIM2	AIM2		1	2	2	2	13.4	13.4	13.4	27.089	246	246	0	3.6962	0.42792	0.90878	16.194	3	0	Median	439180000	295190000	143990000				1484	1282;5453	True;True	1312;5523	2134;2135;8586	3392;3393;14152	3392;14152			0.259738	lightblue
P53914	P53914	11	11	11	UPF0202 protein KRE33	KRE33		1	11	11	11	17.3	17.3	17.3	119.35	1056	1056	0	79.504	0.4369	0.90942	8.2643	11	0	Median	3118200000	2117900000	1000300000				2209	183;1700;2335;3490;3853;8203;10633;10825;11301;14298;16140	True;True;True;True;True;True;True;True;True;True;True	188;1732;2372;3543;3910;8316;10804;10997;11476;14533;16405	353;354;2737;3707;5517;5518;6054;13228;17085;17086;17436;17437;18099;22970;25965	559;560;4314;5921;9042;9043;9044;9981;9982;21609;21610;27569;27570;27571;28157;28158;28159;29203;29204;37021;37022;42131	560;4314;5921;9042;9982;21610;27569;28157;29204;37021;42131			0.262819	lightblue
P33418	P33418	8	8	8	Exportin-T	LOS1		1	8	8	8	11.2	11.2	11.2	126.82	1100	1100	0	40.039	0.41647	0.90982	15.863	3	0	Median	392530000	211030000	181490000				974	1000;1312;1645;4725;6131;10238;11525;13331	True;True;True;True;True;True;True;True	1027;1342;1675;4790;6212;10404;11701;13541	1627;2183;2645;7456;9865;16447;18390;21186	2545;3460;4171;12317;16299;26570;29621;33977	2545;3460;4171;12317;16299;26570;29621;33977			0.264757	lightblue
P39727	P39727	3	3	3	ER-derived vesicles protein ERV46	ERV46		1	3	3	3	8.9	8.9	8.9	46.235	415	415	0	25.12	0.43674	0.90995	30.804	3	0	Median	1001900000	678260000	323660000				1487	6636;10185;12068	True;True;True	6722;10349;12255	10552;16361;16362;16363;19259	17401;17402;26428;26429;26430;26431;30965	17401;26428;30965			0.265388	lightblue
Q08962	Q08962	2	2	2	60S ribosome subunit biogenesis protein NIP7	NIP7		1	2	2	2	24.9	24.9	24.9	20.38	181	181	0	8.4396	0.42934	0.90997	2.8328	2	0	Median	1125500000	782100000	343380000				2829	2299;13571	True;True	2336;13790	3659;3660;21562	5824;5825;5826;34599	5826;34599			0.265486	lightblue
P31384	P31384	6	6	6	Glucose-repressible alcohol dehydrogenase transcriptional effector	CCR4		1	6	6	6	11.4	11.4	11.4	94.669	837	837	0	30.967	0.43183	0.91066	7.8317	5	0	Median	913730000	574780000	338950000				748	3711;5811;6196;7511;11046;13966	True;True;True;True;True;True	3766;5890;6277;7606;11219;14195	5861;5862;9303;9951;12065;17734;22285	9705;9706;15417;16440;19813;28611;35880	9705;15417;16440;19813;28611;35880			0.268855	lightblue
P53685	P53685	2	2	2	NAD-dependent protein deacetylase HST1	HST1		1	2	2	2	5.2	5.2	5.2	57.701	503	503	0	6.3456	0.4395	0.91085	8.5021	2	2	Median	90393000	63363000	27030000				2152	179;3802	True;True	184;3859	348;5992	553;9901	553;9901			0.269787	lightblue
P25617	P25617	9	9	9	Uncharacterized protein YCR016W			1	9	9	9	35.2	35.2	35.2	33.593	290	290	0	69.162	0.43075	0.91187	42.088	6	0	Median	1965800000	833990000	1131800000				643	1605;3650;4069;4668;5419;8515;11275;11609;12451	True;True;True;True;True;True;True;True;True	1635;3705;4130;4733;5489;8630;11449;11787;12648	2590;5743;6373;7376;8524;13709;18060;18513;19855	4081;9387;10500;10501;10502;12189;12190;14051;22379;29149;29826;29827;31873	4081;9387;10501;12189;14051;22379;29149;29827;31873			0.274827	lightblue
Q05123	Q05123	8	8	8	Actin-like protein ARP9	ARP9		1	8	8	8	19.9	19.9	19.9	53.074	467	467	0	42.409	0.43685	0.91222	25.243	4	0	Median	1023200000	625060000	398120000				2575	1786;2421;4608;5358;7888;8603;10597;16512	True;True;True;True;True;True;True;True	1819;2458;4673;5427;7998;8719;10768;16780	2873;3819;3820;7288;7289;8423;12776;13825;17040;26493	4532;6095;6096;12046;12047;13861;20892;22541;27510;42939	4532;6095;12046;13861;20892;22541;27510;42939			0.27657	lightblue
P23644	P23644	5	5	5	Mitochondrial import receptor subunit TOM40	TOM40		1	5	5	5	31	31	31	42.038	387	387	0	53.947	0.42917	0.91231	7.7012	6	0	Median	4591100000	3343600000	1247600000				562	290;6279;12219;14289;15538	True;True;True;True;True	299;6360;12408;14524;15799	518;10056;19478;22955;25040;25041;25042	809;810;16616;16617;31286;36991;36992;40503;40504;40505;40506;40507;40508;40509	810;16616;31286;36991;40509			0.277019	lightblue
P25582	P25582	14	14	14	27S pre-rRNA (guanosine(2922)-2-O)-methyltransferase	SPB1		1	14	14	14	25.4	25.4	25.4	96.484	841	841	0	93.343	0.42905	0.91273	28.651	12	0	Median	2720000000	1928600000	791410000				638	1928;2304;3459;3855;4017;4783;5958;7164;11060;11893;13915;14040;15076;15893	True;True;True;True;True;True;True;True;True;True;True;True;True;True	1963;2341;3512;3912;4078;4848;6038;7254;11233;12076;14143;14270;15323;16156	3088;3671;5481;6056;6292;7547;9533;11474;17752;18969;22212;22418;24196;25562;25563	4881;5869;5870;8987;9985;9986;10358;12462;15748;18906;28642;28643;30507;30508;35767;36098;39038;41460;41461;41462	4881;5870;8987;9985;10358;12462;15748;18906;28643;30508;35767;36098;39038;41461			0.279122	lightblue
P23642	P23642	2	2	2	Mannan polymerase I complex VAN1 subunit	VAN1		1	2	2	2	8.2	8.2	8.2	61.091	535	535	0	12.77	0.44221	0.91274	4.8665	2	1	Median	142660000	85876000	56785000				560	710;14117	True;True	726;14350	1177;22625;22626	1842;36471;36472	1842;36472			0.279172	lightblue
P53599	P53599	2	2	2	MAP kinase kinase kinase SSK2	SSK2		1	2	2	2	1.7	1.7	1.7	180.53	1579	1579	0	4.3564	0.42717	0.91296	13.516	2	0	Median	94759000	63308000	31451000				2142	1816;6199	True;True	1851;6280	2915;9954;9955	4595;16444;16445;16446	4595;16446			0.280277	lightblue
P27809	P27809	7	7	7	Glycolipid 2-alpha-mannosyltransferase	KRE2		1	7	7	7	25.1	25.1	25.1	51.386	442	442	0	139.56	0.43863	0.91315	5.0151	6	0	Median	3631200000	2555100000	1076000000				684	106;4203;6357;7466;7559;9362;14713	True;True;True;True;True;True;True	107;4264;6438;7560;7656;9485;14954	222;6629;10178;10179;11985;11986;12140;15133;23581	357;358;10909;16816;16817;16818;19661;19662;19663;19664;19916;19917;24582;24583;37933	358;10909;16816;19664;19917;24582;37933			0.281234	lightblue
P40094	P40094	7	7	7	Conserved oligomeric Golgi complex subunit 3	COG3		1	7	7	7	14.2	14.2	14.2	92.543	801	801	0	26.882	0.43087	0.91355	20.809	3	0	Median	327140000	222050000	105090000				1572	6887;8164;8201;13343;14630;15900;16690	True;True;True;True;True;True;True	6976;8277;8314;13553;14870;16164;16959	10993;13179;13226;21199;23466;25601;26755	18074;21547;21607;33994;37777;41545;41546;43334	18074;21547;21607;33994;37777;41546;43334			0.283255	lightblue
Q07381	Q07381	8	8	8	Ribosome biogenesis protein TSR1	TSR1		1	8	8	8	13.8	13.8	13.8	90.746	788	788	0	46.381	0.43441	0.91364	16.051	6	0	Median	2134500000	1489200000	645350000				2714	1271;2829;3857;4686;5767;8976;10383;11512	True;True;True;True;True;True;True;True	1301;2870;3914;4751;5845;9097;10551;11688	2120;2121;4506;6060;6061;7397;9226;14562;16641;18375	3372;3373;7310;9990;9991;9992;12222;12223;15291;23675;23676;26853;26854;29602	3372;7310;9992;12223;15291;23676;26853;29602			0.283711	lightblue
P35180	P35180	2	2	2	Mitochondrial import receptor subunit TOM20	TOM20		1	2	2	2	22.4	22.4	22.4	20.317	183	183	0	17.238	0.43661	0.91366	5.6048	3	0	Median	2137800000	1397100000	740710000				1028	2194;15780	True;True	2231;16043	3504;3505;25414	5579;5580;5581;5582;41228	5582;41228			0.283813	lightblue
Q07897	Q07897	6	6	6	Protein CMS1	CMS1		1	6	6	6	29.9	29.9	29.9	33.394	291	291	0	14.85	0.44728	0.91372	21.002	5	0	Median	661820000	401100000	260720000				2748	2356;7402;8446;8447;12042;13105	True;True;True;True;True;True	2393;7495;8561;8562;12228;13314	3732;11874;11875;13625;13626;19219;20817	5963;5964;19496;19497;19498;19499;22265;22266;30906;33345	5963;19496;22265;22266;30906;33345			0.284117	lightblue
P27810	P27810	6	6	6	Alpha-1,2 mannosyltransferase KTR1	KTR1		1	6	6	6	20.6	20.6	20.6	46.022	393	393	0	20.957	0.43609	0.91415	20.699	5	0	Median	1928000000	1261200000	666840000				685	1673;3159;4136;4878;8295;16617	True;True;True;True;True;True	1703;3203;4197;4944;8409;16885	2684;5021;6475;7674;13385;26649	4234;4235;8275;8276;10660;12656;12657;21860;21861;43179;43180	4234;8275;10660;12657;21861;43180			0.286303	lightblue
P40991	P40991	16	16	16	25S rRNA (cytosine(2870)-C(5))-methyltransferase	NOP2		1	16	16	16	28.2	28.2	28.2	69.811	618	618	0	109.59	0.43764	0.91444	11.412	17	0	Median	8384600000	6233000000	2151600000				1701	1642;2037;2705;2706;5222;5223;6314;9236;10674;11021;11322;11993;13275;13276;14751;15299	True;True;True;True;True;True;True;True;True;True;True;True;True;True;True;True	1672;2074;2745;2746;5290;5291;6395;9359;10845;11194;11497;12178;13484;13485;14994;15552	2638;2639;2640;3279;4279;4280;4281;8236;8237;10112;14932;17143;17697;18126;18127;19132;21081;21082;21083;21084;23638;24595;24596	4160;4161;4162;4163;5250;6875;6876;6877;6878;6879;13588;13589;16719;16720;24257;27658;28555;29247;29248;29249;30752;33801;33802;33803;33804;33805;33806;33807;38023;39713;39714	4162;5250;6875;6879;13588;13589;16719;24257;27658;28555;29248;30752;33804;33807;38023;39713			0.287784	lightblue
P53082	P53082	3	3	3	Fe repressor of activation 2	FRA2		1	3	3	3	20	20	20	14.102	120	120	0	10.858	0.43217	0.91448	5.7744	3	0	Median	378630000	255410000	123220000				2018	1152;1418;2907	True;True;True	1181;1448;2948	1909;2332;4617	2990;3692;3693;7478;7479	2990;3693;7478			0.287989	lightblue
Q12514	Q12514	8	8	8	General negative regulator of transcription subunit 5	NOT5		1	8	8	8	25	25	25	65.854	560	560	0	32.169	0.43092	0.91474	11.97	7	0	Median	1733500000	958320000	775190000				3021	1569;2716;3076;3097;12148;14161;15054;16706	True;True;True;True;True;True;True;True	1599;2756;3118;3139;12335;14394;15301;16975	2543;2544;4294;4295;4845;4876;4877;4878;19376;22688;24168;26774;26775	4008;4009;4010;6896;6897;7823;7907;7908;7909;31131;36570;36571;38989;43360;43361;43362;43363	4010;6896;7823;7907;31131;36570;38989;43362			0.28932	lightblue
P40032	P40032	15	15	15	Prolyl 3,4-dihydroxylase TPA1	TPA1		1	15	15	15	30.6	30.6	30.6	74.041	644	644	0	87.925	0.43947	0.91497	9.1024	12	0	Median	5137600000	3531600000	1606000000				1540	942;1608;3183;3184;3365;3868;4186;6425;8997;11177;11178;11260;11629;13876;15436	True;True;True;True;True;True;True;True;True;True;True;True;True;True;True	967;1638;3230;3231;3414;3926;4247;6506;9119;11351;11352;11434;11807;14101;15694	1533;1534;2594;2595;5079;5080;5081;5345;5346;6077;6605;10258;14592;17904;17905;17906;17907;18028;18538;22157;24881	2402;2403;4087;4088;4089;8364;8365;8366;8367;8769;8770;8771;10015;10869;16932;23730;23731;23732;28873;28874;28875;28876;29091;29861;35685;35686;40202	2403;4087;8366;8367;8771;10015;10869;16932;23731;28873;28876;29091;29861;35686;40202			0.290502	lightblue
P46957	P46957	3	3	3	DNA polymerase delta small subunit	POL31		1	3	3	3	12.5	12.5	12.5	55.295	487	487	0	7.5171	0.42784	0.91531	24.722	3	1	Median	228170000	169150000	59021000				1817	4618;12885;15373	True;True;True	4683;13090;15629	7302;20512;24787	12062;32891;40052;40053	12062;32891;40052			0.292253	lightblue
P06197	P06197	2	2	2	CDP-diacylglycerol--inositol 3-phosphatidyltransferase	PIS1		1	2	2	2	9.5	9.5	9.5	24.823	220	220	0	6.1391	0.43905	0.9154	9.538	3	0	Median	855260000	591750000	263510000				136	11529;11636	True;True	11705;11814	18395;18545;18546	29632;29633;29870;29871	29632;29870			0.292718	lightblue
P21147	P21147	9	9	9	Acyl-CoA desaturase 1	OLE1		1	9	9	9	18.6	18.6	18.6	58.402	510	510	0	69.687	0.4282	0.91608	9.5613	9	0	Median	2165000000	1453800000	711140000				483	1567;3540;4756;7177;7290;7291;7677;10984;13090	True;True;True;True;True;True;True;True;True	1597;3594;4821;7267;7383;7384;7776;11157;13299	2539;2540;2541;5597;7497;7498;11497;11693;11694;12341;17653;20797	4002;4003;4004;4005;9169;9170;9171;12380;12381;12382;12383;18943;19246;19247;19248;20205;28488;28489;33314;33315	4004;9170;12381;18943;19247;19248;20205;28488;33314			0.296244	lightblue
P34077	P34077	10	10	10	Nucleoporin NIC96	NIC96		1	10	10	10	14.3	14.3	14.3	96.173	839	839	0	28.225	0.43352	0.91616	31.84	4	0	Median	747320000	550050000	197270000				994	848;1624;1782;2060;7743;10045;10399;11622;13368;15121	True;True;True;True;True;True;True;True;True;True	869;1654;1815;2097;7844;10208;10568;11800;13578;15369	1387;2613;2866;3314;12464;16148;16706;18530;21235;24299	2167;4115;4522;5297;20367;26080;27003;29848;34044;39265	2167;4115;4522;5297;20367;26080;27003;29848;34044;39265			0.296661	lightblue
Q99186	Q99186	3	3	3	AP-2 complex subunit mu	APM4		1	3	3	3	8.4	8.4	8.4	55.387	491	491	0	6.2929	0.43257	0.91651	15.168	2	0	Median	273680000	184540000	89137000				3075	3;4435;12065	True;True;True	4;4498;12252	7;7073;19256	10;11;11721;30961	10;11721;30961			0.298487	lightblue
Q12754	Q12754	15	15	15	Ribosomal RNA-processing protein 12	RRP12		1	15	15	15	18.9	18.9	18.9	137.51	1228	1228	0	122.39	0.43652	0.91698	10.727	11	0	Median	3893200000	2669700000	1223500000				3037	2365;5415;6057;9656;9832;10188;10545;10975;11166;11283;11848;12631;13267;13982;14348	True;True;True;True;True;True;True;True;True;True;True;True;True;True;True	2402;5485;6138;9800;9991;10352;10716;11148;11340;11457;12031;12830;13476;14211;14583	3743;8517;9712;15596;15850;15851;15852;16366;16945;16946;16947;17640;17887;18072;18073;18894;18895;18896;20090;20091;21072;22310;23039;23040	5980;14036;16005;25285;25639;25640;25641;25642;26435;27379;27380;27381;27382;28465;28843;28844;29163;29164;30394;30395;30396;32234;32235;33790;35928;37121;37122;37123	5980;14036;16005;25285;25639;26435;27381;28465;28844;29163;30395;32234;33790;35928;37122			0.300951	lightblue
P53316	P53316	6	6	6	Uncharacterized RNA-binding protein YGR250C	YGR250C		1	6	6	6	14.2	14.2	14.2	89.512	781	781	0	20.792	0.44042	0.91706	35.623	4	0	Median	329280000	218570000	110710000				2118	1923;5837;12056;12459;12880;16572	True;True;True;True;True;True	1958;5916;12243;12656;13085;16840	3074;9342;19242;19868;20502;26576	4853;15469;30942;31896;32877;32878;43066	4853;15469;30942;31896;32878;43066			0.301371	lightblue
P53171	P53171	2	2	2	Genetic interactor of prohibitin 7, mitochondrial	GEP7		1	2	2	2	10.5	10.5	10.5	32.959	287	287	0	11.36	0.4547	0.91712	86.125	3	1	Median	141790000	81126000	60660000				2054	9015;9831	True;True	9137;9990	14619;14620;15849	23775;23776;25637;25638	23776;25638			0.301687	lightblue
P14772	P14772	6	6	6	Bile pigment transporter 1	BPT1		1	6	6	6	8.3	8.3	8.3	176.87	1559	1559	0	7.4712	0.43463	0.91722	13.166	5	0	Median	2461000000	1745600000	715410000				351	6549;8506;11675;12534;14617;16556	True;True;True;True;True;True	6631;8621;11854;12732;14857;16824	10433;13698;18627;19970;23446;23447;26553	17215;22365;29998;32062;37747;37748;37749;43037	17215;22365;29998;32062;37747;43037			0.302213	lightblue
P40084	P40084	2	2	2	RNA polymerase II subunit B1 CTD phosphatase RTR1	RTR1		1	2	2	2	8.8	8.8	8.8	26.239	226	226	0	4.6061	0.43514	0.91731	10.724	2	1	Median	74320000	46390000	27931000				1565	3913;15809	True;True	3972;16072	6150;25448	10134;10135;41276	10134;41276			0.302688	lightblue
P38791	P38791	16	16	16	Deoxyhypusine synthase	DYS1		1	16	16	16	43.4	43.4	43.4	42.892	387	387	0	109.57	0.43588	0.91746	15.53	18	0	Median	13165000000	9124300000	4040800000				1355	1013;1348;3223;4327;4936;5785;5822;7296;7342;8819;9569;9612;9613;9764;12322;15618	True;True;True;True;True;True;True;True;True;True;True;True;True;True;True;True	1040;1378;3270;4389;5002;5863;5901;7389;7435;8939;9707;9754;9755;9919;12517;15879	1642;2232;2233;5142;5143;6901;7756;9263;9264;9318;9319;11700;11783;11784;11785;14258;15462;15524;15525;15526;15747;15748;15749;15750;19649;25148	2565;3534;3535;3536;3537;8465;8466;8467;8468;11468;11469;11470;12782;12783;15347;15348;15349;15436;15437;15438;19254;19384;19385;19386;19387;23238;23239;23240;25100;25185;25186;25187;25188;25492;25493;25494;25495;25496;25497;25498;31560;40667	2565;3537;8467;11470;12782;15349;15436;19254;19387;23239;25100;25185;25187;25495;31560;40667			0.303479	lightblue
P40010	P40010	17	17	17	Nuclear GTP-binding protein NUG1	NUG1		1	17	17	17	37.1	37.1	37.1	57.708	520	520	0	74.127	0.43548	0.91756	17.876	16	0	Median	5503300000	3724400000	1778900000				1530	102;1964;2972;5844;6487;6488;6495;6496;7216;7520;7655;9085;9378;11056;11383;13342;15099	True;True;True;True;True;True;True;True;True;True;True;True;True;True;True;True;True	103;1999;3013;5923;6568;6569;6576;6577;7307;7615;7754;9207;9501;11229;11559;13552;15347	217;218;3149;4705;9350;9351;10353;10354;10363;10364;11566;12077;12305;14715;15155;15156;17745;17746;18206;21198;24264;24265	351;352;353;4964;4965;7615;7616;7617;7618;15483;15484;17084;17085;17106;17107;19047;19048;19828;20152;23912;23913;24610;24611;28632;28633;28634;28635;29357;33993;39198;39199;39200;39201	353;4964;7616;15483;17084;17085;17106;17107;19048;19828;20152;23913;24611;28633;29357;33993;39201			0.304008	lightblue
P47166	P47166	4	4	4	Protein SGM1	SGM1		1	4	4	4	6.8	6.8	6.8	81.17	707	707	0	20.551	0.43536	0.91812	62.057	4	2	Median	233530000	160630000	72908000				1892	3251;3281;7871;16545	True;True;True;True	3298;3328;7981;16813	5181;5220;12750;26533;26534	8525;8581;20843;42997;42998	8525;8581;20843;42998			0.306977	lightblue
P38712	P38712	7	7	7	ATP-dependent rRNA helicase RRP3	RRP3		1	7	7	7	25.1	25.1	25.1	55.968	501	501	0	43.012	0.4329	0.91839	25.428	7	0	Median	1101300000	727750000	373560000				1318	473;749;8908;10194;10332;12768;13593	True;True;True;True;True;True;True	487;767;9029;10358;10498;12970;13812	829;1237;1238;14435;16373;16374;16570;20323;21594	1293;1294;1295;1940;1941;1942;23504;23505;26446;26447;26740;32603;34648	1293;1941;23505;26446;26740;32603;34648			0.308414	lightblue
P32263	P32263	14	14	14	Pyrroline-5-carboxylate reductase	PRO3		1	14	14	14	80.4	80.4	80.4	30.131	286	286	0	125.61	0.44104	0.91854	17.187	16	0	Median	10692000000	7387000000	3304900000				762	13;3722;5935;6432;8243;10391;10873;10943;12593;13641;15131;15132;16328;16653	True;True;True;True;True;True;True;True;True;True;True;True;True;True	14;3777;6014;6015;6513;8356;10559;11045;11115;12791;13862;15380;15381;16594;16921	32;5877;9495;9496;9497;10266;10267;13285;16651;17497;17597;20036;20037;21690;24313;24314;26228;26229;26706	44;45;9730;15696;15697;15698;15699;15700;16943;16944;16945;16946;21713;21714;26870;26871;28245;28400;28401;28402;28403;32149;32150;32151;32152;32153;34835;39285;39286;42558;42559;42560;42561;43267;43268	45;9730;15700;16943;21714;26871;28245;28401;32152;34835;39285;39286;42560;43267	140	258	0.309215	lightblue
P32288	P32288	8	8	8	Glutamine synthetase	GLN1		1	8	8	8	39.5	39.5	39.5	41.766	370	370	0	86.479	0.43635	0.91893	17.53	10	0	Median	4105800000	2754500000	1351400000				765	1584;3129;4987;5129;8152;10928;11841;16359	True;True;True;True;True;True;True;True	1614;3171;5053;5197;8265;11100;12024;16625	2565;4920;7827;7828;8041;8042;13160;17573;17574;18884;18885;18886;26274	4039;4040;7963;7964;7965;12901;12902;12903;12904;13227;13228;13229;13230;21515;21516;28352;28353;30382;30383;30384;30385;30386;42624	4040;7964;12903;13227;21516;28353;30382;42624			0.311302	lightblue
P53894	P53894	2	2	2	Serine/threonine-protein kinase CBK1	CBK1		1	2	2	2	7.4	7.4	7.4	86.945	756	756	0	15.547	0.44269	0.91949	0.19712	2	0	Median	170490000	113790000	56706000				2200	8617;9100	True;True	8734;9222	13847;14734	22575;23946;23947;23948	22575;23947			0.314313	lightblue
P53331	P53331	4	4	4	RNA exonuclease 1	RNH70		1	4	4	4	12.3	12.3	12.3	62.848	553	553	0	5.1055	0.4455	0.91967	5.5593	3	0	Median	259900000	175760000	84143000				2125	2545;9704;12751;14803	True;True;True;True	2582;9850;12953;15046	3992;15658;20292;23784	6372;25362;32557;38349;38350	6372;25362;32557;38349			0.315285	lightblue
P53261	P53261	13	13	13	Pescadillo homolog	NOP7		1	13	13	13	35.7	35.7	35.7	69.876	605	605	0	94.899	0.43887	0.91986	28.379	13	0	Median	8830200000	5752600000	3077600000				2093	1892;3359;3736;3811;5524;6426;8028;9189;11901;12203;14943;15126;15802	True;True;True;True;True;True;True;True;True;True;True;True;True	1927;3408;3791;3868;5595;6507;8141;9312;12084;12392;15190;15375;16065	3014;3015;5336;5897;5898;6006;8702;10259;12997;14869;18977;18978;19459;24021;24306;25441	4760;4761;4762;8757;9761;9762;9763;9918;9919;14348;16933;21282;21283;24159;30519;30520;30521;31259;31260;38763;39276;41267	4762;8757;9761;9918;14348;16933;21283;24159;30520;31260;38763;39276;41267			0.316312	lightblue
Q04660	Q04660	15	15	15	Ribosome biogenesis protein ERB1	ERB1		1	15	15	15	27.9	27.9	27.9	91.704	807	807	0	82.332	0.43935	0.91987	17.398	14	0	Median	3657500000	2411700000	1245800000				2548	2064;2770;2896;5463;6138;6176;6766;7678;8738;8842;8920;12117;13091;14193;14194	True;True;True;True;True;True;True;True;True;True;True;True;True;True;True	2101;2810;2937;5533;6219;6257;6853;7777;8858;8963;9041;12304;13300;14427;14428	3318;4420;4421;4601;8608;9874;9926;10744;12342;14046;14047;14346;14347;14450;19326;20798;20799;22798;22799;22800	5302;7170;7171;7172;7455;7456;14183;14184;16312;16313;16394;16395;17698;20206;22896;22897;23372;23373;23374;23375;23376;23527;23528;31047;31048;33316;33317;33318;33319;36750;36751;36752	5302;7172;7455;14184;16313;16394;17698;20206;22896;23376;23527;31048;33317;36750;36752			0.316366	lightblue
P22696	P22696	6	6	6	Peptidyl-prolyl cis-trans isomerase ESS1	ESS1		1	6	6	6	45.9	45.9	45.9	19.404	170	170	0	13.051	0.44042	0.91994	32.369	5	0	Median	2145800000	1338700000	807180000				533	2366;5957;7643;14264;14431;15203	True;True;True;True;True;True	2403;6037;7742;14499;14669;15454	3744;9532;12284;22914;22915;23169;24420;24421;24422	5981;15747;20123;36926;36927;37321;39451;39452;39453;39454;39455	5981;15747;20123;36927;37321;39453			0.316745	lightblue
P53145	P53145	10	10	10	Large subunit GTPase 1	LSG1		1	10	10	10	32	32	32	72.727	640	640	0	73.3	0.43269	0.92001	13.536	12	0	Median	2538400000	1777900000	760540000				2044	2007;2104;3523;3543;5152;6421;6573;8670;8991;11020	True;True;True;True;True;True;True;True;True;True	2043;2141;3577;3597;5220;6502;6655;8789;9113;11193	3209;3210;3378;3379;5574;5600;8131;10253;10460;13955;14583;14584;17695;17696	5056;5057;5383;5384;5385;5386;9131;9132;9133;9175;9176;13428;16922;16923;16924;17256;22757;22758;23713;23714;23715;23716;28550;28551;28552;28553;28554	5057;5383;9133;9176;13428;16922;17256;22757;23716;28551			0.317125	lightblue
P52917	P52917	4	4	4	Vacuolar protein sorting-associated protein 4	VPS4		1	4	4	4	17.8	17.8	17.8	48.172	437	437	0	49.327	0.43394	0.92011	15.995	3	2	Median	319280000	254630000	64643000				1991	409;2846;11138;13565	True;True;True;True	422;2887;11312;13784	697;4527;17854;21553	1113;7346;28790;34586	1113;7346;28790;34586			0.317667	lightblue
P12945	P12945	18	18	18	N-terminal acetyltransferase A complex subunit NAT1	NAT1		1	18	18	18	19.9	19.9	19.9	98.904	854	854	0	134.03	0.43634	0.92013	11.71	18	0	Median	3777200000	2536000000	1241300000				319	1136;1495;1527;1749;3553;3628;4012;5870;7427;7889;8488;8489;11874;11875;12356;12357;13596;16243	True;True;True;True;True;True;True;True;True;True;True;True;True;True;True;True;True;True	1165;1525;1557;1782;3607;3683;4073;5949;7520;7999;8603;8604;12057;12058;12551;12552;13815;16508	1884;2431;2485;2821;2822;5613;5711;6284;6285;9399;11905;12777;13675;13676;13677;18936;18937;18938;19689;19690;21598;26106	2942;2943;3831;3919;4458;4459;4460;9196;9340;9341;10346;10347;10348;15561;19538;19539;20893;22334;22335;22336;30455;30456;30457;30458;30459;31620;31621;34653;34654;42375	2942;3831;3919;4460;9196;9341;10347;15561;19538;20893;22335;22336;30458;30459;31620;31621;34654;42375			0.317776	lightblue
Q06506	Q06506	8	8	8	Ribosomal RNA-processing protein 9	RRP9		1	8	8	8	20.9	20.9	20.9	65.053	573	573	0	51.811	0.43287	0.92018	8.3535	6	0	Median	1441400000	915570000	525870000				2670	1845;2840;5762;10598;11502;12390;16196;16627	True;True;True;True;True;True;True;True	1880;2881;5840;10769;11678;12585;16461;16895	2958;4521;9219;17041;18361;19749;19750;26040;26661	4675;7338;15281;27511;29576;31708;31709;31710;31711;42241;43198	4675;7338;15281;27511;29576;31711;42241;43198			0.318047	lightblue
Q04947	Q04947	14	14	14	Reticulon-like protein 1	RTN1		1	14	14	14	56.9	56.9	56.9	32.916	295	295	0	96.493	0.43999	0.92023	8.5044	15	0	Median	16798000000	11388000000	5410100000				2563	1261;1262;2787;7833;8176;8268;10351;11334;12278;12815;13805;14205;14504;14782	True;True;True;True;True;True;True;True;True;True;True;True;True;True	1291;1292;2827;7942;8289;8382;10517;11509;12471;13020;14030;14439;14742;14743;15025	2105;2106;2107;2108;4445;4446;12673;13193;13322;16593;18141;19576;20415;22051;22052;22815;23268;23269;23760	3344;3345;3346;3347;3348;3349;3350;7212;7213;7214;20689;20690;20691;21566;21567;21766;21767;26777;29267;31439;31440;32753;35497;35498;35499;35500;36777;37475;37476;37477;37478;38312	3344;3350;7214;20690;21567;21766;26777;29267;31439;32753;35498;36777;37475;38312	235	192	0.318319	lightblue
Q6Q547	Q6Q547	3	3	3	H/ACA ribonucleoprotein complex subunit 3	NOP10		1	3	3	3	56.9	56.9	56.9	6.6356	58	58	0	5.9792	0.44334	0.92073	17.668	4	0	Median	1252200000	871760000	380470000				3062	9563;12192;16606	True;True;True	9699;12380;16874	15454;19441;19442;26635	25086;31226;31227;31228;43160;43161	25086;31227;43160			0.321042	lightblue
P52891	P52891	4	4	4	Nucleoporin NUP84	NUP84		1	4	4	4	6.7	6.7	6.7	83.634	726	726	0	6.4556	0.44369	0.92083	24.553	3	0	Median	504820000	366700000	138110000				1986	1932;5184;12263;16067	True;True;True;True	1967;5252;12454;16332	3096;8175;19543;25873	4892;13493;31392;41987	4892;13493;31392;41987			0.321589	lightblue
P38806	P38806	2	2	2	Chromatin modification-related protein YNG2	YNG2		1	2	2	2	8.2	8.2	8.2	32.086	282	282	0	2.2664	0.43155	0.92122	23.819	2	2	Median	88955000	62853000	26102000				1363	8895;13688	True;True	9016;13911	14418;21755	23478;34925	23478;34925			0.323725	lightblue
Q03705	Q03705	2	2	2	EKC/KEOPS complex subunit CGI121	CGI121		1	2	2	2	17.7	17.7	17.7	20.662	181	181	0	4.4471	0.44012	0.92136	10.303	2	0	Median	155480000	110880000	44598000				2448	5396;15716	True;True	5466;15977	8485;25305	13982;40922	13982;40922			0.324493	lightblue
P31374;Q08217	P31374	4;1	4;1	4;1	Serine/threonine-protein kinase PSK1	PSK1		2	4	4	4	5.8	5.8	5.8	152.33	1356	1356;1101	0	9.5288	0.45146	0.92157	25.016	3	1	Median	145510000	106520000	38995000				743	8276;11011;14202;15016	True;True;True;True	8390;11184;14436;15263	13336;17685;22811;24118	21787;28535;36771;38906	21787;28535;36771;38906			0.325649	lightblue
P29704	P29704	10	10	10	Squalene synthase	ERG9		1	10	10	10	30.4	30.4	30.4	51.719	444	444	0	28.518	0.43806	0.92186	9.9488	10	0	Median	4354300000	3040200000	1314100000				727	2253;3270;4233;7947;8459;8614;8744;8841;14396;16097	True;True;True;True;True;True;True;True;True;True	2290;3317;4294;8060;8574;8731;8864;8962;14633;16362	3592;5208;6723;12866;13640;13641;13842;14055;14345;23113;25909	5723;8564;8565;11203;21035;21036;22281;22282;22283;22284;22568;22569;22911;23370;23371;37237;42039	5723;8564;11203;21035;22283;22568;22911;23371;37237;42039			0.327248	lightblue
P46672	P46672	17	17	17	tRNA-aminoacylation cofactor ARC1	ARC1		1	17	17	17	47.9	47.9	47.9	42.083	376	376	0	119.12	0.43905	0.92228	18.7	16	0	Median	13916000000	9487300000	4428400000				1801	792;805;3745;4345;5912;8101;11080;11081;12337;12338;13475;13476;13477;14969;15092;15159;16525	True;True;True;True;True;True;True;True;True;True;True;True;True;True;True;True;True	810;823;3800;4407;5991;8214;11253;11254;12532;12533;13690;13691;13692;13693;15216;15339;15408;15409;16793	1296;1319;1320;1321;5910;6949;9459;9460;13095;17776;17777;17778;17779;19667;19668;21386;21387;21388;21389;21390;21391;21392;24053;24220;24350;24351;26511	2024;2063;2064;2065;2066;2067;9781;9782;9783;11538;11539;15645;15646;15647;21428;21429;28678;28679;28680;28681;31589;31590;34290;34291;34292;34293;34294;34295;34296;34297;34298;38810;39072;39342;39343;39344;39345;42964;42965	2024;2065;9783;11539;15647;21428;28680;28681;31589;31590;34291;34292;34295;38810;39072;39342;42965	203;204	281;317	0.329572	lightblue
P40029	P40029	4	4	4	Peptide methionine sulfoxide reductase	MXR1		1	4	4	4	26.6	26.6	26.6	21.141	184	184	0	29.291	0.44267	0.9224	15.352	3	0	Median	1155800000	827080000	328710000				1538	6084;10078;10499;16437	True;True;True;True	6165;10241;10668;16704	9761;16191;16192;16853;16854;26383	16072;16073;26160;26161;26162;26163;27222;27223;27224;42780	16073;26163;27224;42780			0.330238	lightblue
P28007	P28007	5	5	5	H/ACA ribonucleoprotein complex subunit 1	GAR1		1	5	5	5	27.3	27.3	27.3	21.48	205	205	0	28.753	0.43132	0.92266	10.576	5	0	Median	3049600000	2084400000	965170000				692	1319;1320;4874;6722;14539	True;True;True;True;True	1349;1350;4940;6809;14778	2195;2196;7669;10678;10679;23313	3482;3483;12647;17600;17601;17602;37541;37542	3482;3483;12647;17600;37542			0.331683	lightblue
P29952	P29952	15	15	15	Mannose-6-phosphate isomerase	PMI40		1	15	15	15	61.1	61.1	61.1	48.188	429	429	0	78.569	0.43451	0.92314	20.244	11	0	Median	6000200000	3799300000	2200900000				728	220;2192;4432;6323;6324;6727;8185;8271;9700;10380;10634;11004;11827;13652;15458	True;True;True;True;True;True;True;True;True;True;True;True;True;True;True	225;2229;4495;6404;6405;6814;8298;8385;9846;10548;10805;11177;12010;13873;15717	411;3502;7069;10125;10126;10686;10687;13205;13327;15653;16636;16637;17087;17088;17677;18855;21702;24913	647;5576;5577;11717;16742;16743;16744;17616;17617;21581;21773;21774;25357;26841;26842;26843;26844;26845;26846;26847;27572;27573;27574;28526;30345;34851;40251	647;5576;11717;16743;16744;17617;21581;21773;25357;26843;27574;28526;30345;34851;40251			0.334361	lightblue
Q04004	Q04004	2	2	2	Phosducin-like protein 1	PLP1		1	2	2	2	14.8	14.8	14.8	26.622	230	230	0	13.723	0.44885	0.92327	16.191	2	1	Median	80641000	61835000	18806000				2480	10725;15435	True;True	10896;15693	17275;24880	27906;40201	27906;40201			0.335089	lightblue
P53144	P53144	3	3	3	HD domain-containing protein YGL101W	YGL101W		1	3	3	3	19.5	19.5	19.5	25.297	215	215	0	6.5525	0.43878	0.92331	23.535	3	1	Median	384540000	250330000	134210000				2043	1805;11168;11531	True;True;True	1840;11342;11707	2903;17892;18397	4575;4576;28849;29635;29636	4575;28849;29636			0.335313	lightblue
Q06146	Q06146	8	8	8	Uncharacterized protein YLR257W	YLR257W		1	8	8	8	46.4	46.4	46.4	35.998	321	321	0	94.092	0.43874	0.92362	7.2419	6	0	Median	2626900000	1817300000	809570000				2631	3120;4998;5033;6411;12744;13116;15674;16611	True;True;True;True;True;True;True;True	3162;5064;5099;6492;12946;13325;15935;16879	4909;7840;7887;7888;10241;10242;20284;20285;20830;25248;25249;26640;26641	7948;7949;12920;12986;12987;12988;16907;16908;16909;32547;32548;33367;40843;40844;43167;43168;43169	7949;12920;12988;16907;32548;33367;40843;43167			0.337052	lightblue
P38821	P38821	4	4	4	Aspartyl aminopeptidase 4	APE4		1	4	4	4	11.8	11.8	11.8	54.173	490	490	0	13.925	0.43624	0.92373	8.4449	4	0	Median	448720000	299550000	149170000				1372	1990;3474;10923;12520	True;True;True;True	2026;3527;11095;12718	3187;5497;17567;19953	5022;5023;9015;28344;32031;32032;32033	5023;9015;28344;32032			0.33767	lightblue
P28789	P28789	6	6	6	Porphobilinogen deaminase	HEM3		1	6	6	6	25.7	25.7	25.7	36.674	327	327	0	10.449	0.44548	0.9238	6.1462	4	0	Median	1257500000	910000000	347550000				707	2128;6470;6480;7437;7944;12839	True;True;True;True;True;True	2165;6551;6561;7530;8057;13044	3407;10330;10342;11922;12861;20447;20448	5424;5425;17048;17064;17065;19562;21030;32797;32798	5425;17048;17064;19562;21030;32798			0.338064	lightblue
Q08492	Q08492	4	4	4	Bud site selection protein 21	BUD21		1	4	4	4	36.9	36.9	36.9	24.385	214	214	0	30.437	0.44164	0.9238	27.265	3	1	Median	761180000	558710000	202470000				2789	1588;1589;4267;12491	True;True;True;True	1618;1619;4328;12689	2569;2570;6768;19915	4046;4047;11276;11277;31969	4046;4047;11276;31969			0.338064	lightblue
P33750	P33750	5	5	5	Protein SOF1	SOF1		1	5	5	5	15.1	15.1	15.1	56.788	489	489	0	44.684	0.43342	0.92396	10.46	4	0	Median	675530000	457980000	217560000				983	2129;4632;9356;12031;13222	True;True;True;True;True	2166;4697;9479;12217;13431	3408;7319;15122;19204;20995	5426;12084;24564;24565;30887;33619	5426;12084;24564;30887;33619			0.338965	lightblue
P39935	P39935	25	25	23	Eukaryotic initiation factor 4F subunit p150	TIF4631		1	25	25	23	39.8	39.8	36.8	107.1	952	952	0	306.09	0.44278	0.92411	10.224	34	0	Median	13166000000	9017800000	4148700000				1499	95;107;522;1148;1505;2329;2946;3440;3726;3965;5663;6305;8454;8851;8913;11539;11706;11851;12179;12194;12195;12299;14162;15466;16645	True;True;True;True;True;True;True;True;True;True;True;True;True;True;True;True;True;True;True;True;True;True;True;True;True	96;108;536;1177;1535;2366;2987;3490;3781;4026;5740;6386;8569;8972;9034;11715;11885;12034;12367;12382;12383;12492;14395;15725;16913	208;209;223;894;895;1902;2444;2445;2446;3701;4666;4667;5443;5884;6222;6223;9076;9077;10100;13635;14358;14441;14442;18409;18669;18900;19423;19424;19444;19445;19446;19610;19611;22689;22690;24924;26692;26693	338;339;340;341;359;360;1385;1386;2972;2973;3853;3854;3855;3856;3857;3858;3859;5912;7546;7547;7548;7549;8917;8918;8919;9741;9742;10238;10239;10240;10241;15062;15063;15064;15065;16695;22276;23391;23392;23514;23515;23516;23517;29655;30060;30401;31198;31199;31200;31230;31231;31232;31233;31234;31235;31236;31237;31487;31488;31489;31490;31491;31492;36572;36573;36574;36575;40264;40265;43244;43245	340;360;1385;2972;3858;5912;7549;8919;9741;10238;15063;16695;22276;23392;23515;29655;30060;30401;31200;31230;31236;31487;36572;40265;43244			0.339811	lightblue
P14922	P14922	15	15	15	General transcriptional corepressor CYC8	CYC8		1	15	15	15	27	27	27	107.2	966	966	0	128.95	0.44132	0.9242	19.034	10	0	Median	2640100000	1673300000	966730000				358	85;567;735;775;2912;9293;10935;11303;11427;11428;12497;12498;13169;13171;15393	True;True;True;True;True;True;True;True;True;True;True;True;True;True;True	86;582;753;793;2953;9416;11107;11478;11603;11604;12695;12696;13378;13380;15651	192;962;1220;1275;4624;15022;17584;17585;18101;18261;18262;19922;19923;20907;20909;24822	312;313;1483;1484;1906;1997;7486;7487;24405;24406;28371;28372;29207;29431;29432;31979;31980;31981;33495;33497;40113;40114	313;1484;1906;1997;7486;24406;28371;29207;29431;29432;31979;31980;33495;33497;40113			0.340319	lightblue
Q12176	Q12176	13	13	13	Ribosome biogenesis protein MAK21	MAK21		1	13	13	13	17.2	17.2	17.2	116.68	1025	1025	0	159.97	0.43601	0.92422	14.527	13	0	Median	3122700000	2131700000	991000000				2906	951;1699;3133;7762;8073;9914;10547;10733;11003;11545;12454;14887;15506	True;True;True;True;True;True;True;True;True;True;True;True;True	976;1731;3175;7864;8186;10074;10718;10904;11176;11721;12651;15133;15767	1548;2736;4928;4929;12496;12497;13055;15968;16949;17288;17675;17676;18419;19860;23938;23939;24988;24989	2421;2422;2423;4312;4313;7978;7979;7980;20410;20411;21367;21368;25813;27384;27929;27930;28524;28525;29674;29675;31882;31883;38622;38623;40400;40401	2422;4313;7980;20410;21367;25813;27384;27929;28525;29675;31882;38622;40400			0.340432	lightblue
P0C2H6;P0C2H7	P0C2H6;P0C2H7	12;11	12;11	12;11	60S ribosomal protein L27-A;60S ribosomal protein L27-B	RPL27A;RPL27B	;	2	12	12	12	73.5	73.5	73.5	15.531	136	136;136	0	85.005	0.4399	0.92444	5.1296	21	0	Median	36447000000	25279000000	11168000000				242	261;262;7159;7160;7791;10558;12667;13694;13695;14987;15898;15918	True;True;True;True;True;True;True;True;True;True;True;True	269;270;7249;7250;7898;10729;12866;13917;13918;15234;16162;16182	475;476;477;11467;11468;12569;12570;16965;16966;16967;20154;20155;21763;21764;21765;21766;21767;21768;21769;24080;25597;25598;25629;25630;25631	745;746;747;748;18896;18897;18898;20535;20536;20537;20538;27404;27405;27406;27407;32319;32320;32321;34935;34936;34937;34938;34939;34940;34941;34942;34943;34944;34945;34946;34947;34948;34949;34950;34951;34952;34953;38854;41540;41541;41542;41590;41591;41592;41593;41594;41595	745;747;18896;18898;20535;27406;32321;34941;34948;38854;41542;41592			0.341677	lightblue
Q08179	Q08179	7	7	7	Mitochondrial distribution and morphology protein 38	MDM38		1	7	7	7	19.9	19.9	19.9	65.004	573	573	0	45.381	0.45699	0.92451	16.823	9	0	Median	1644400000	1088400000	556060000				2762	3541;3689;8555;11466;13687;13907;14119	True;True;True;True;True;True;True	3595;3744;8671;11642;13910;14134;14352	5598;5831;5832;13770;18307;21754;22199;22200;22628	9172;9173;9649;9650;22470;22471;29491;29492;34924;35752;35753;36474;36475;36476	9172;9649;22470;29492;34924;35753;36476			0.342073	lightblue
P06738	P06738	4	4	4	Glycogen phosphorylase	GPH1		1	4	4	4	9.1	9.1	9.1	103.27	902	902	0	38.121	0.43398	0.92465	27.894	4	0	Median	1180900000	851540000	329320000				144	205;8417;10660;12691	True;True;True;True	210;8531;10831;12892	393;13582;13583;17127;20193	624;22199;22200;22201;27631;27632;32373;32374	624;22200;27631;32373			0.342867	lightblue
P47083	P47083	11	11	11	U3 small nucleolar RNA-associated protein MPP10	MPP10		1	11	11	11	29	29	29	66.952	593	593	0	79.781	0.43646	0.9247	8.7132	10	0	Median	2176900000	1447900000	728900000				1858	5944;8055;9276;11239;11953;12435;12828;13237;13285;14588;15350	True;True;True;True;True;True;True;True;True;True;True	6024;8168;9399;11413;12138;12631;13033;13446;13494;14828;15605	9508;13033;15000;17995;19078;19831;19832;20431;21014;21096;23397;23398;24756	15715;15716;21332;24371;29009;29010;30677;30678;31840;31841;31842;31843;32774;32775;33654;33655;33824;33825;37670;37671;37672;40008	15716;21332;24371;29009;30677;31841;32775;33655;33824;37670;40008			0.343151	lightblue
P0CX83;P0CX82	P0CX83;P0CX82	11;11	11;11	11;11	60S ribosomal protein L19-B;60S ribosomal protein L19-A	RPL19B;RPL19A	;	2	11	11	11	56.1	56.1	56.1	21.704	189	189;189	0	29.638	0.44047	0.92535	16.632	23	0	Median	37486000000	25694000000	11792000000				267	655;5849;5882;10561;11657;11716;11880;11883;13290;15960;15961	True;True;True;True;True;True;True;True;True;True;True	670;5928;5961;10732;11835;11896;12063;12066;13500;16224;16225	1089;1090;9357;9358;9418;16971;16972;16973;16974;16975;16976;16977;16978;16979;16980;16981;16982;18583;18584;18685;18949;18950;18953;21105;25697;25698;25699	1692;1693;1694;1695;1696;15490;15491;15492;15493;15588;15589;27411;27412;27413;27414;27415;27416;27417;27418;27419;27420;27421;27422;27423;27424;27425;29926;29927;30081;30082;30476;30477;30480;30481;30482;33841;33842;41699;41700;41701;41702;41703;41704;41705;41706;41707;41708	1696;15491;15588;27411;29927;30081;30476;30481;33842;41706;41708			0.346852	lightblue
Q05911	Q05911	12	12	12	Adenylosuccinate lyase	ADE13		1	12	12	12	35.9	35.9	35.9	54.51	482	482	0	101.82	0.43436	0.92542	20.873	14	0	Median	6717200000	4533100000	2184100000				2605	2876;3389;4006;5016;5980;6137;9683;10863;11688;13212;15075;15997	True;True;True;True;True;True;True;True;True;True;True;True	2917;3438;4067;5082;6060;6218;9827;11035;11867;13421;15322;16261	4563;4564;4565;5378;6276;7863;7864;7865;9568;9569;9873;15625;17485;17486;18642;18643;20980;20981;24194;24195;25781	7398;7399;7400;7401;8826;8827;10332;10333;12956;12957;12958;15797;15798;15799;16310;16311;25318;28229;28230;28231;30019;30020;33597;33598;39036;39037;41858	7401;8827;10332;12956;15797;16311;25318;28231;30019;33597;39036;41858			0.347252	lightblue
Q12136	Q12136	9	9	9	Something about silencing protein 10	SAS10		1	9	9	9	25.1	25.1	25.1	70.259	610	610	0	128.78	0.43883	0.92563	11.222	10	0	Median	1916800000	1366400000	550380000				2891	2973;5045;5855;6244;7865;13670;14600;14652;14653	True;True;True;True;True;True;True;True;True	3014;5111;5934;6325;7974;13892;14840;14892;14893	4706;7903;9374;10015;10016;12739;21729;21730;23422;23423;23498;23499;23500	7619;7620;13014;13015;15521;15522;16551;16552;16553;20823;34890;34891;37714;37715;37716;37827;37828;37829;37830;37831;37832	7619;13015;15521;16551;20823;34891;37714;37829;37832			0.348453	lightblue
P25384;Q12472;Q12337;Q12113;Q03494;P0CX64;P0CX63;P0C2J3;P0C2J5;Q07791;Q12501;Q12491	P25384;Q12472;Q12337;Q12113;Q03494;P0CX64;P0CX63;P0C2J3;P0C2J5;Q07791;Q12501;Q12491	13;12;11;11;11;11;11;11;10;10;10;8	10;9;8;8;8;8;8;8;8;8;7;6	4;4;4;4;4;4;4;4;4;4;3;3	Transposon Ty2-C Gag-Pol polyprotein;Capsid protein;Ty2 protease;Integrase;Reverse transcriptase/ribonuclease H;Transposon Ty2-DR1 Gag-Pol polyprotein;Capsid protein;Ty2 protease;Integrase;Reverse transcriptase/ribonuclease H;Transposon Ty2-GR1 Gag-Pol polyprotein;Capsid protein;Ty2 protease;Integrase;Reverse transcriptase/ribonuclease H;Transposon Ty2-OR1 Gag-Pol polyprotein;Capsid protein;Ty2 p…	TY2B-C;TY2B-DR1;TY2B-GR1;TY2B-OR1;TY2B-DR2;TY2B-GR2;TY2B-F;TY2B-LR1;TY2B-LR2;TY2B-DR3;TY2B-OR2;TY2B-B	;;;;;;;;;;;	12	13	10	4	14	11.4	5.1	202.09	1770	1770;1770;1770;1770;1770;1770;1770;1770;1598;1770;1770;1770	0	52.3	0.43578	0.92583	21.135	10	8	Median	1586400000	1122000000	464390000				619	3615;3820;4067;6615;8804;8933;9514;10161;10624;12046;14728;15838;16574	True;True;True;True;False;False;True;False;True;True;True;True;True	3670;3877;4128;6700;8924;9054;9645;10325;10795;12232;14970;16101;16842	5693;6015;6370;6371;10521;14238;14469;15357;16322;17074;19223;23601;25482;26578	9312;9313;9929;10497;10498;17349;23213;23554;24940;26365;27557;30912;37963;41327;43069	9313;9929;10498;17349;23213;23554;24940;26365;27557;30912;37963;41327;43069			0.3496	lightblue
P24000	P24000	8	3	3	60S ribosomal protein L24-B	RPL24B		1	8	3	3	40.6	7.7	7.7	17.547	155	155	0	6.7035	0.43371	0.92596	18.05	3	0	Median	9799100000	6656300000	3142800000				566	883;5196;5197;7120;7748;9602;10500;15136	False;False;False;False;True;True;False;True	906;5264;5265;7210;7849;9742;9743;10669;15385	1440;1441;8190;8191;11370;11371;11372;12472;15510;15511;15512;16855;16856;24318	2249;2250;2251;2252;2253;2254;2255;2256;13516;13517;13518;13519;18728;18729;18730;18731;18732;18733;18734;20379;25165;25166;25167;25168;25169;27225;27226;27227;39291	2256;13517;13519;18734;20379;25167;27226;39291	125	1	0.350346	lightblue
P13574	P13574	4	4	4	Protein STE12	STE12		1	4	4	4	10.5	10.5	10.5	77.866	688	688	0	18.828	0.43413	0.92605	17.09	4	0	Median	368770000	260770000	108000000				330	1081;8154;8381;16187	True;True;True;True	1109;8267;8495;16452	1739;13165;13536;26027	2710;2711;21525;21526;22125;22126;42222;42223	2711;21526;22125;42222			0.350863	lightblue
P19097	P19097	76	76	76	Fatty acid synthase subunit alpha;Acyl carrier;3-oxoacyl-[acyl-carrier-protein] reductase;3-oxoacyl-[acyl-carrier-protein] synthase	FAS2		1	76	76	76	54.4	54.4	54.4	206.94	1887	1887	0	323.31	0.44075	0.92632	11.526	103	0	Median	94360000000	64031000000	30328000000				441	32;33;277;481;734;936;1178;1653;1815;2388;2455;2456;2853;2917;2992;3132;3175;3278;3279;3284;3285;3515;3525;3878;4361;4599;4600;4927;5025;5120;5168;5451;5490;5526;5862;5863;5927;6320;6502;7707;9087;9405;9557;9560;9842;9843;10008;10101;10117;10259;10720;11087;11104;11520;11578;11599;12012;12222;12857;13182;13862;14247;14443;14488;14842;14889;15027;15666;15713;15714;15911;15951;16163;16214;16250;166…	True;True;True;True;True;True;True;True;True;True;True;True;True;True;True;True;True;True;True;True;True;True;True;True;True;True;True;True;True;True;True;True;True;True;True;True;True;True;True;True;True;True;True;True;True;True;True;True;True;True;True;True;True;True;True;True;True;True;True;True;True;True;True;True;True;True;True;True;True;True;True;True;True;True;True;True	33;34;286;495;752;959;1207;1683;1850;2425;2492;2493;2894;2958;3033;3174;3220;3221;3325;3326;3331;3332;3568;3579;3936;4423;4663;4664;4665;4993;5091;5188;5236;5521;5560;5597;5941;5942;6006;6401;6583;7807;9209;9528;9691;9696;10001;10002;10170;10264;10280;10425;10891;11260;11277;11696;11756;11777;12197;12411;13062;13391;14087;14482;14681;14726;15087;15135;15274;15927;15974;15975;16175;16215;16428;164…	58;59;499;840;841;1218;1219;1522;1952;1953;2655;2656;2657;2914;3772;3867;3868;4538;4539;4629;4630;4733;4734;4923;4924;4925;4926;4927;5045;5046;5047;5217;5218;5224;5225;5560;5561;5576;5577;5578;5579;5580;6090;6091;6978;6979;7272;7273;7274;7275;7276;7744;7876;8008;8009;8151;8152;8153;8581;8582;8652;8653;8654;8706;9390;9391;9486;9487;10121;10372;10373;12384;14717;15189;15421;15422;15423;15424;15430;…	81;82;83;779;780;1310;1311;1312;1902;1903;1904;1905;2385;2386;3053;3054;3055;3056;4184;4185;4186;4187;4188;4593;4594;6018;6019;6169;6170;6171;6172;7362;7363;7364;7492;7493;7494;7495;7656;7657;7969;7970;7971;7972;7973;7974;7975;7976;7977;8313;8314;8315;8316;8317;8574;8575;8576;8577;8578;8587;8588;8589;9107;9108;9109;9135;9136;9137;9138;9139;9140;9141;9142;9143;9144;9145;9146;9147;10035;10036;10037…	81;83;780;1312;1905;2386;3055;4187;4593;6018;6169;6172;7363;7495;7657;7971;8315;8576;8578;8588;8589;9109;9143;10037;11584;12023;12027;12763;12970;13175;13462;14148;14268;14372;15549;15550;15684;16733;17124;20257;23917;24665;25047;25060;25662;25663;26002;26217;26260;26605;27894;28693;28729;29615;29754;29811;30800;31290;32836;33516;35658;36890;37341;37436;38497;38628;38937;40828;40914;40918;41567;4…	108;109	451;599	0.352417	lightblue
Q04773	Q04773	4	4	4	Uncharacterized protein YMR074C			1	4	4	4	40.7	40.7	40.7	15.977	145	145	0	23.7	0.44159	0.92643	19.63	4	2	Median	2330600000	1496100000	834520000				2556	1664;6928;9463;11371	True;True;True;True	1694;7017;9590;11547	2669;11047;15275;18192	4208;4209;18144;24792;24793;29340	4209;18144;24792;29340			0.353052	lightblue
Q12189	Q12189	6	6	6	Ribose-5-phosphate isomerase	RKI1		1	6	6	6	34.5	34.5	34.5	28.258	258	258	0	31.478	0.4385	0.92647	4.7761	5	0	Median	3936400000	1924100000	2012300000				2911	350;1228;5101;6107;9913;11635	True;True;True;True;True;True	361;1257;5169;6188;10073;11813	604;605;2055;7985;9831;15966;15967;18544	961;962;963;964;3268;3269;13134;13135;16251;25811;25812;29869	961;3268;13135;16251;25812;29869			0.353282	lightblue
P40693	P40693	3	3	3	Ribosome biogenesis protein RLP7	RLP7		1	3	3	3	15.5	15.5	15.5	36.559	322	322	0	34.978	0.44229	0.92649	2.8855	4	0	Median	2119700000	1264600000	855130000				1685	746;886;4848	True;True;True	764;909;4914	1233;1445;1446;7633;7634	1933;1934;2261;2262;2263;2264;12594;12595;12596	1934;2263;12594			0.353398	lightblue
Q12133	Q12133	3	3	3	Signal peptidase complex subunit SPC3	SPC3		1	3	3	3	19	19	19	21.349	184	184	0	5.5109	0.44499	0.92659	23.187	3	0	Median	1578500000	1098400000	480020000				2890	6973;12787;16599	True;True;True	7062;12990;16867	11122;20354;20355;26621;26622	18266;32654;32655;43136;43137	18266;32655;43136			0.353975	lightblue
P42846	P42846	13	13	13	Protein KRI1	KRI1		1	13	13	13	30.5	30.5	30.5	68.653	591	591	0	75.684	0.43975	0.9268	9.6235	14	0	Median	4072100000	2840500000	1231500000				1741	2667;4154;4357;7385;7891;7892;9145;9997;10334;14524;14599;15331;15509	True;True;True;True;True;True;True;True;True;True;True;True;True	2707;4215;4419;7478;8001;8002;9267;10158;10500;14763;14839;15586;15770	4224;6505;6973;11848;12779;12780;14807;16082;16573;23295;23420;23421;24727;24992;24993	6780;6781;10710;11575;19466;20895;20896;20897;24060;25976;25977;26746;26747;37520;37711;37712;37713;39957;40404;40405;40406;40407	6781;10710;11575;19466;20895;20896;24060;25977;26746;37520;37713;39957;40405			0.35519	lightblue
Q01590	Q01590	5	5	5	Integral membrane protein SED5	SED5		1	5	5	5	28.5	28.5	28.5	38.807	340	340	0	39.627	0.43691	0.92682	24.212	5	0	Median	819730000	563280000	256460000				2304	964;2509;9204;10069;10785	True;True;True;True;True	990;2546;9327;10232;10956	1572;3943;14886;16180;17379	2461;2462;6281;24186;24187;26142;28082	2462;6281;24186;26142;28082			0.355306	lightblue
Q12692	Q12692	2	2	2	Histone H2A.Z	HTZ1		1	2	2	2	36.6	36.6	36.6	14.282	134	134	0	7.9703	0.44468	0.9269	20.268	2	1	Median	111230000	75319000	35909000				3033	51;2333	True;True	52;2370	89;3705	137;138;5917	137;5917			0.355769	lightblue
P33333	P33333	5	5	5	Probable 1-acyl-sn-glycerol-3-phosphate acyltransferase	SLC1		1	5	5	5	29	29	29	33.887	303	303	0	25.285	0.44864	0.92702	13.617	5	0	Median	1021700000	698890000	322770000				966	3193;6693;10002;12002;15656	True;True;True;True;True	3240;6779;10163;12187;15917	5094;10635;16088;19148;19149;25223	8386;8387;17541;25986;30787;30788;40801;40802	8387;17541;25986;30787;40802			0.356465	lightblue
P19073	P19073	3	3	3	Cell division control protein 42	CDC42		1	3	3	3	22	22	22	21.322	191	191	0	7.6865	0.44084	0.92705	9.0136	5	0	Median	2409000000	1635000000	773910000				440	1413;10731;16652	True;True;True	1443;10902;16920	2321;17285;17286;26704;26705	3671;3672;27925;27926;27927;43264;43265;43266	3672;27926;43264			0.356639	lightblue
P39083	P39083	3	3	3	Rho-type GTPase-activating protein 1	RGA1		1	3	3	3	6	6	6	112.83	1007	1007	0	7.7395	0.43841	0.92742	9.297	3	1	Median	187360000	116420000	70933000				1447	3952;5503;15432	True;True;True	4013;5574;15690	6204;8674;24875	10213;14308;40191	10213;14308;40191			0.358789	lightblue
P0CX30;P0CX29	P0CX30;P0CX29	11;11	11;11	11;11	40S ribosomal protein S23-B;40S ribosomal protein S23-A	RPS23B;RPS23A	;	2	11	11	11	75.2	75.2	75.2	16.038	145	145;145	0	48.708	0.44383	0.9279	14.752	14	0	Median	17442000000	11862000000	5580000000				252	513;514;1411;5220;7778;8242;11919;11920;15704;15705;15765	True;True;True;True;True;True;True;True;True;True;True	527;528;1441;5288;7880;8355;12102;12103;15965;15966;16028	882;883;884;885;2319;8234;12522;12523;12524;13284;19006;19007;25289;25290;25375	1367;1368;1369;1370;1371;1372;1373;3669;13586;20444;20445;20446;20447;20448;20449;21712;30561;30562;30563;30564;40898;40899;40900;41035;41036;41037;41038	1369;1371;3669;13586;20445;21712;30562;30563;40899;40900;41037			0.36159	lightblue
P38828	P38828	5	5	5	Protein LSM12	LSM12		1	5	5	5	27.3	27.3	27.3	21.313	187	187	0	10.698	0.43581	0.9279	18.702	6	0	Median	1075000000	726490000	348510000				1376	1850;5860;7627;11442;15630	True;True;True;True;True	1885;5939;7726;11618;15891	2963;9388;12251;18277;18278;25185	4682;4683;15547;20073;29452;29453;29454;40735	4682;15547;20073;29454;40735			0.36159	lightblue
P40093	P40093	9	9	9	UPF0160 protein YER156C	YER156C		1	9	9	9	32.5	32.5	32.5	38.174	338	338	0	41.576	0.44282	0.92801	51.046	10	0	Median	4761000000	2984100000	1776900000				1571	698;1461;2588;2769;3149;6440;9094;11176;15750	True;True;True;True;True;True;True;True;True	714;1491;2625;2809;3193;6521;9216;11350;16013	1160;2391;4062;4063;4064;4065;4419;5006;10289;14728;17902;17903;25358	1815;3779;6495;6496;6497;6498;6499;6500;6501;6502;6503;7168;7169;8256;16988;23936;28866;28867;28868;28869;28870;28871;28872;41005;41006	1815;3779;6501;7168;8256;16988;23936;28867;41005			0.362234	lightblue
Q00362	Q00362	6	6	6	Protein phosphatase PP2A regulatory subunit B	CDC55		1	6	6	6	17.9	17.9	17.9	59.661	526	526	0	31.729	0.44151	0.92815	29.019	7	0	Median	1200600000	805360000	395230000				2279	2591;3789;4584;7956;9312;13965	True;True;True;True;True;True	2628;3845;4648;8069;9435;14194	4069;4070;5972;7256;12876;15045;22284	6507;6508;6509;9875;11995;21049;24437;35879	6507;9875;11995;21049;24437;35879			0.363054	lightblue
P36101	P36101	4	4	4	tRNA threonylcarbamoyladenosine dehydratase 2	TCD2		1	4	4	4	9.8	9.8	9.8	50.265	447	447	0	8.9544	0.43386	0.92829	9.3867	3	0	Median	745040000	499790000	245250000				1095	3861;8599;8600;15035	True;True;True;True	3918;8715;8716;15282	6067;13820;13821;24145	10000;10001;22535;22536;22537;38955;38956	10000;22535;22537;38955			0.363875	lightblue
P43321	P43321	2	2	2	Small nuclear ribonucleoprotein Sm D3	SMD3		1	2	2	2	21.8	21.8	21.8	11.224	101	101	0.00035842	1.6413	0.44523	0.92851	14.886	2	0	Median	126660000	84577000	42079000				1756	4512;10650	True;True	4575;10821	7169;17114	11864;11865;27613	11864;27613			0.365167	lightblue
P34167	P34167	10	10	10	Eukaryotic translation initiation factor 4B	TIF3		1	10	10	10	28.7	28.7	28.7	48.521	436	436	0	89.009	0.44571	0.92877	11.945	12	0	Median	11771000000	8119700000	3651700000				1001	2918;2919;3757;5316;6947;7522;9456;13698;13811;13812	True;True;True;True;True;True;True;True;True;True	2959;2960;3812;5385;7036;7617;9583;13921;14036;14037	4631;4632;4633;5924;8363;8364;11084;11085;12079;15265;21772;21773;22060;22061;22062;22063	7496;7497;7498;7499;7500;9803;9804;13774;13775;18198;18199;18200;18201;18202;19830;19831;24776;24777;34956;34957;34958;34959;34960;34961;34962;35515;35516;35517;35518;35519;35520	7496;7497;9803;13774;18198;19831;24776;34960;35516;35517			0.366697	lightblue
P06782	P06782	10	10	10	Carbon catabolite-derepressing protein kinase	SNF1		1	10	10	10	25.1	25.1	25.1	72.045	633	633	0	43.221	0.4424	0.92882	13.226	8	0	Median	1601100000	1061500000	539650000				152	2856;4581;6020;6882;9376;10223;10295;12789;13367;14591	True;True;True;True;True;True;True;True;True;True	2897;4645;6100;6971;9499;10388;10461;12992;13577;14831	4542;7251;9658;9659;10975;15153;16413;16523;20357;21233;21234;23409	7368;7369;11989;11990;15925;15926;15927;15928;18040;24608;26510;26680;32658;34041;34042;34043;37696;37697	7369;11990;15925;18040;24608;26510;26680;32658;34043;37696			0.366992	lightblue
P48526	P48526	2	2	2	Isoleucine--tRNA ligase, mitochondrial	ISM1		1	2	2	2	2.3	2.3	2.3	115.79	1002	1002	0	3.3991	0.45194	0.92882	2.214	2	1	Median	63690000	46416000	17274000				1920	2067;8986	True;True	2104;9108	3323;14577	5307;23703	5307;23703			0.366992	lightblue
Q99207	Q99207	8	8	8	Nucleolar complex protein 14	NOP14		1	8	8	8	14.2	14.2	14.2	94.301	810	810	0	43.275	0.43737	0.92908	9.5617	8	0	Median	896970000	621620000	275360000				3078	401;864;10222;11742;11743;13719;13760;16240	True;True;True;True;True;True;True;True	413;885;10387;11922;11923;13942;13984;16505	686;1408;1409;16412;18720;18721;21796;21797;21964;26103	1099;2198;2199;26509;30127;30128;30129;35000;35001;35315;42372	1099;2198;26509;30127;30129;35000;35315;42372			0.368527	lightblue
P16140	P16140	11	11	11	V-type proton ATPase subunit B	VMA2		1	11	11	11	31.1	31.1	31.1	57.749	517	517	0	56.179	0.44632	0.92917	8.8611	14	0	Median	14292000000	9776200000	4515300000				386	1135;1195;1499;1780;3376;3377;3528;5204;6479;9045;13977	True;True;True;True;True;True;True;True;True;True;True	1164;1224;1529;1813;3425;3426;3582;5272;6560;9167;14206	1882;1883;1978;1979;2436;2862;2863;5364;5365;5583;8202;10340;10341;14658;14659;14660;22304	2939;2940;2941;3090;3091;3092;3093;3094;3095;3840;4514;4515;4516;4517;8803;8804;8805;9150;9151;13531;13532;17060;17061;17062;17063;23826;23827;23828;23829;35914;35915	2940;3091;3840;4514;8803;8804;9151;13531;17061;23827;35914			0.369059	lightblue
P0CX40;P0CX39	P0CX40;P0CX39	7;7	7;7	7;7	40S ribosomal protein S8-B;40S ribosomal protein S8-A	RPS8B;RPS8A	;	2	7	7	7	42.5	42.5	42.5	22.489	200	200;200	0	33.193	0.44557	0.92934	16.865	15	0	Median	17427000000	11140000000	6286800000				257	50;4334;5189;7712;9806;11852;14560	True;True;True;True;True;True;True	51;4396;5257;7812;9965;12035;14799	88;6910;8180;12389;15810;15811;15812;15813;18901;18902;18903;18904;18905;18906;23347;23348;23349	135;136;11482;13502;13503;20263;20264;25579;25580;25581;25582;25583;30402;30403;30404;30405;30406;30407;30408;30409;30410;30411;30412;37590;37591;37592;37593	135;11482;13503;20263;25580;30408;37593			0.370065	lightblue
P46959	P46959	5	5	5	tRNA (adenine(58)-N(1))-methyltransferase catalytic subunit TRM61	GCD14		1	5	5	5	14.9	14.9	14.9	43.919	383	383	0	27.89	0.44226	0.92951	21.594	5	0	Median	780730000	517590000	263140000				1819	1848;11944;12672;14229;15507	True;True;True;True;True	1883;12128;12871;14464;15768	2961;19061;19062;20161;22852;24990	4679;4680;30652;30653;32327;36826;36827;40402	4679;30653;32327;36827;40402			0.371073	lightblue
Q08444	Q08444	6	6	6	20S-pre-rRNA D-site endonuclease NOB1	NOB1		1	6	6	6	21.4	21.4	21.4	51.741	459	459	0	29.512	0.44232	0.92956	10.963	4	0	Median	1603500000	797780000	805700000				2786	3708;3888;9153;9269;10280;11704	True;True;True;True;True;True	3763;3946;9275;9392;10446;11883	5858;6103;14822;14823;14991;14992;16501;18667	9700;10054;24088;24089;24359;24360;26648;30058	9700;10054;24089;24360;26648;30058			0.37137	lightblue
Q06538	Q06538	3	3	3	Calcium permeable stress-gated cation channel 1	CSC1		1	3	3	3	4.6	4.6	4.6	89.342	782	782	0	5.6297	0.45245	0.92962	14.827	3	3	Median	257810000	186400000	71409000				2676	3996;4453;6000	True;True;True	4057;4516;6080	6263;7100;9625	10309;11764;15874	10309;11764;15874			0.371726	lightblue
P38301	P38301	2	2	2	GCR1-dependent translation factor 1	GDT1		1	2	2	2	10.4	10.4	10.4	30.34	280	280	0	9.2741	0.44136	0.93004	38.943	3	1	Median	210460000	144500000	65961000				1260	1451;2124	True;True	1481;2161	2374;2375;3403	3756;3757;3758;3759;5417;5418	3756;5417			0.374224	lightblue
Q03532	Q03532	14	14	14	ATP-dependent RNA helicase HAS1	HAS1		1	14	14	14	35.8	35.8	35.8	56.717	505	505	0	53.452	0.44545	0.93008	15.507	15	0	Median	4408100000	2885300000	1522800000				2428	626;973;1770;6054;6553;11385;12062;13135;13727;14861;15530;15531;15584;16685	True;True;True;True;True;True;True;True;True;True;True;True;True;True	641;999;1803;6135;6635;11561;12249;13344;13950;15106;15791;15792;15845;16954	1042;1584;2849;2850;9708;10438;18208;19250;19251;19252;20853;20854;21806;23893;23894;25027;25028;25108;26748	1614;2480;4499;4500;16000;16001;17227;17228;29359;29360;30952;30953;30954;30955;30956;33400;33401;35012;38548;38549;38550;40478;40479;40480;40613;40614;40615;43325	1614;2480;4500;16001;17228;29360;30956;33401;35012;38548;40478;40480;40614;43325			0.374463	lightblue
Q12246	Q12246	13	13	13	Sphingoid long chain base kinase 4	LCB4		1	13	13	13	27.9	27.9	27.9	69.639	624	624	0	50.718	0.44302	0.93009	17.367	7	0	Median	2740100000	920090000	1820000000				2928	1597;2170;4657;4942;5484;7825;8474;9474;10433;13257;15124;15736;16518	True;True;True;True;True;True;True;True;True;True;True;True;True	1627;2207;4722;5008;5554;7933;8589;9601;10602;13466;15372;15999;16786	2580;3472;7359;7764;7765;8641;12660;13660;15291;16751;16752;21059;24302;25339;26501	4067;4068;5529;12159;12800;12801;14236;20666;22312;24819;24820;27058;27059;33771;33772;33773;39269;40978;42950;42951	4067;5529;12159;12800;14236;20666;22312;24819;27059;33772;39269;40978;42950			0.374522	lightblue
P39104	P39104	2	2	2	Phosphatidylinositol 4-kinase PIK1	PIK1		1	2	2	2	2.6	2.6	2.6	119.92	1066	1066	0	7.635	0.44048	0.93011	22.105	2	1	Median	128350000	78350000	49996000				1451	9571;14601	True;True	9709;14841	15464;23424	25102;37717	25102;37717			0.374642	lightblue
P25441	P25441	4	4	4	DNA-directed RNA polymerase III subunit RPC4	RPC53		1	4	4	4	16.6	16.6	16.6	46.667	422	422	0	10.15	0.44801	0.9302	14.37	3	0	Median	593380000	373760000	219630000				623	2662;7075;13937;16438	True;True;True;True	2702;7164;14166;16705	4219;11288;22242;22243;26384	6775;18528;35812;35813;35814;42781	6775;18528;35813;42781			0.375179	lightblue
P25515	P25515	2	2	2	V-type proton ATPase subunit c	VMA3		1	2	2	2	31.9	31.9	31.9	16.35	160	160	0	14.842	0.45047	0.9304	6.4945	3	0	Median	223400000	155610000	67794000				628	12643;13921	True;True	12842;14150	20106;20107;22224	32252;32253;32254;32255;35786;35787;35788	32253;35786			0.376373	lightblue
P48445	P48445	2	2	2	Biotin--protein ligase;Biotin--[methylmalonyl-CoA-carboxytransferase] ligase;Biotin--[propionyl-CoA-carboxylase [ATP-hydrolyzing]] ligase;Biotin--[methylcrotonoyl-CoA-carboxylase] ligase;Biotin--[acetyl-CoA-carboxylase] ligase	BPL1		1	2	2	2	3.9	3.9	3.9	76.362	690	690	0	6.2146	0.43232	0.93047	6.3128	2	1	Median	167410000	119250000	48152000				1918	9678;15450	True;True	9822;15708	15620;24900	25312;40232	25312;40232			0.376792	lightblue
Q01662	Q01662	11	11	11	Methionine aminopeptidase 1	MAP1		1	11	11	11	43.7	43.7	43.7	43.373	387	387	0	169.48	0.44047	0.93048	13.485	13	0	Median	8429100000	5840200000	2588900000				2305	1718;2132;2710;7104;9439;10586;10893;11197;11756;12836;13482	True;True;True;True;True;True;True;True;True;True;True	1750;2169;2750;7193;9564;9565;10757;11065;11371;11936;13041;13698	2777;3412;3413;4285;4286;11332;11333;15239;15240;15241;17025;17529;17936;18741;18742;20441;20442;21398;21399	4388;4389;4390;5430;5431;5432;5433;6884;6885;6886;18594;18595;18596;24735;24736;24737;24738;27490;28292;28928;28929;30160;30161;32788;32789;32790;32791;32792;34307;34308;34309;34310	4389;5431;6885;18596;24737;27490;28292;28929;30161;32789;34307	226	262	0.376852	lightblue
P09959	P09959	3	3	3	Regulatory protein SWI6	SWI6		1	3	3	3	6.8	6.8	6.8	90.559	803	803	0	17.923	0.4143	0.93093	11.577	3	1	Plateau	207190000	138140000	69047000				236	3431;10498;12605	True;True;True	3481;10667;12803	5431;16852;20051	8902;27221;32175	8902;27221;32175			0.37955	lightblue
Q08732	Q08732	5	5	5	Serine/threonine-protein kinase HRK1	HRK1		1	5	5	5	11.7	11.7	11.7	85.695	759	759	0	37.097	0.44261	0.93101	32.519	4	0	Median	614430000	329880000	284550000				2805	3028;7723;12341;14831;15480	True;True;True;True;True	3069;7823;12536;15076;15740	4783;12403;12404;19672;23842;23843;24944	7730;20283;20284;20285;31597;38466;38467;38468;40306;40307	7730;20285;31597;38466;40307			0.38003	lightblue
P40081	P40081	2	2	2	Putative magnesium-dependent phosphatase YER134C	YER134C		1	2	2	2	10.7	10.7	10.7	20.441	178	178	0	3.1853	0.43793	0.93105	12.455	3	1	Median	288620000	201130000	87483000				1564	1885;2102	True;True	1920;2139	3002;3003;3376	4740;4741;4742;5380	4740;5380			0.380271	lightblue
P38181	P38181	6	6	6	Nucleoporin NUP170	NUP170		1	6	6	6	6.5	6.5	6.5	169.47	1502	1502	0	33.159	0.43543	0.93124	5.6903	3	0	Median	712380000	462920000	249460000				1217	1853;2359;7846;9853;12304;14528	True;True;True;True;True;True	1888;2396;7955;10012;12499;14767	2967;3735;12696;15882;19626;23301	4687;5967;5968;20728;25683;31522;37526;37527	4687;5968;20728;25683;31522;37527			0.381414	lightblue
P38775	P38775	3	3	3	Putative uncharacterized protein YHR045W	YHR045W		1	3	3	3	8.4	8.4	8.4	62.691	560	560	0	7.5195	0.4505	0.93142	20.612	3	1	Median	134780000	85349000	49430000				1345	1434;2415;13609	True;True;True	1464;2452;13828	2351;3813;21614	3723;6088;34675	3723;6088;34675			0.382499	lightblue
Q08208	Q08208	16	16	16	Nucleolar protein 12	NOP12		1	16	16	16	42.9	42.9	42.9	51.941	459	459	0	105.56	0.44197	0.93157	11.359	16	0	Median	4921200000	3301300000	1619900000				2765	147;644;2746;5050;5559;7728;8171;8172;8195;8581;8582;11949;13259;13303;13304;13858	True;True;True;True;True;True;True;True;True;True;True;True;True;True;True;True	150;659;2786;5116;5630;7828;8284;8285;8308;8697;8698;12134;13468;13513;13514;14083	290;1074;4341;4342;7910;8765;12411;12412;13188;13189;13220;13798;13799;13800;19073;19074;21061;21149;21150;22133	460;461;1668;1669;6981;6982;6983;13025;14454;20295;20296;21559;21560;21599;22506;22507;22508;22509;22510;22511;30669;30670;30671;33775;33919;33920;33921;33922;35652;35653	460;1669;6982;13025;14454;20295;21559;21560;21599;22508;22511;30669;33775;33920;33922;35653			0.383404	lightblue
Q12532	Q12532	10	10	10	Ribosome quality control complex subunit 2	RQC2		1	10	10	10	14.6	14.6	14.6	119.07	1038	1038	0	32.162	0.43832	0.93163	12.345	5	0	Median	1075900000	696880000	379000000				3028	249;4286;4371;5139;6726;7948;9922;10457;15580;16146	True;True;True;True;True;True;True;True;True;True	257;4347;4433;5207;6813;8061;10082;10626;15841;16411	455;6794;6990;8059;10685;12867;15979;16785;25103;25973	711;11317;11318;11596;13256;17614;17615;21037;25827;27107;40607;42142	711;11317;11596;13256;17615;21037;25827;27107;40607;42142			0.383767	lightblue
P22138	P22138	11	11	11	DNA-directed RNA polymerase I subunit RPA135	RPA135		1	11	11	11	15.8	15.8	15.8	135.74	1203	1203	0	158.64	0.44181	0.93173	6.8223	13	0	Median	9021500000	7120600000	1900900000				511	304;4677;4828;6246;9403;10021;10948;11549;12166;14893;15292	True;True;True;True;True;True;True;True;True;True;True	313;4742;4894;6327;9526;10184;11120;11121;11725;11726;12353;15139;15545	536;537;7386;7606;7607;10018;10019;15186;15187;16116;17602;17603;17604;17605;18423;18424;19405;19406;23947;23948;24587	836;837;12209;12555;12556;12557;16556;16557;16558;24661;24662;26032;26033;28410;28411;28412;28413;28414;29682;29683;29684;31170;31171;31172;38635;38636;38637;39701	836;12209;12557;16556;24661;26032;28412;29682;31170;38637;39701	114;115	108;726	0.384371	lightblue
P38890	P38890	5	5	5	Putative protein lysine methyltransferase SET5	SET5		1	5	5	5	13.9	13.9	13.9	60.547	526	526	0	13.089	0.43931	0.93175	12.555	6	4	Median	808560000	559930000	248630000				1399	2981;3594;4454;6542;10168	True;True;True;True;True	3022;3648;4517;6624;10332	4717;4718;5666;7101;10423;16332	7633;7634;9265;9266;11765;17202;26375	7634;9266;11765;17202;26375			0.384492	lightblue
P25558	P25558	6	6	6	Bud site selection protein 3	BUD3		1	6	6	6	5.4	5.4	5.4	184.72	1636	1636	0	38.393	0.43574	0.93178	23.904	4	0	Median	418190000	291830000	126360000				631	799;3188;3213;13692;14060;15556	True;True;True;True;True;True	817;3235;3260;13915;14291;15817	1305;5088;5128;21760;21761;22445;25069;25070	2036;8375;8376;8441;34931;34932;36137;40553;40554	2036;8375;8441;34931;36137;40553			0.384674	lightblue
Q06053	Q06053	10	10	10	tRNA-dihydrouridine(47) synthase [NAD(P)(+)]	DUS3		1	10	10	10	23.8	23.8	23.8	76.595	668	668	0	56.992	0.44094	0.93201	11.507	10	0	Median	3425100000	1477700000	1947400000				2619	391;3174;3738;5039;5148;7608;12045;12169;14946;14947	True;True;True;True;True;True;True;True;True;True	403;3219;3793;5105;5216;7706;12231;12356;15193;15194	672;5044;5900;5901;7896;8127;12222;12223;19222;19409;19410;24024;24025	1083;1084;8312;9765;9766;12999;13000;13422;13423;20035;20036;20037;30911;31177;31178;31179;38767;38768	1083;8312;9765;13000;13423;20037;30911;31178;38767;38768			0.386067	lightblue
P41807	P41807	15	15	15	V-type proton ATPase subunit H	VMA13		1	15	15	15	32.6	32.6	32.6	54.415	478	478	0	131.47	0.44685	0.93203	15.45	15	0	Median	8171800000	5769000000	2402800000				1714	129;598;599;1082;3205;7553;10190;11305;13667;13668;14032;14260;14261;15670;16581	True;True;True;True;True;True;True;True;True;True;True;True;True;True;True	130;613;614;1110;3252;7650;10354;11480;13889;13890;14261;14495;14496;15931;16849	260;261;1007;1008;1740;5114;5115;12129;16368;16369;18104;21725;21726;22403;22908;22909;22910;25242;26585;26586	411;412;413;414;1557;1558;1559;2712;2713;8411;8412;8413;8414;8415;8416;19898;26439;26440;26441;26442;29212;34884;34885;36077;36078;36079;36917;36918;36919;40835;43079;43080;43081;43082	413;1558;1559;2713;8416;19898;26441;29212;34884;34885;36077;36917;36919;40835;43082			0.386188	lightblue
P17255	P17255	30	30	30	V-type proton ATPase catalytic subunit A;Endonuclease PI-SceI	VMA1		1	30	30	30	44.6	44.6	44.6	118.64	1071	1071	0	146.49	0.44304	0.93214	9.3828	35	0	Median	36653000000	24949000000	11705000000				413	303;451;797;1103;1110;2799;2941;3216;4359;4698;4870;5551;5779;6508;6509;6535;6955;7174;7931;8640;8751;10216;11837;12364;13206;13733;13960;14795;15215;16088	True;True;True;True;True;True;True;True;True;True;True;True;True;True;True;True;True;True;True;True;True;True;True;True;True;True;True;True;True;True	312;465;815;1131;1138;2839;2982;3263;4421;4763;4936;5622;5857;6589;6590;6616;7044;7264;8044;8758;8759;8871;10381;12020;12559;13415;13956;14189;15038;15466;16353	535;763;1302;1303;1770;1771;1781;4464;4465;4660;4661;5132;5133;5134;5135;6975;7411;7661;7662;7663;7664;8754;8755;8756;9253;9254;9255;10379;10380;10381;10415;11095;11096;11492;11493;12842;13915;13916;14068;14069;16405;18867;19697;19698;19699;20956;21926;21927;21928;22278;22279;23776;24439;24440;24441;25898	833;834;835;1210;2032;2033;2759;2760;2761;2762;2763;2781;7243;7244;7245;7246;7247;7248;7249;7539;7540;7541;8448;8449;8450;8451;8452;8453;8454;8455;11578;12246;12638;12639;12640;12641;14439;14440;14441;15333;15334;15335;15336;17131;17132;17133;17134;17135;17190;18213;18214;18215;18216;18929;18930;18931;20997;22698;22699;22700;22930;22931;26495;30363;31630;31631;31632;31633;31634;31635;31636;31637;…	833;1210;2033;2763;2781;7244;7541;8455;11578;12246;12639;14439;15333;17131;17133;17190;18215;18930;20997;22700;22931;26495;30363;31630;33562;35242;35871;38337;39481;42022	104	1062	0.386855	lightblue
P32916	P32916	11	11	11	Signal recognition particle receptor subunit alpha homolog	SRP101		1	11	11	11	29.5	29.5	29.5	69.277	621	621	0	78.951	0.44391	0.9322	32.453	8	0	Median	2538500000	1660100000	878450000				941	1296;2327;3168;3897;5911;6397;9188;10716;13801;14059;16024	True;True;True;True;True;True;True;True;True;True;True	1326;2364;3212;3956;5990;6478;9311;10887;14025;14290;16289	2157;2158;3698;5031;5032;6126;9458;10225;14868;17262;22035;22036;22444;25821	3426;3427;5908;5909;8294;8295;8296;10090;10091;15644;16884;24158;27885;35471;35472;36136;41917	3426;5909;8296;10091;15644;16884;24158;27885;35472;36136;41917			0.38722	lightblue
Q06344	Q06344	15	15	15	Pre-rRNA-processing protein ESF1	ESF1		1	15	15	15	32.3	32.3	32.3	72.409	628	628	0	87.305	0.44738	0.93228	10.371	15	0	Median	5307500000	3599500000	1708000000				2652	375;3115;3779;3792;4016;5107;6215;8234;9213;9847;10269;10833;11863;12396;13000	True;True;True;True;True;True;True;True;True;True;True;True;True;True;True	387;3157;3834;3848;3849;4077;5175;6296;8347;9336;10006;10435;11005;12046;12591;13206	652;4901;4902;5960;5975;5976;5977;5978;5979;6291;7992;9978;13274;13275;14896;14897;15873;15874;16488;16489;17446;17447;18920;19757;20667	1047;7936;7937;7938;9860;9861;9878;9879;9880;9881;9882;9883;9884;9885;10356;10357;13145;16493;21696;21697;21698;24205;24206;24207;25672;25673;25674;26627;26628;28171;28172;28173;30434;31721;31722;33122	1047;7938;9860;9884;10356;13145;16493;21698;24207;25674;26627;28173;30434;31721;33122	238	193	0.387706	lightblue
P0CX28;P0CX27	P0CX28;P0CX27	5;5	5;5	5;5	60S ribosomal protein L42-B;60S ribosomal protein L42-A	RPL42B;RPL42A	;	2	5	5	5	30.2	30.2	30.2	12.211	106	106;106	0	8.5739	0.44466	0.93264	0.65521	3	0	Median	7910600000	4998500000	2912100000				251	5390;5766;7792;14548;15907	True;True;True;True;True	5460;5844;7899;14787;16171	8479;9225;12571;23326;25609;25610	13972;15289;15290;20539;37562;37563;37564;41557;41558	13972;15290;20539;37563;41557			0.389897	lightblue
P38798	P38798	2	2	2	Nonsense-mediated mRNA decay protein 2	NMD2		1	2	2	2	2.8	2.8	2.8	126.75	1089	1089	0	5.7676	0.43935	0.93288	8.5649	2	1	Median	214610000	145210000	69409000				1360	3391;4850	True;True	3440;4916	5380;7636	8830;12598	8830;12598			0.391361	lightblue
P53960	P53960	3	3	3	Putative alanyl-tRNA editing protein alaX			1	3	3	3	9.6	9.6	9.6	50.963	456	456	0	8.0876	0.44089	0.93288	2.4147	3	1	Plateau	246330000	159160000	87167000				2228	5819;10323;14341	True;True;True	5898;10489;14576	9314;16558;23030	15431;26725;26726;37110	15431;26726;37110			0.391361	lightblue
P10964	P10964	36	36	36	DNA-directed RNA polymerase I subunit RPA190	RPA190		1	36	36	36	29.4	29.4	29.4	186.43	1664	1664	0	190.28	0.44552	0.93289	25.003	37	0	Median	16642000000	11170000000	5471600000				286	544;545;683;1154;1295;1678;1906;2435;5496;7434;7824;8106;8129;8221;8768;9450;9740;10568;10991;11927;12038;12094;12123;12722;12776;13626;14301;14478;14648;14660;14661;15424;15497;15677;16423;16502	True;True;True;True;True;True;True;True;True;True;True;True;True;True;True;True;True;True;True;True;True;True;True;True;True;True;True;True;True;True;True;True;True;True;True;True	559;560;698;1183;1325;1708;1941;2472;5567;7527;7932;8219;8242;8334;8888;9576;9890;10739;11164;12110;12224;12281;12310;12924;12978;13847;14536;14716;14888;14900;14901;15682;15758;15938;16690;16770	932;933;934;1138;1139;1911;1912;2156;2691;2692;3034;3840;8664;11915;11916;11917;12658;12659;13103;13133;13256;13257;14120;15255;15256;15708;16995;17661;19014;19215;19294;19335;20235;20334;21655;21656;22975;22976;23230;23231;23490;23509;23510;23511;24866;24968;25255;26367;26479;26480	1445;1446;1447;1448;1780;1781;1782;2992;2993;2994;2995;3424;3425;4247;4248;4790;4791;6128;14291;19552;19553;19554;19555;19556;20664;20665;21441;21480;21666;21667;21668;21669;23005;23006;24758;24759;24760;24761;24762;25434;25435;27445;28505;30575;30576;30901;30902;31007;31061;32443;32618;32619;34781;34782;34783;37029;37030;37031;37032;37415;37416;37417;37418;37809;37842;37843;37844;37845;37846;401…	1445;1448;1781;2995;3424;4248;4791;6128;14291;19555;20664;21441;21480;21669;23006;24762;25435;27445;28505;30575;30901;31007;31061;32443;32618;34783;37030;37417;37809;37845;37846;40179;40345;40853;42758;42924			0.391422	lightblue
P06781	P06781	2	2	2	GTP-binding protein RHO2	RHO2		1	2	2	2	13	13	13	21.479	192	192	0	4.2315	0.44072	0.93324	9.1707	2	0	Median	348640000	241000000	107640000				151	3548;9273	True;True	3602;9396	5608;14997	9187;9188;24367	9188;24367			0.393563	lightblue
Q03640	Q03640	18	18	18	Tricalbin-3	TCB3		1	18	18	18	17.2	17.2	17.2	171.07	1545	1545	0	91.264	0.44568	0.93327	20.924	14	0	Median	3456600000	2304000000	1152700000				2437	524;764;889;1311;1838;1983;2182;2312;4112;7265;8182;8790;9049;11065;12703;14226;14364;16435	True;True;True;True;True;True;True;True;True;True;True;True;True;True;True;True;True;True	538;782;912;1341;1873;2019;2219;2349;4173;7357;7358;8295;8910;9171;11238;12904;14461;14601;16702	898;1259;1451;2180;2181;2182;2949;3179;3180;3487;3679;6440;11658;11659;13201;14222;14667;17757;20211;22847;22848;23064;23065;23066;26381	1391;1970;2269;3457;3458;3459;4664;5011;5012;5554;5555;5882;5883;10598;19190;19191;19192;19193;21577;23194;23837;23838;28651;28652;32403;36820;36821;37163;37164;37165;37166;42778	1391;1970;2269;3457;4664;5011;5554;5882;10598;19192;21577;23194;23838;28652;32403;36821;37163;42778	232	969	0.393747	lightblue
P14120	P14120	4	4	4	60S ribosomal protein L30	RPL30		1	4	4	4	53.3	53.3	53.3	11.415	105	105	0	16.226	0.44553	0.93339	7.8194	5	0	Median	17486000000	11809000000	5677500000				339	8187;12433;16013;16631	True;True;True;True	8300;12628;12629;16278;16899	13207;13208;13209;19817;19818;19819;19820;19821;19822;19823;19824;19825;19826;19827;25803;25804;25805;26666	21583;21584;21585;31823;31824;31825;31826;31827;31828;31829;31830;31831;31832;31833;31834;31835;41885;41886;41887;41888;41889;41890;41891;41892;41893;43205	21583;31823;41893;43205	84	61	0.394482	lightblue
P36528	P36528	8	8	8	54S ribosomal protein L17, mitochondrial	MRPL17		1	8	8	8	35.2	35.2	35.2	32.212	281	281	0	53.395	0.44111	0.93356	14.726	5	0	Median	1364600000	890420000	474140000				1138	1574;4661;5012;7831;8981;9884;10926;12445	True;True;True;True;True;True;True;True	1604;4726;5078;7939;9103;10043;11098;12642	2552;7363;7859;12667;12668;14571;15922;15923;17571;19846	4021;12163;12951;20674;20675;23695;25747;25748;28350;31861	4021;12163;12951;20675;23695;25747;28350;31861			0.395526	lightblue
Q06833	Q06833	6	6	6	Uncharacterized PH domain-containing protein YPR091C	YPR091C		1	6	6	6	13.9	13.9	13.9	87.323	770	770	0	21.827	0.43599	0.93372	27.462	6	0	Median	544680000	371690000	173000000				2709	3145;3328;10627;14458;14739;15065	True;True;True;True;True;True	3189;3375;10798;14696;14981;15312	5001;5282;17077;17078;23203;23618;24181	8250;8669;27560;27561;37368;37989;39010	8250;8669;27560;37368;37989;39010			0.396509	lightblue
P38749	P38749	3	3	3	AP-1-like transcription factor YAP3	YAP3		1	3	3	3	18.2	18.2	18.2	37.955	330	330	0	4.9473	0.45063	0.93378	21.433	3	1	Median	161230000	119800000	41430000				1331	4491;8529;10423	True;True;True	4554;8645;10592	7145;13738;16741	11833;22418;27044	11833;22418;27044			0.396878	lightblue
P39682	P39682	3	3	3	Pre-mRNA-processing factor 39	PRP39		1	3	3	3	5.7	5.7	5.7	74.747	629	629	0	3.9796	0.45013	0.93411	48.873	3	2	Median	272220000	175520000	96700000				1475	779;6631;16209	True;True;True	797;6717;16474	1279;10544;26055	2001;17388;42271	2001;17388;42271			0.398911	lightblue
Q08235	Q08235	3	3	3	Ribosome biogenesis protein BRX1	BRX1		1	3	3	3	11.3	11.3	11.3	33.531	291	291	0	4.8203	0.44706	0.93421	86.232	3	1	Median	2181200000	1597300000	583860000				2774	6462;11634;12018	True;True;True	6543;11812;12204	10321;18543;19182;19183	17034;29867;29868;30857;30858;30859	17034;29867;30859			0.399529	lightblue
P39006	P39006	6	6	6	Phosphatidylserine decarboxylase proenzyme 1, mitochondrial;Phosphatidylserine decarboxylase 1 beta chain;Phosphatidylserine decarboxylase 1 alpha chain	PSD1		1	6	6	6	16	16	16	56.594	500	500	0	32.713	0.43802	0.93426	56.369	6	5	Median	1054000000	567100000	486920000				1434	5314;5857;6517;6568;9975;12238	True;True;True;True;True;True	5383;5936;6598;6650;10136;12427	8360;9384;9385;10392;10393;10455;16054;16055;19500	13770;15542;15543;17152;17153;17251;25939;25940;31315;31316	13770;15542;17152;17251;25940;31316			0.399838	lightblue
P38861	P38861	10	10	10	60S ribosomal export protein NMD3	NMD3		1	10	10	10	23.9	23.9	23.9	59.095	518	518	0	101.56	0.44719	0.93427	11.859	9	0	Median	2267900000	1547200000	720670000				1387	1555;1716;1802;2613;4771;5893;7668;9568;12401;13025	True;True;True;True;True;True;True;True;True;True	1585;1748;1837;2650;4836;5972;7767;9706;12596;13232	2522;2774;2898;2899;4108;7535;9431;12324;12325;15461;19764;19765;20701	3977;3978;3979;4385;4568;4569;4570;6578;6579;6580;12447;15604;20178;20179;20180;20181;25097;25098;25099;31730;31731;33167	3977;4385;4568;6578;12447;15604;20179;25098;31730;33167			0.399899	lightblue
P0CX42;P0CX41	P0CX42;P0CX41	6;6	6;6	6;6	60S ribosomal protein L23-B;60S ribosomal protein L23-A	RPL23B;RPL23A	;	2	6	6	6	43.8	43.8	43.8	14.473	137	137;137	0	28.026	0.44178	0.93451	10.082	13	0	Median	16797000000	11407000000	5389500000				258	2774;5481;5482;7316;7761;15491	True;True;True;True;True;True	2814;5551;5552;7409;7862;7863;15751;15752	4428;4429;8631;8632;8633;8634;8635;8636;11737;11738;12493;12494;12495;24958;24959;24960;24961	7183;7184;7185;7186;7187;14215;14216;14217;14218;14219;14220;14221;14222;14223;14224;14225;19319;19320;20405;20406;20407;20408;20409;40327;40328;40329;40330;40331;40332;40333;40334	7183;14219;14224;19319;20406;40332	69	74	0.401384	lightblue
P38339	P38339	6	6	6	RHO GTPase-activating protein RGD1	RGD1		1	6	6	6	12.5	12.5	12.5	74.618	666	666	0	10.571	0.43924	0.93464	39.927	4	2	Median	349200000	226280000	122920000				1272	2552;4253;6150;12504;13358;16136	True;True;True;True;True;True	2589;4314;6231;12702;13568;16401	4001;6752;9889;19932;21220;25961	6385;11255;16331;31999;34024;42125	6385;11255;16331;31999;34024;42125			0.402189	lightblue
P0CH09;P0CH08;P0CG63	P0CH09;P0CH08;P0CG63	5;5;4	1;1;0	1;1;0	Ubiquitin-60S ribosomal protein L40;Ubiquitin;60S ribosomal protein L40;Polyubiquitin;Ubiquitin	RPL40B;RPL40A;UBI4	;;	3	5	1	1	51.6	10.9	10.9	14.554	128	128;128;381	0	5.1596	0.45025	0.93481	11.911	5	0	Median	3037700000	2111600000	926180000				246	1414;3082;9699;11294;14175	True;False;False;False;False	1444;3124;9844;9845;11469;14409	2322;2323;2324;2325;2326;4855;4856;4857;15649;15650;15651;15652;18089;18090;18091;22706;22707;22708;22709;22710;22711;22712;22713;22714;22715;22716;22717;22718;22719;22720;22721;22722;22723;22724;22725;22726;22727;22728;22729;22730;22731;22732;22733;22734;22735;22736;22737;22738;22739;22740;22741;22742;22743;22744;22745;22746;22747;22748;22749;22750;22751;22752;22753;22754;22755;22756;22757;22758…	3673;3674;3675;3676;3677;3678;3679;3680;3681;3682;3683;3684;7848;7849;7850;7851;7852;7853;7854;7855;7856;7857;7858;7859;7860;7861;7862;7863;7864;7865;7866;7867;7868;7869;7870;7871;7872;7873;7874;7875;7876;25349;25350;25351;25352;25353;25354;25355;25356;29187;29188;29189;29190;29191;29192;29193;29194;29195;36601;36602;36603;36604;36605;36606;36607;36608;36609;36610;36611;36612;36613;36614;36615;36…	3681;7869;25353;29194;36605	43	1	0.403243	lightblue
P40016	P40016	7	7	7	26S proteasome regulatory subunit RPN3	RPN3		1	7	7	7	27.5	27.5	27.5	60.392	523	523	0	40.261	0.44675	0.93491	16.736	8	0	Median	3454600000	2392100000	1062500000				1535	1004;4237;6647;7802;8753;12931;13456	True;True;True;True;True;True;True	1031;4298;6733;7909;8873;13136;13670	1631;6728;6729;10564;12588;12589;14072;20575;21357	2550;2551;11213;11214;11215;17419;20572;20573;20574;22936;22937;32987;32988;34236;34237	2551;11214;17419;20573;22937;32988;34236			0.403864	lightblue
P38789	P38789	3	3	2	Ribosome biogenesis protein SSF1	SSF1		1	3	3	2	10.4	10.4	5.5	51.763	453	453	0	14.255	0.44387	0.93496	13.894	4	0	Median	588450000	413690000	174760000				1354	3921;3922;12943	True;True;True	3980;3981;13148	6161;6162;6163;20590;20591	10153;10154;10155;10156;33010;33011;33012;33013	10153;10155;33013			0.404174	lightblue
P32347	P32347	2	2	2	Uroporphyrinogen decarboxylase	HEM12		1	2	2	2	4.1	4.1	4.1	41.349	362	362	0.001065	1.5592	0.44538	0.93509	6.5147	2	0	Median	294480000	215940000	78540000				782	3343;5530	True;True	3391;5601	5306;8727	8710;8711;14404	8710;14404			0.404983	lightblue
P35725	P35725	3	3	3	Uncharacterized protein YKL063C			1	3	3	3	32.9	32.9	32.9	19.003	167	167	0	24.295	0.4399	0.9351	7.7684	2	1	Median	223760000	142730000	81030000				1045	3596;8133;10282	True;True;True	3650;8246;10448	5668;13140;16503	9269;21490;26650	9269;21490;26650			0.405045	lightblue
Q12402	Q12402	5	5	5	Protein YOP1	YOP1		1	5	5	5	31.1	31.1	31.1	20.269	180	180	0	32.879	0.43971	0.93538	4.6546	6	0	Median	2571600000	1689400000	882190000				2976	1592;6999;12500;13920;16593	True;True;True;True;True	1622;7088;12698;14149;16861	2573;11158;19927;22223;26601;26602	4051;4052;18324;31986;31987;35784;35785;43102;43103;43104;43105	4052;18324;31986;35785;43104			0.406788	lightblue
P53255	P53255	2	2	2	CWF19-like protein DRN1	DRN1		1	2	2	2	6.7	6.7	6.7	58.205	507	507	0	8.5511	0.4483	0.93553	32.516	2	1	Median	103800000	68665000	35132000				2091	4969;11987	True;True	5035;12172	7804;19123	12872;30743	12872;30743			0.407724	lightblue
P49017	P49017	3	3	3	2-methoxy-6-polyprenyl-1,4-benzoquinol methylase, mitochondrial	COQ5		1	3	3	3	21.2	21.2	21.2	34.684	307	307	0	25.109	0.44269	0.93562	14.541	4	0	Median	548190000	340690000	207500000				1933	4385;6202;11989	True;True;True	4447;6283;12174	7007;7008;9960;9961;19125	11619;11620;11621;11622;16455;16456;16457;16458;16459;16460;30745	11622;16455;30745			0.408286	lightblue
P22354	P22354	2	2	2	54S ribosomal protein L20, mitochondrial	MRPL20		1	2	2	2	10.3	10.3	10.3	22.392	195	195	0	4.3399	0.44693	0.93571	2.8158	2	0	Median	577700000	391980000	185720000				528	8662;14892	True;True	8781;15138	13946;23945;23946	22742;38632;38633;38634	22742;38634			0.408848	lightblue
P39107	P39107	4	4	4	Mannan polymerase complexes subunit MNN9	MNN9		1	4	4	4	13.2	13.2	13.2	45.954	395	395	0	6.3777	0.44274	0.93571	41.283	4	2	Median	455840000	294120000	161720000				1454	454;3637;3638;12647	True;True;True;True	468;3692;3693;12846	766;5723;5724;20113	1213;9355;9356;9357;32261;32262	1213;9356;9357;32261			0.408848	lightblue
Q3E705	Q3E705	5	5	5	rRNA-processing protein EFG1	EFG1		1	5	5	5	34.8	34.8	34.8	27.121	233	233	0	44.538	0.44327	0.93576	7.6818	3	0	Median	1383700000	592920000	790790000				3041	620;3336;3795;7429;16348	True;True;True;True;True	635;3383;3852;7522;16614	1033;5294;5982;11909;26259	1596;8687;8688;9888;9889;19545;42601	1596;8687;9889;19545;42601			0.409161	lightblue
P25045	P25045	7	7	7	Serine palmitoyltransferase 1	LCB1		1	7	7	7	17.6	17.6	17.6	62.206	558	558	0	33.652	0.44902	0.93629	7.5283	5	0	Median	2695000000	1772700000	922330000				582	381;4430;4469;6097;8675;11506;14490	True;True;True;True;True;True;True	393;4493;4532;6178;8794;11682;14728	660;7065;7066;7116;9815;13960;18367;23250	1058;11711;11712;11713;11786;11787;16226;22767;22768;29589;37442;37443	1058;11713;11786;16226;22767;29589;37442			0.412482	lightblue
P47077	P47077	6	6	6	Nucleolar protein 9	NOP9		1	6	6	6	12	12	12	77.721	666	666	0	84.729	0.45069	0.93652	9.928	5	0	Median	1242200000	775160000	467050000				1856	3143;3692;4682;8678;9621;11028	True;True;True;True;True;True	3187;3747;4747;8797;9763;11201	4998;4999;5837;7393;13964;15535;17705;17706	8245;8246;8247;8248;9657;12218;22774;25200;28566;28567;28568	8247;9657;12218;22774;25200;28566			0.413928	lightblue
P40959	P40959	3	3	3	Sorting nexin MVP1	MVP1		1	3	3	3	7	7	7	59.656	511	511	0	11.595	0.43993	0.93682	10.038	2	0	Median	127720000	94200000	33524000				1695	5859;9330;11813	True;True;True	5938;9453;11994	9387;15087;18834	15546;24511;30314;30315	15546;24511;30314			0.415818	lightblue
P23254	P23254	17	17	17	Transketolase 1	TKL1		1	17	17	17	36.5	36.5	36.5	73.805	680	680	0	100.61	0.4465	0.93687	15.763	25	0	Median	24547000000	16569000000	7978000000				542	939;4360;4393;5971;6945;8192;8263;8421;9008;9759;11413;12562;14109;14145;14146;14511;16138	True;True;True;True;True;True;True;True;True;True;True;True;True;True;True;True;True	963;4422;4455;6051;7034;8305;8376;8535;9130;9912;9913;11589;12760;14342;14378;14379;14750;16403	1528;1529;6976;6977;7019;7020;9549;9550;9551;9552;11072;11073;11074;11075;11076;11077;11078;11079;11080;11081;11082;13216;13314;13315;13588;14605;14606;15736;15737;15738;18241;20002;20003;22615;22665;22666;22667;23279;25963	2395;2396;2397;2398;11579;11580;11581;11637;11638;11639;15766;15767;15768;15769;15770;15771;15772;18182;18183;18184;18185;18186;18187;18188;18189;18190;18191;18192;18193;18194;18195;21593;21753;21754;21755;21756;22207;23748;23749;23750;23751;25474;25475;25476;25477;25478;25479;29404;32100;32101;32102;32103;32104;32105;36458;36531;36532;36533;36534;36535;37490;37491;42127;42128;42129	2396;11580;11638;15771;18186;21593;21754;22207;23750;25478;29404;32104;36458;36534;36535;37491;42129	121	246	0.416133	lightblue
Q02773	Q02773	2	2	2	Ribonuclease P protein component, mitochondrial	RPM2		1	2	2	2	2	2	2	139.35	1202	1202	0.00071225	1.5787	0.44164	0.93733	49.556	2	2	Median	45544000	31434000	14110000				2345	3125;11952	True;True	3167;12137	4916;19077	7957;30676	7957;30676			0.419041	lightblue
P15565	P15565	10	10	10	tRNA (guanine(26)-N(2))-dimethyltransferase, mitochondrial	TRM1		1	10	10	10	21.6	21.6	21.6	64.052	570	570	0	36.334	0.44851	0.93734	18.137	6	0	Median	3659500000	2515700000	1143800000				371	206;1206;3084;4259;7065;7788;9010;9992;15848;16618	True;True;True;True;True;True;True;True;True;True	211;1235;3126;4320;7154;7892;9132;10153;16111;16886	394;2008;4860;6759;11259;11260;12542;14610;16075;25496;26650	625;3156;7879;11264;18481;18482;20475;23761;25966;25967;41347;41348;41349;43181;43182	625;3156;7879;11264;18482;20475;23761;25967;41349;43182			0.419104	lightblue
P47103	P47103	4	4	4	Peptidyl-prolyl cis-trans isomerase CYP7	CPR7		1	4	4	4	20.6	20.6	20.6	45.133	393	393	0	39.42	0.44209	0.93739	20.728	5	0	Median	562020000	374070000	187950000				1866	3295;3845;11890;14357	True;True;True;True	3342;3902;12073;14593	5238;6046;18965;23053;23054	8605;9971;9972;30503;37145;37146;37147;37148	8605;9972;30503;37147			0.419421	lightblue
P53848	P53848	3	3	3	Folic acid synthesis protein FOL1;Dihydroneopterin aldolase;2-amino-4-hydroxy-6-hydroxymethyldihydropteridine pyrophosphokinase;Dihydropteroate synthase	FOL1		1	3	3	3	3.9	3.9	3.9	93.119	824	824	0	7.72	0.44216	0.93751	14.353	3	2	Median	720800000	513850000	206950000				2178	479;7362;13682	True;True;True	493;7455;13905	836;11817;21746	1305;19429;19430;34914	1305;19429;34914			0.420181	lightblue
Q03661	Q03661	2	2	2	Silent chromatin protein ESC1	ESC1		1	2	2	2	1.9	1.9	1.9	187.14	1658	1658	0	7.7042	0.44761	0.93775	5.7283	2	0	Median	130300000	90223000	40072000				2443	6580;13570	True;True	6662;13789	10470;21561	17271;34598	17271;34598			0.421704	lightblue
P49334	P49334	3	3	3	Mitochondrial import receptor subunit TOM22	TOM22		1	3	3	3	29.6	29.6	29.6	16.79	152	152	0	42.483	0.44599	0.938	4.7445	3	0	Median	2241500000	1466400000	775190000				1939	1577;13959;15108	True;True;True	1607;14188;15356	2556;22276;22277;24275	4026;35866;35867;35868;35869;35870;39215;39216;39217;39218;39219;39220	4026;35869;39216			0.423294	lightblue
P00549	P00549	20	20	20	Pyruvate kinase 1	CDC19		1	20	20	20	65.2	65.2	65.2	54.544	500	500	0	282.58	0.44989	0.93827	11.925	59	0	Median	162190000000	110080000000	52110000000				46	302;449;511;1930;3674;4984;5356;5365;5630;6203;6624;7301;10134;10985;12402;13638;14415;15327;15774;15775	True;True;True;True;True;True;True;True;True;True;True;True;True;True;True;True;True;True;True;True	311;463;525;1965;3729;5050;5425;5434;5435;5705;6284;6709;6710;7394;10298;11158;12597;13859;14652;15582;16037;16038	532;533;534;761;880;3091;3092;3093;5779;5780;5781;5782;5783;5784;5785;5786;5787;5788;5789;5790;5791;5792;5793;5794;5795;5796;5797;5798;5799;5800;5801;5802;5803;5804;5805;5806;5807;5808;5809;5810;5811;5812;7824;8420;8421;8433;8434;8435;8436;8437;8438;8439;8440;8441;9023;9024;9025;9026;9962;9963;10532;10533;10534;10535;10536;11705;11706;11707;11708;11709;16278;17654;17655;19766;19767;19768;19769;19…	828;829;830;831;832;1208;1365;4884;4885;4886;4887;4888;9478;9479;9480;9481;9482;9483;9484;9485;9486;9487;9488;9489;9490;9491;9492;9493;9494;9495;9496;9497;9498;9499;9500;9501;9502;9503;9504;9505;9506;9507;9508;9509;9510;9511;9512;9513;9514;9515;9516;9517;9518;9519;9520;9521;9522;9523;9524;9525;9526;9527;9528;9529;9530;9531;9532;9533;9534;9535;9536;9537;9538;9539;9540;9541;9542;9543;9544;9545;9546…	829;1208;1365;4887;9537;12897;13856;13918;14981;16468;17371;19263;26294;28494;31746;34831;37278;39918;41099;41206	12;13	109;126	0.425014	lightblue
P32599	P32599	18	18	18	Fimbrin	SAC6		1	18	18	18	44.4	44.4	44.4	71.772	642	642	0	127.11	0.4501	0.93835	12.365	25	0	Median	12223000000	8205700000	4017100000				866	590;817;1681;1720;2553;3438;4702;5084;5984;6436;8389;8390;11053;11975;14005;14319;15492;16461	True;True;True;True;True;True;True;True;True;True;True;True;True;True;True;True;True;True	605;835;1711;1752;2590;3488;4767;5152;6064;6517;8503;8504;11226;12160;14234;14554;15753;16728	996;997;1338;2696;2697;2779;4002;4003;5438;5439;5440;5441;7419;7963;9573;9574;9575;9576;9577;9578;9579;9580;9581;9582;9583;9584;9585;9586;9587;9588;9589;9590;9591;9592;9593;9594;9595;9596;10273;13544;13545;17742;19109;22355;22356;22998;22999;24962;26418	1539;1540;1541;1542;2093;4254;4255;4393;6386;6387;6388;6389;6390;8911;8912;8913;8914;12263;12264;13104;15803;15804;15805;15806;15807;15808;15809;15810;15811;15812;15813;15814;15815;15816;15817;15818;15819;15820;15821;15822;15823;15824;15825;15826;15827;15828;15829;15830;15831;15832;15833;16956;22138;22139;22140;28627;30723;30724;36004;36005;36006;36007;36008;37061;37062;37063;40335;42829;42830;42…	1542;2093;4255;4393;6390;8914;12264;13104;15826;16956;22139;22140;28627;30724;36006;37063;40335;42831			0.425525	lightblue
P32317	P32317	3	3	3	Protein AFG1	AFG1		1	3	3	3	9.2	9.2	9.2	58.264	509	509	0	11.803	0.45569	0.93842	23.558	3	1	Median	278690000	192280000	86416000				767	6705;11288;15293	True;True;True	6792;11463;15546	10652;18082;24588	17562;29176;29177;39702	17562;29177;39702			0.425972	lightblue
Q07457	Q07457	18	18	18	E3 ubiquitin-protein ligase BRE1	BRE1		1	18	18	18	37.3	37.3	37.3	80.691	700	700	0	70.477	0.44445	0.93851	15.489	14	0	Median	2036700000	1353900000	682780000				2718	291;1972;2577;4731;4954;6038;6371;6452;6741;7828;8114;11289;11292;11441;12792;13065;16294;16587	True;True;True;True;True;True;True;True;True;True;True;True;True;True;True;True;True;True	300;2007;2614;4796;5020;6119;6452;6533;6828;7936;8227;11464;11467;11617;12996;13274;16560;16855	519;3158;3159;4047;7463;7783;9688;10193;10305;10708;12664;13113;18083;18086;18276;20362;20759;26178;26595	811;4975;4976;6471;12329;12330;12832;15973;16837;16838;17010;17643;20670;21455;29178;29182;29451;32667;33250;42483;42484;43095	811;4975;6471;12329;12832;15973;16837;17010;17643;20670;21455;29178;29182;29451;32667;33250;42483;43095			0.426546	lightblue
P22804	P22804	3	3	3	Protein transport protein BET1	BET1		1	3	3	3	66.2	66.2	66.2	15.72	142	142	0	33.787	0.4524	0.93866	20.888	3	1	Median	458500000	289960000	168540000				536	8059;9544;13402	True;True;True	8172;9678;13615	13038;15398;21286	21339;21340;25010;34125	21339;25010;34125			0.427505	lightblue
P53043	P53043	5	5	5	Serine/threonine-protein phosphatase T	PPT1		1	5	5	5	8.6	8.6	8.6	57.994	513	513	0	9.4654	0.4446	0.93867	13.73	3	0	Median	1122300000	760680000	361620000				2000	2032;9778;10404;15042;15043	True;True;True;True;True	2069;9935;10573;15289;15290	3273;15770;16712;24152;24153;24154	5244;25524;25525;27010;38964;38965;38966;38967	5244;25524;27010;38964;38967			0.427569	lightblue
Q12460	Q12460	20	20	18	Nucleolar protein 56	NOP56		1	20	20	18	47.2	47.2	43.5	56.863	504	504	0	123.29	0.44638	0.93875	30.523	22	0	Median	26051000000	17495000000	8556200000				3003	456;607;811;1390;1391;4070;4127;4893;5283;7409;7634;8359;8904;9295;9986;10230;11022;11571;11861;16296	True;True;True;True;True;True;True;True;True;True;True;True;True;True;True;True;True;True;True;True	470;622;829;1420;1421;4131;4188;4959;5351;7502;7733;8473;9025;9418;10147;10395;11195;11749;12044;16562	769;1016;1328;1329;1330;2294;2295;6374;6375;6376;6377;6462;7691;7692;7693;8324;11883;12264;12265;13493;13494;14429;14430;15024;16067;16068;16069;16422;16423;17698;18458;18917;26180;26181	1218;1219;1571;1572;2078;2079;2080;2081;2082;3637;3638;3639;10503;10504;10505;10506;10507;10637;10638;12683;12684;12685;12686;13719;19509;20089;20090;20091;20092;22054;22055;23495;23496;23497;23498;24408;25953;25954;25955;25956;25957;26525;26526;28556;29740;29741;30431;42486;42487	1219;1571;2081;3637;3639;10504;10638;12683;13719;19509;20091;22055;23495;24408;25954;26525;28556;29740;30431;42487			0.428081	lightblue
P36049	P36049	10	10	10	rRNA-processing protein EBP2	EBP2		1	10	10	10	27.2	27.2	27.2	49.734	427	427	0	110.15	0.44687	0.9388	10.671	13	0	Median	8812700000	4965700000	3847000000				1079	1919;2924;3989;3990;5900;5947;7243;9888;11509;11865	True;True;True;True;True;True;True;True;True;True	1954;2965;4050;4051;5979;6027;7335;10047;11685;12048	3068;3069;4639;6254;6255;6256;9442;9443;9512;9513;11621;11622;15929;15930;18372;18922;18923	4842;4843;4844;4845;7509;10292;10293;10294;10295;15619;15620;15720;15721;15722;15723;19134;19135;19136;25757;25758;25759;25760;29597;29598;30436;30437	4844;7509;10293;10295;15620;15722;19135;25759;29598;30436			0.428402	lightblue
P47008	P47008	7	7	7	Phosphatidylinositol transfer protein SFH5	SFH5		1	7	7	7	37.1	37.1	37.1	34.388	294	294	0	35.147	0.44253	0.93898	12.816	5	0	Median	1908300000	1274300000	634040000				1835	1274;4024;5289;5648;8772;11400;16702	True;True;True;True;True;True;True	1304;4085;5357;5724;8892;11576;16971	2124;6301;8330;9052;14124;18225;26769	3376;10369;13727;13728;13729;15022;15023;23010;23011;29382;29383;43352	3376;10369;13728;15022;23010;29383;43352			0.429555	lightblue
P38625	P38625	16	16	16	GMP synthase [glutamine-hydrolyzing]	GUA1		1	16	16	16	43.4	43.4	43.4	58.482	525	525	0	75.177	0.44595	0.93961	15.456	24	0	Median	17206000000	11748000000	5458300000				1294	138;139;5312;6391;6832;9262;10026;10910;11401;11573;11728;14098;14113;14333;14975;15271	True;True;True;True;True;True;True;True;True;True;True;True;True;True;True;True	140;141;5380;5381;6472;6920;9385;10189;11082;11577;11751;11908;14331;14346;14568;15222;15523	274;275;276;8356;8357;8358;10217;10218;10841;14967;14968;14969;14970;14971;14972;14973;14974;14975;14976;14977;14978;14979;14980;14981;14982;14983;14984;16121;17549;18226;18460;18461;18701;22597;22619;22620;22621;23019;24063;24536	436;437;438;13764;13765;13766;13767;13768;16872;16873;16874;16875;17843;24326;24327;24328;24329;24330;24331;24332;24333;24334;24335;24336;24337;24338;24339;24340;24341;24342;24343;24344;24345;24346;24347;24348;24349;26043;28320;29384;29743;29744;29745;30102;36425;36463;36464;36465;37091;38828;39613;39614;39615	436;437;13766;16875;17843;24327;26043;28320;29384;29745;30102;36425;36463;37091;38828;39613	176	136	0.433605	lightblue
P32481	P32481	12	12	12	Eukaryotic translation initiation factor 2 subunit gamma	GCD11		1	12	12	12	33	33	33	57.865	527	527	0	64.791	0.45267	0.93968	11.592	13	0	Median	10126000000	6414400000	3711600000				824	136;1377;4255;4504;5985;7718;8213;11870;14937;15037;15050;16488	True;True;True;True;True;True;True;True;True;True;True;True	138;1407;4316;4567;6065;7818;8326;12053;15184;15284;15297;16756	272;2275;2276;6754;7160;9597;12397;13248;18928;18929;18930;24013;24147;24163;26459	433;434;3608;3609;3610;11257;11852;11853;15834;20274;21656;21657;30443;30444;30445;30446;30447;38747;38748;38749;38959;38979;38980;42888;42889;42890;42891	433;3610;11257;11852;15834;20274;21656;30445;38748;38959;38979;42889			0.434056	lightblue
P32387	P32387	2	2	2	54S ribosomal protein L41, mitochondrial	MRP20		1	2	2	2	9.9	9.9	9.9	30.566	263	263	0	8.1529	0.44353	0.93986	11.606	2	0	Median	322280000	203400000	118880000				796	8323;12625	True;True	8437;12824	13445;20082;20083	21968;32221;32222	21968;32222			0.435217	lightblue
P41058	P41058	3	3	3	40S ribosomal protein S29-B	RPS29B		1	3	3	3	80.4	80.4	80.4	6.7276	56	56	0	5.1834	0.44195	0.94023	25.851	4	0	Median	764570000	534890000	229680000				1705	373;5516;16201	True;True;True	385;5587;16466	649;650;8690;26047	1043;1044;14328;42260	1044;14328;42260			0.437609	lightblue
P53743	P53743	6	6	6	Pre-rRNA-processing protein ESF2	ESF2		1	6	6	6	28.2	28.2	28.2	36.407	316	316	0	17.714	0.44103	0.94028	11.797	6	0	Median	905330000	621580000	283740000				2169	1986;7952;8038;8701;11483;16019	True;True;True;True;True;True	2022;8065;8151;8821;11659;16284	3183;12871;13009;13998;13999;18331;18332;25812	5016;21041;21042;21300;22823;22824;29525;29526;29527;41905;41906	5016;21042;21300;22824;29525;41905			0.437933	lightblue
Q06677	Q06677	6	6	6	Auxilin-like clathrin uncoating factor SWA2	SWA2		1	6	6	6	20.4	20.4	20.4	75.019	668	668	0	25.179	0.43113	0.94034	11.385	4	0	Median	423230000	266340000	156890000				2692	2108;2804;3975;6875;12346;13058	True;True;True;True;True;True	2145;2844;4036;6964;12541;13267	3383;3384;4471;6235;10966;19677;20750	5390;5391;7259;10259;10260;18030;31603;31604;33235;33236	5390;7259;10260;18030;31604;33235			0.438321	lightblue
P40362	P40362	4	4	4	U3 small nucleolar RNA-associated protein 18	UTP18		1	4	4	4	10.8	10.8	10.8	66.423	594	594	0	41.4	0.44021	0.94091	8.0107	3	0	Median	470670000	308140000	162530000				1615	4826;6466;6772;15834	True;True;True;True	4892;6547;6859;16097	7604;10325;10750;25476	12553;17038;17039;17705;17706;41319;41320	12553;17038;17706;41319			0.442022	lightblue
P26793	P26793	6	6	6	Flap endonuclease 1	RAD27		1	6	6	6	16	16	16	43.279	382	382	0	18.676	0.44994	0.94103	6.3278	5	0	Median	715890000	487830000	228060000				673	3397;5270;7015;7416;7856;16062	True;True;True;True;True;True	3446;5338;7104;7509;7965;16327	5391;8304;11187;11891;12728;25867	8844;13690;18380;18381;18382;19519;20804;20805;41978;41979	8844;13690;18382;19519;20805;41978			0.442803	lightblue
Q06631	Q06631	14	14	14	Protein BFR2	BFR2		1	14	14	14	36.1	36.1	36.1	61.202	534	534	0	55.637	0.44524	0.94144	32.293	6	0	Median	1454800000	934140000	520670000				2687	394;467;1623;3513;4187;4687;5237;5694;6866;7381;8807;8831;9891;12824	True;True;True;True;True;True;True;True;True;True;True;True;True;True	406;481;1653;3566;4248;4752;5305;5771;6954;7474;8927;8951;10050;13029	677;820;821;2612;5558;6606;7398;8257;9125;10955;11843;14241;14274;15934;20426	1089;1281;1282;4113;4114;9104;10870;12224;13621;15143;18014;19461;23217;23218;23264;25765;32766;32767	1089;1281;4113;9104;10870;12224;13621;15143;18014;19461;23217;23264;25765;32767			0.445477	lightblue
Q03629	Q03629	4	4	4	Uncharacterized protein YML079W	YML079W		1	4	4	4	33.8	33.8	33.8	22.461	201	201	0	33.619	0.44639	0.94155	5.1118	3	0	Median	549410000	370640000	178770000				2434	5429;10097;12213;15585	True;True;True;True	5499;10260;12402;15846	8536;16219;16220;19470;19471;25109	14069;26202;26203;31274;31275;40616	14069;26202;31274;40616			0.446196	lightblue
P34237	P34237	7	7	7	Protein CASP	COY1		1	7	7	7	14	14	14	77.513	679	679	0	53.424	0.44226	0.94163	1.1352	3	0	Median	642710000	431180000	211530000				1011	135;3729;8998;9486;13278;14506;16133	True;True;True;True;True;True;True	137;3784;9120;9615;13487;14745;16398	271;5889;14593;14594;15317;21087;23273;25958	432;9752;23733;23734;24873;33812;37482;42121	432;9752;23734;24873;33812;37482;42121			0.446719	lightblue
P25385	P25385	3	3	3	Protein transport protein BOS1	BOS1		1	3	3	3	25.8	25.8	25.8	27.5	244	244	0	9.5449	0.44416	0.94189	14.045	3	0	Median	475660000	324470000	151200000				620	3108;9650;11528	True;True;True	3150;9794;11704	4894;15587;18394	7927;25273;29629;29630;29631	7927;25273;29630			0.448421	lightblue
Q08723;REV__Q08641	Q08723	8;1	8;1	8;1	26S proteasome regulatory subunit RPN8	RPN8		2	8	8	8	32.5	32.5	32.5	38.312	338	338;628	0	62.7	0.45861	0.94197	11.557	8	0	Median	1588600000	1066400000	522150000				2804	2756;3448;6639;8375;10600;11439;11440;14377	True;True;True;True;True;True;True;True	2796;3499;6725;8489;10771;11615;11616;14614	4355;4356;5458;10555;13518;17043;18274;18275;23083	7002;7003;8948;17406;22096;27514;27515;27516;29447;29448;29449;29450;37194	7002;8948;17406;22096;27515;29448;29449;37194			0.448946	lightblue
P25656	P25656	2	2	2	Cell division control protein 50	CDC50		1	2	2	2	7.4	7.4	7.4	44.982	391	391	0	3.2027	0.45778	0.94211	30.852	2	0	Median	140750000	79369000	61378000				657	1545;7589	True;True	1575;7686	2505;12185	3946;19977	3946;19977			0.449864	lightblue
P41697	P41697	4	4	4	Bud site selection protein 6	BUD6		1	4	4	4	7.7	7.7	7.7	88.816	788	788	0	5.032	0.43837	0.94214	39.386	3	1	Median	256410000	173320000	83092000				1710	601;7675;15010;15554	True;True;True;True	616;7774;15257;15815	1010;12336;24112;25067	1562;20200;38899;40550	1562;20200;38899;40550			0.450061	lightblue
P22146	P22146	8	8	8	1,3-beta-glucanosyltransferase GAS1	GAS1		1	8	8	8	22.7	22.7	22.7	59.582	559	559	0	74.295	0.4474	0.94233	4.5854	11	0	Median	19926000000	13616000000	6310300000				515	46;122;653;3731;6711;9747;14612;16276	True;True;True;True;True;True;True;True	47;123;668;3786;6798;9898;9899;14852;16542	82;251;252;253;1087;5891;10659;10660;10661;15718;15719;15720;23440;23441;26152	126;127;399;400;401;402;403;1690;9754;17571;17572;17573;17574;17575;17576;25448;25449;25450;25451;25452;25453;25454;37738;37739;37740;37741;42448	126;401;1690;9754;17571;25454;37740;42448	116	210	0.451309	lightblue
P38902	P38902	5	5	5	DNA-directed RNA polymerase II subunit RPB11	RPB11		1	5	5	5	60.8	60.8	60.8	13.615	120	120	0	18.622	0.45195	0.94233	16.085	4	0	Median	596070000	387890000	208180000				1401	820;2806;8456;9652;14387	True;True;True;True;True	838;2846;8571;9796;14624	1342;4475;13637;15589;15590;15591;23102	2099;7264;7265;22278;25276;25277;25278;37223	2099;7264;22278;25277;37223			0.451309	lightblue
P53968	P53968	3	3	3	Transcriptional regulator CRZ1	CRZ1		1	3	3	3	6.8	6.8	6.8	76.3	678	678	0	3.0877	0.43837	0.94237	16.58	3	0	Median	276950000	201600000	75352000				2230	6216;8521;10475	True;True;True	6297;8636;10644	9979;13715;16807	16494;22386;27136	16494;22386;27136			0.451572	lightblue
Q12019	Q12019	32	32	32	Midasin	MDN1		1	32	32	32	9.4	9.4	9.4	559.3	4910	4910	0	273.84	0.44308	0.94251	30.53	14	0	Median	3734300000	2037100000	1697200000				2844	154;868;1771;2488;3314;3322;4615;4901;5099;7321;8181;8850;10187;10344;10416;10530;11223;12389;12567;12627;12738;12860;12968;13462;13980;14326;14970;15183;15330;15351;16018;16022	True;True;True;True;True;True;True;True;True;True;True;True;True;True;True;True;True;True;True;True;True;True;True;True;True;True;True;True;True;True;True;True	158;889;1804;2525;3361;3369;4680;4967;5167;7414;8294;8971;10351;10510;10585;10701;11397;12584;12765;12826;12940;13065;13174;13676;14209;14561;15217;15434;15585;15606;16283;16287	306;307;308;1414;2851;2852;3918;5265;5275;7297;7702;7983;11744;13200;14357;16365;16584;16726;16727;16728;16923;17972;19748;20009;20085;20254;20255;20477;20628;21363;22308;23008;24054;24388;24726;24757;25811;25817;25818	489;490;491;2206;4501;4502;6243;8644;8659;12056;12697;12698;13131;19327;19328;21576;23390;26434;26763;27029;27030;27031;27345;27346;28980;31707;32112;32225;32465;32466;32845;33067;34246;35922;37074;38811;38812;39397;39956;40009;41904;41912;41913	490;2206;4501;6243;8644;8659;12056;12697;13131;19328;21576;23390;26434;26763;27031;27345;28980;31707;32112;32225;32465;32845;33067;34246;35922;37074;38812;39397;39956;40009;41904;41912			0.452493	lightblue
P25361	P25361	2	2	2	Uncharacterized protein YCR043C			1	2	2	2	10.2	10.2	10.2	14.779	127	127	0	2.8536	0.44976	0.94288	6.4412	2	0	Median	324080000	218520000	105560000				606	9505;9506	True;True	9636;9637	15347;15348	24926;24927	24926;24927			0.454932	lightblue
P40217	P40217	14	14	14	Eukaryotic translation initiation factor 3 subunit I	TIF34		1	14	14	14	58.2	58.2	58.2	38.755	347	347	0	103.28	0.44887	0.9429	12.316	20	0	Median	14310000000	9865700000	4444800000				1591	452;2570;2998;3062;6434;7810;9165;9345;10485;12763;13723;13724;16179;16226	True;True;True;True;True;True;True;True;True;True;True;True;True;True	466;2607;3039;3104;6515;7917;9287;9468;10654;12965;13946;13947;16444;16491	764;4035;4036;4743;4829;10270;10271;12600;12601;14839;14840;15106;15107;16819;16820;20316;21801;21802;21803;26017;26018;26084;26085	1211;6441;6442;6443;6444;7669;7670;7799;7800;16952;16953;16954;20591;20592;20593;24113;24114;24115;24540;24541;27152;27153;27154;32593;35006;35007;35008;35009;42208;42209;42210;42211;42341;42342;42343;42344;42345	1211;6443;7669;7800;16954;20593;24114;24540;27154;32593;35006;35008;42208;42345			0.455064	lightblue
P89105	P89105	11	11	11	RNA polymerase-associated protein CTR9	CTR9		1	11	11	11	13.6	13.6	13.6	124.71	1077	1077	0	56.558	0.4428	0.94291	89.647	11	0	Median	2152400000	1432800000	719620000				2274	578;602;953;2897;8254;10439;12199;12329;13794;14278;15098	True;True;True;True;True;True;True;True;True;True;True	593;617;978;2938;8367;10608;12388;12524;14018;14513;15346	975;1011;1550;1551;4602;13301;16761;16762;19452;19453;19658;22028;22941;24262;24263	1502;1563;2425;2426;7457;21734;27073;27074;27075;31246;31247;31248;31249;31573;35464;36972;39194;39195;39196;39197	1502;1563;2426;7457;21734;27074;31248;31573;35464;36972;39194			0.45513	lightblue
P48567	P48567	11	11	11	tRNA pseudouridine synthase 4	PUS4		1	11	11	11	42.7	42.7	42.7	45.273	403	403	0	81.983	0.44738	0.94342	28.416	8	0	Median	2422300000	941980000	1480300000				1924	788;2780;5799;8412;9659;10327;10467;11692;13033;15086;15367	True;True;True;True;True;True;True;True;True;True;True	806;2820;5878;8526;9803;10493;10636;11871;13240;15333;15623	1291;4437;9288;13575;15599;16564;16797;18650;20712;24209;24778;24779	2018;7201;7202;15393;22190;25288;26733;27122;30033;33180;39053;40039;40040;40041	2018;7201;15393;22190;25288;26733;27122;30033;33180;39053;40040			0.458502	lightblue
Q01080	Q01080	11	11	11	DNA-directed RNA polymerase I subunit RPA49	RPA49		1	11	11	11	38.8	38.8	38.8	46.65	415	415	0	67.689	0.44506	0.94399	18.53	7	0	Median	4017600000	2638500000	1379100000				2293	397;398;2048;4929;5079;5080;7462;9149;12071;12374;12750	True;True;True;True;True;True;True;True;True;True;True	409;410;2085;4995;5147;5148;7556;9271;12258;12569;12952	680;681;682;683;3296;7747;7956;7957;7958;11981;14811;14812;14813;14814;19263;19712;20291	1092;1093;1094;1095;1096;5271;12768;13096;13097;13098;13099;19657;24065;24066;24067;24068;30971;31657;31658;32556	1095;1096;5271;12768;13096;13099;19657;24066;30971;31657;32556			0.462286	lightblue
P36532	P36532	3	3	3	54S ribosomal protein L37, mitochondrial	MRPL37		1	3	3	3	53.3	53.3	53.3	11.949	105	105	0	17.424	0.44613	0.94401	0.71993	2	0	Median	239840000	174210000	65634000				1140	4180;11386;13693	True;True;True	4241;11562;13916	6596;18209;21762	10850;29361;34933;34934	10850;29361;34934			0.462419	lightblue
Q04225	Q04225	10	10	10	Ribosome assembly protein RRB1	RRB1		1	10	10	10	31.1	31.1	31.1	57.261	511	511	0	88.337	0.44828	0.94401	8.4524	8	0	Median	3644200000	2311800000	1332400000				2504	292;991;1557;3565;7610;10145;11255;12043;13941;14276	True;True;True;True;True;True;True;True;True;True	301;1018;1587;3619;7708;10309;11429;12229;14170;14511	520;1613;1614;2524;5630;5631;12225;16300;18023;19220;22248;22939	812;813;2524;2525;3981;9219;9220;20039;20040;26326;26327;26328;26329;29085;30907;30908;35820;35821;36970	813;2524;3981;9219;20039;26328;29085;30907;35820;36970			0.462419	lightblue
P39077	P39077	15	15	15	T-complex protein 1 subunit gamma	CCT3		1	15	15	15	44.4	44.4	44.4	58.814	534	534	0	110.77	0.44763	0.94423	9.4473	15	0	Median	7140300000	4877200000	2263100000				1443	104;2857;3823;5092;5645;5721;6687;7011;7308;7488;8402;9437;9693;13029;15111	True;True;True;True;True;True;True;True;True;True;True;True;True;True;True	105;2898;3880;5160;5721;5799;6773;7100;7401;7583;8516;9562;9838;13236;15359	220;4543;6018;7973;9049;9162;9163;9164;10627;10628;11179;11180;11721;11722;12025;13563;15237;15642;20706;24278;24279;24280;24281	355;7370;9932;13117;13118;15018;15019;15201;15202;15203;17530;17531;17532;17533;18362;18363;18364;18365;18366;19295;19296;19297;19298;19724;19725;22169;24732;24733;25342;33173;39223;39224;39225;39226;39227;39228;39229;39230	355;7370;9932;13117;15018;15202;17530;18366;19297;19725;22169;24732;25342;33173;39224			0.463884	lightblue
P29468	P29468	5	5	5	Poly(A) polymerase	PAP1		1	5	5	5	11.3	11.3	11.3	64.551	568	568	0	14.451	0.4436	0.94429	6.6803	4	0	Median	2253600000	2052400000	201220000				719	3324;5667;8715;9321;13945	True;True;True;True;True	3371;5744;8835;9444;14174	5277;9081;14016;15076;22252	8663;8664;15072;22851;24492;35825	8663;15072;22851;24492;35825			0.464284	lightblue
P32911	P32911	5	5	5	Eukaryotic translation initiation factor eIF-1	SUI1		1	5	5	5	51.9	51.9	51.9	12.312	108	108	0	87.38	0.45126	0.9444	11.14	8	0	Median	6008000000	4005000000	2003000000				938	1618;2189;14328;14990;14991	True;True;True;True;True	1648;2226;14563;15237;15238	2606;2607;3496;3497;3498;23010;23011;24083;24084;24085;24086	4104;4105;4106;4107;5567;5568;5569;5570;5571;37077;37078;37079;37080;38858;38859;38860;38861;38862;38863	4106;5570;37078;38860;38863			0.465017	lightblue
P80428	P80428	5	5	5	Actin-related protein 4	ARP4		1	5	5	5	10.8	10.8	10.8	54.831	489	489	0	10.831	0.45108	0.94444	11.586	4	0	Median	475700000	339800000	135900000				2266	3200;3941;4138;13962;14871	True;True;True;True;True	3247;4002;4199;14191;15117	5107;6190;6191;6477;22281;23913	8400;8401;10194;10195;10662;35876;38581	8401;10195;10662;35876;38581			0.465284	lightblue
Q12220	Q12220	12	12	12	U3 small nucleolar RNA-associated protein 12	DIP2		1	12	12	12	18.2	18.2	18.2	106.34	943	943	0	36.578	0.45139	0.94476	13.085	9	0	Median	1425400000	969310000	456050000				2920	108;322;3354;5294;7090;7092;8483;9158;11463;12107;12889;13495	True;True;True;True;True;True;True;True;True;True;True;True	109;331;3402;5362;7179;7181;8598;9280;11639;12294;13094;13711	224;225;562;5324;5325;8336;11313;11315;13670;14831;18301;18302;19311;20525;21413	361;362;876;877;8737;8738;8739;13735;18570;18571;18573;22327;24101;29484;29485;31029;32910;34328	362;876;8737;13735;18570;18573;22327;24101;29484;31029;32910;34328			0.467421	lightblue
Q03195	Q03195	10	10	10	Translation initiation factor RLI1	RLI1		1	10	10	10	21.7	21.7	21.7	68.34	608	608	0	32.108	0.45201	0.94491	18.294	10	0	Median	6270900000	3027300000	3243600000				2393	6565;7958;8477;9609;9814;10639;11278;13349;13774;15339	True;True;True;True;True;True;True;True;True;True	6647;8071;8592;9751;9973;10810;11452;13559;13998;15594	10451;12878;13663;15521;15827;15828;17095;17096;18063;21209;21992;24737	17245;17246;21051;21052;22316;22317;25181;25604;25605;27582;27583;29152;34008;34009;35371;35372;39971;39972;39973	17246;21051;22317;25181;25604;27583;29152;34008;35372;39971			0.468425	lightblue
P51998	P51998	5	5	5	54S ribosomal protein YmL6, mitochondrial	YML6		1	5	5	5	31.5	31.5	31.5	31.969	286	286	0	19.887	0.44898	0.94496	6.1845	4	0	Median	458410000	296920000	161480000				1978	3186;3498;4542;15034;16002	True;True;True;True;True	3233;3551;4606;15281;16267	5084;5535;7205;24144;25789	8370;9067;9068;11913;11914;38950;38951;38952;38953;38954;41869	8370;9067;11913;38952;41869			0.46876	lightblue
P11792	P11792	3	3	3	Serine/threonine-protein kinase SCH9	SCH9		1	3	3	3	6.6	6.6	6.6	91.81	824	824	0	6.8979	0.45803	0.94514	27.186	3	2	Median	159940000	106590000	53356000				299	2290;7541;9643	True;True;True	2327;7638;9787	3647;12111;15580	5807;19877;25262	5807;19877;25262			0.469966	lightblue
P34241	P34241	9	9	9	Nucleolar pre-ribosomal-associated protein 1	URB1		1	9	9	9	7.6	7.6	7.6	203.28	1764	1764	0	43.167	0.44562	0.94539	12	5	0	Median	613310000	371020000	242280000				1013	1536;1663;2977;3767;6342;8567;12425;13416;15002	True;True;True;True;True;True;True;True;True	1566;1693;3018;3822;6423;8683;12620;13630;15249	2496;2668;4711;4712;5939;10152;13784;19806;21305;24102	3934;4206;4207;7625;7626;7627;9827;16781;22489;31805;34151;38886	3934;4207;7627;9827;16781;22489;31805;34151;38886			0.471643	lightblue
Q03761	Q03761	9	9	9	Transcription initiation factor TFIID subunit 12	TAF12		1	9	9	9	24.1	24.1	24.1	61.072	539	539	0	91.767	0.45303	0.9455	9.6334	5	0	Median	856730000	577740000	278990000				2455	6899;7360;8943;11378;11536;11585;13231;15816;16082	True;True;True;True;True;True;True;True;True	6988;7453;9064;11554;11712;11763;13440;16079;16347	11011;11012;11815;14483;18199;18405;18406;18478;21006;25455;25456;25890	18096;18097;19427;23571;29348;29651;29652;29767;33633;41290;41291;42011	18096;19427;23571;29348;29651;29767;33633;41291;42011			0.472382	lightblue
Q04311	Q04311	2	2	2	Protein VMS1	VMS1		1	2	2	2	3	3	3	72.733	632	632	0.0088034	0.35568	0.4535	0.94553	8.2266	2	1	Median	150280000	100520000	49758000				2511	6552;10019	True;True	6634;10181	10437;16112	17226;26021	17226;26021			0.472584	lightblue
P53874	P53874	10	10	10	Ubiquitin carboxyl-terminal hydrolase 10	UBP10		1	10	10	10	17	17	17	88.53	792	792	0	79.301	0.45198	0.94563	12.14	8	0	Median	908500000	554090000	354410000				2189	1630;3581;9787;11064;11136;12814;13013;13101;13664;13939	True;True;True;True;True;True;True;True;True;True	1660;3635;9946;11237;11310;13019;13219;13310;13885;14168	2622;5649;5650;15785;17756;17851;20413;20414;20684;20812;21721;22245	4134;4135;9241;9242;9243;9244;25545;28649;28650;28786;32750;32751;32752;33143;33338;34876;34877;35817	4134;9243;25545;28649;28786;32750;33143;33338;34876;35817			0.473256	lightblue
P32897	P32897	3	3	3	Mitochondrial import inner membrane translocase subunit TIM23	TIM23		1	3	3	3	19.8	19.8	19.8	23.243	222	222	0	33.635	0.44527	0.94586	11.133	4	0	Median	1709800000	1207600000	502190000				928	5744;13706;14484	True;True;True	5822;13929;14722	9195;21782;23239;23240	15245;34974;34975;37427;37428;37429;37430	15245;34975;37427			0.474805	lightblue
P36521	P36521	2	2	2	54S ribosomal protein L11, mitochondrial	MRPL11		1	2	2	2	15.7	15.7	15.7	28.515	249	249	0	32.392	0.45383	0.94605	16.505	4	0	Median	165170000	106950000	58219000				1135	5378;12665	True;True	5448;12864	8458;8459;20150;20151	13946;13947;32311;32312;32313;32314	13946;32314			0.476085	lightblue
Q04182	Q04182	3	2	2	ATP-dependent permease PDR15	PDR15		1	3	2	2	2.9	2.4	2.4	172.25	1529	1529	0.0027501	1.1993	0.47107	0.94632	15.799	3	1	Median	314570000	227640000	86932000				2496	5939;10591;15229	True;False;True	6019;10762;15481	9502;9503;17032;17033;24460	15708;15709;27498;27499;39502	15708;27499;39502			0.477908	lightblue
Q08960	Q08960	6	6	6	S-adenosyl-L-methionine-dependent tRNA 4-demethylwyosine synthase	TYW1		1	6	6	6	12.2	12.2	12.2	89.804	810	810	0	24.089	0.45092	0.94657	68.599	4	0	Median	509650000	340430000	169220000				2827	1674;3626;9265;10191;10801;12893	True;True;True;True;True;True	1704;3681;9388;10355;10973;13098	2685;5708;14987;16370;17406;20529	4236;9337;24353;24354;26443;28122;32916	4236;9337;24354;26443;28122;32916			0.479599	lightblue
P30619	P30619	5	5	5	Protein transport protein SEC1	SEC1		1	5	5	5	9.8	9.8	9.8	83.479	724	724	0	14.438	0.4484	0.94662	6.1482	4	2	Median	292140000	200470000	91666000				730	1620;1922;5420;9232;10705	True;True;True;True;True	1650;1957;5490;9355;10876	2609;3073;8525;14927;17189	4110;4852;14052;24252;27734;27735	4110;4852;14052;24252;27734			0.479938	lightblue
P43590	P43590	5	5	5	Uncharacterized peptidase YFR006W	YFR006W		1	5	5	5	13.5	13.5	13.5	61.753	535	535	0	38.908	0.45487	0.94691	6.4802	5	0	Median	882470000	588860000	293610000				1776	1766;2598;3029;3610;6902	True;True;True;True;True	1799;2635;3070;3665;6991	2843;4087;4784;5687;11015	4489;4490;6545;7731;7732;9302;9303;18101;18102	4490;6545;7732;9302;18101			0.481903	lightblue
P39986	P39986	16	16	16	Manganese-transporting ATPase 1	SPF1		1	16	16	16	18.8	18.8	18.8	135.27	1215	1215	0	88.841	0.44955	0.94706	9.5968	17	0	Median	8143800000	5068700000	3075100000				1520	676;1130;1144;2114;3005;4589;4919;5563;7573;8212;8956;10807;11035;12032;12323;12561	True;True;True;True;True;True;True;True;True;True;True;True;True;True;True;True	691;1159;1173;2151;3046;4653;4985;5634;7670;8325;9077;10979;11208;12218;12518;12759	1130;1874;1875;1897;3391;3392;4752;7261;7733;7734;8770;12163;13247;14513;14514;17412;17718;19205;19206;19207;19650;20001	1770;2925;2926;2927;2928;2964;5400;5401;5402;5403;7683;7684;12002;12739;12740;12741;12742;12743;14461;19947;19948;19949;19950;21655;23604;23605;28129;28592;30888;30889;30890;30891;31561;31562;31563;32098;32099	1770;2927;2964;5401;7683;12002;12743;14461;19948;21655;23605;28129;28592;30890;31562;32098			0.482922	lightblue
P12686	P12686	2	2	2	37S ribosomal protein MRP13, mitochondrial	MRP13		1	2	2	2	9.4	9.4	9.4	38.988	339	339	0	4.4615	0.45001	0.94712	6.0239	2	0	Median	368000000	260180000	107820000				311	616;14552	True;True	631;14791	1028;23331	1589;1590;37569	1590;37569			0.483329	lightblue
P15424	P15424	10	10	10	ATP-dependent RNA helicase MSS116, mitochondrial	MSS116		1	10	10	10	23.6	23.6	23.6	76.268	664	664	0	44.584	0.44981	0.94715	18.462	11	0	Median	3400300000	2142200000	1258100000				366	497;1595;2041;2782;4091;9999;12495;13721;14142;14275	True;True;True;True;True;True;True;True;True;True	511;1625;2078;2822;4152;10160;12693;13944;14375;14510	859;2578;3285;4439;6410;6411;16084;19920;21799;22661;22662;22938	1338;4061;4062;4063;4064;5258;5259;7204;10554;10555;10556;25979;25980;31976;31977;35003;36526;36527;36969	1338;4063;5258;7204;10556;25979;31977;35003;36527;36969			0.483533	lightblue
P53863	P53863	3	3	3	J protein JJJ1	JJJ1		1	3	3	3	7.6	7.6	7.6	68.782	590	590	0	8.7011	0.44318	0.94728	20.074	3	2	Median	127290000	81015000	46277000				2184	4737;5284;15974	True;True;True	4802;5352;16238	7474;8325;25751	12350;13720;41808;41809	12350;13720;41808			0.484417	lightblue
Q02629	Q02629	8	8	8	Nucleoporin NUP100/NSP100	NUP100		1	8	8	8	12	12	12	99.987	959	959	0	36.414	0.44496	0.94728	8.8842	5	0	Median	856090000	511090000	345000000				2333	389;6851;9326;9327;10331;10473;12283;13159	True;True;True;True;True;True;True;True	401;6939;9449;9450;10497;10642;12476;13368	670;10936;15083;15084;16569;16805;19582;20895	1079;1080;17988;24506;24507;26739;27134;31447;33479	1079;17988;24506;24507;26739;27134;31447;33479			0.484417	lightblue
Q03648	Q03648	2	2	2	Uncharacterized protein YMR209C			1	2	2	2	5.5	5.5	5.5	52.245	457	457	0	2.778	0.45402	0.94754	45.213	2	1	Median	89768000	60505000	29263000				2438	3396;10418	True;True	3445;10587	5390;16735	8843;27038	8843;27038			0.486186	lightblue
P38205	P38205	20	20	20	Multisite-specific tRNA:(cytosine-C(5))-methyltransferase	NCL1		1	20	20	20	36.1	36.1	36.1	77.878	684	684	0	148.34	0.4522	0.9476	7.6217	15	0	Median	8021400000	5429700000	2591700000				1223	836;1336;2835;3289;3600;3786;3972;4304;4952;5646;5712;5866;6465;9098;9099;10177;10803;13113;13807;14190	True;True;True;True;True;True;True;True;True;True;True;True;True;True;True;True;True;True;True;True	854;1366;2876;3336;3654;3841;4033;4365;5018;5722;5790;5945;6546;9220;9221;10341;10975;13322;14032;14424	1364;2217;4513;5230;5231;5674;5968;6231;6232;6814;7779;7780;9050;9150;9151;9394;10324;14732;14733;16352;17408;20827;22054;22055;22794;22795	2136;3514;7323;8596;8597;8598;9279;9280;9281;9282;9871;10255;10256;11344;11345;12827;12828;15020;15182;15183;15184;15553;17037;23943;23944;23945;26410;26411;28124;33363;35503;35504;36745;36746;36747	2136;3514;7323;8598;9281;9871;10255;11344;12827;15020;15182;15553;17037;23944;23945;26411;28124;33363;35503;36747			0.486595	lightblue
P33441	P33441	4	4	4	THO complex subunit MFT1	MFT1		1	4	4	4	15.1	15.1	15.1	44.996	392	392	0	17.81	0.45959	0.94771	5.0278	3	0	Median	252630000	168990000	83640000				977	7715;8237;9160;12315	True;True;True;True	7815;8350;9282;12510	12393;13278;14833;19641	20268;20269;21703;21704;24104;31548	20269;21703;24104;31548			0.487345	lightblue
Q12499	Q12499	19	17	17	Nucleolar protein 58	NOP58		1	19	17	17	49.7	46	46	56.956	511	511	0	155.46	0.45347	0.94776	11.032	28	0	Median	22689000000	15561000000	7128100000				3016	93;607;957;1266;3442;4127;4171;4633;6071;7740;8508;8509;11869;13140;13422;13537;15068;15115;16297	True;False;True;True;True;False;True;True;True;True;True;True;True;True;True;True;True;True;True	94;622;982;1296;3492;3493;4188;4232;4698;6152;7840;7841;8623;8624;12052;13349;13636;13755;15315;15363;16563	203;204;205;1016;1555;1556;1557;2113;5445;5446;5447;5448;6462;6582;6583;7320;7321;7322;9743;12458;12459;12460;12461;13700;13701;18927;20860;21312;21511;24184;24290;24291;26182	329;330;331;332;333;1571;1572;2430;2431;2432;2433;3358;3359;8921;8922;8923;8924;8925;10637;10638;10824;10825;10826;12085;12086;12087;12088;12089;12090;12091;16049;20358;20359;20360;20361;20362;20363;22367;22368;22369;30442;33411;33412;34158;34159;34160;34524;34525;39015;39016;39252;39253;39254;39255;42488;42489	330;1571;2432;3358;8925;10638;10824;12086;16049;20363;22367;22368;30442;33412;34159;34525;39015;39253;42489	241;242	182;421	0.487686	lightblue
P21965	P21965	3	3	3	Protein kinase MCK1	MCK1		1	3	3	3	13.1	13.1	13.1	43.135	375	375	0	53.253	0.44079	0.9479	8.1714	4	0	Median	1943300000	1271000000	672290000				505	10797;13496;16261	True;True;True	10969;13712;16526;16527	17402;21414;21415;26132;26133	28117;34329;34330;34331;34332;42419;42420;42421	28117;34331;42420	113	305	0.488642	lightblue
P15274	P15274	6	6	6	AMP deaminase	AMD1		1	6	6	6	11	11	11	93.3	810	810	0	26.088	0.45712	0.94812	33.151	3	0	Median	1164600000	722160000	442470000				363	9069;10292;11575;14042;14854;16546	True;True;True;True;True;True	9191;10458;11753;14273;15099;16814	14692;16515;18463;18464;22425;23878;26535	23876;26665;29747;29748;36106;38525;42999;43000	23876;26665;29748;36106;38525;43000			0.490145	lightblue
Q02455	Q02455	22	22	22	Protein MLP1	MLP1		1	22	22	22	17.1	17.1	17.1	218.45	1875	1875	0	98.176	0.45578	0.94844	18.591	8	0	Median	1309800000	815320000	494440000				2326	2100;2533;2696;2783;3181;3587;3733;3858;6183;6386;6651;6858;7350;7798;9039;9240;10744;13412;13418;13931;14094;14664	True;True;True;True;True;True;True;True;True;True;True;True;True;True;True;True;True;True;True;True;True;True	2137;2570;2736;2823;3228;3641;3788;3915;6264;6467;6737;6946;7443;7905;9161;9363;10915;13625;13632;14160;14326;14904	3374;3972;3973;4262;4440;5076;5657;5893;5894;6062;9934;10211;10569;10944;11801;11802;12580;14649;14938;17308;21299;21308;22236;22587;23514	5378;6330;6331;6332;6846;7205;7206;7207;8361;9256;9757;9758;9993;9994;16409;16864;17426;17998;19410;19411;20556;23812;24268;24269;27961;34143;34154;35803;36409;37850	5378;6331;6846;7206;8361;9256;9758;9993;16409;16864;17426;17998;19410;20556;23812;24268;27961;34143;34154;35803;36409;37850			0.492336	lightblue
Q12495	Q12495	4	4	4	Chromatin assembly factor 1 subunit p90	RLF2		1	4	4	4	9.1	9.1	9.1	70.209	606	606	0	11.633	0.44423	0.94862	10.237	3	0	Median	197540000	141380000	56159000				3014	3304;3419;12055;13071	True;True;True;True	3351;3468;12242;13280	5251;5416;19241;20768	8619;8620;8882;30940;30941;33264	8619;8882;30941;33264			0.49357	lightblue
P40344	P40344	4	4	4	Autophagy-related protein 3	ATG3		1	4	4	4	26.1	26.1	26.1	35.887	310	310	0	17.493	0.44973	0.94863	20.375	2	0	Median	244440000	168750000	75687000				1605	4509;5046;11646;16078	True;True;True;True	4572;5112;11824;16343	7166;7904;18570;25886	11860;13016;13017;29900;42006	11860;13016;29900;42006			0.493638	lightblue
P40368	P40368	6	6	6	Nucleoporin NUP82	NUP82		1	6	6	6	14.4	14.4	14.4	82.084	713	713	0	54.95	0.45044	0.94901	20.773	4	0	Median	946190000	646940000	299250000				1619	99;1335;2784;2795;12916;14322	True;True;True;True;True;True	100;1365;2824;2835;13121;14557	213;2216;4441;4457;4458;20557;23003;23004	346;3513;7208;7232;7233;7234;32961;37068;37069	346;3513;7208;7232;32961;37068			0.496249	lightblue
Q06287	Q06287	5	5	5	Ribosomal RNA small subunit methyltransferase NEP1	EMG1		1	5	5	5	25	25	25	27.895	252	252	0	16.185	0.44013	0.94918	5.3238	8	0	Median	2050800000	1386600000	664200000				2646	662;2148;10489;15082;16662	True;True;True;True;True	677;2185;10658;15329;16931	1098;1099;3439;16828;24203;24204;26717;26718	1707;1708;1709;1710;1711;5469;5470;27167;27168;27169;39046;39047;43284;43285;43286;43287	1711;5470;27169;39047;43286			0.497418	lightblue
P0CX44;P0CX43	P0CX44;P0CX43	15;15	15;15	15;15	60S ribosomal protein L1-B;60S ribosomal protein L1-A	RPL1B;RPL1A	;	2	15	15	15	53.5	53.5	53.5	24.485	217	217;217	0	81.213	0.45538	0.94928	14.205	37	0	Median	58306000000	39131000000	19175000000				259	336;4669;6982;6983;7571;7651;7821;10800;11593;11958;12268;12269;12805;13379;16480	True;True;True;True;True;True;True;True;True;True;True;True;True;True;True	346;4734;7071;7072;7668;7750;7929;10972;11771;12143;12459;12460;12461;12462;13009;13589;13590;16748	581;582;583;7377;7378;11132;11133;11134;11135;11136;12161;12297;12298;12299;12300;12620;12621;12622;12623;12624;12625;12626;12627;12628;12629;12630;12631;12632;12633;12634;12635;12636;12637;12638;12639;12640;12641;12642;12643;12644;12645;12646;12647;12648;12649;12650;12651;12652;12653;12654;17405;18491;18492;18493;19089;19090;19548;19549;19550;19551;19552;19553;19554;19555;19556;19557;19558;19559…	913;914;915;916;917;918;919;920;12191;12192;12193;12194;18279;18280;18281;18282;18283;18284;18285;18286;18287;19945;20140;20141;20142;20143;20144;20145;20146;20615;20616;20617;20618;20619;20620;20621;20622;20623;20624;20625;20626;20627;20628;20629;20630;20631;20632;20633;20634;20635;20636;20637;20638;20639;20640;20641;20642;20643;20644;20645;20646;20647;20648;20649;20650;20651;20652;20653;20654;2…	920;12192;18283;18287;19945;20142;20618;28121;29795;30698;31412;31417;32708;34063;42873	70;71	85;210	0.498107	lightblue
P53741	P53741	11	11	11	UBP3-associated protein BRE5	BRE5		1	11	11	11	31.7	31.7	31.7	57.673	515	515	0	51.94	0.4419	0.94994	24.788	11	0	Median	1794900000	1165200000	629690000				2167	2452;2681;3109;3842;4080;5329;6354;7410;8687;10465;10909	True;True;True;True;True;True;True;True;True;True;True	2489;2721;3151;3899;4141;5398;6435;7503;8806;10634;11081	3862;3863;4241;4895;6041;6042;6390;8384;10174;11884;13977;13978;16795;17547;17548	6162;6163;6807;6808;6809;7928;9965;9966;10525;13799;16812;19510;22792;22793;22794;27120;28318;28319	6163;6807;7928;9965;10525;13799;16812;19510;22794;27120;28318			0.502663	lightblue
Q03677	Q03677	3	3	3	1,2-dihydroxy-3-keto-5-methylthiopentene dioxygenase	ADI1		1	3	3	3	22.3	22.3	22.3	20.879	179	179	0	12.834	0.45596	0.95019	7.3064	3	0	Median	988810000	695530000	293280000				2445	2623;10569;16172	True;True;True	2660;10740;16437	4130;4131;16996;26009;26010	6629;6630;27446;42197;42198;42199	6629;27446;42197			0.504394	lightblue
P39081	P39081	3	3	3	Protein PCF11	PCF11		1	3	3	3	7.7	7.7	7.7	71.897	626	626	0	16.156	0.4529	0.95028	9.2184	2	1	Median	111340000	69801000	41544000				1446	5512;6697;16677	True;True;True	5583;6784;16946	8685;10641;10642;26740	14321;14322;17549;17550;43316	14321;17549;43316			0.505018	lightblue
P45978	P45978	4	4	4	Protein SCD6	SCD6		1	4	4	4	21.8	21.8	21.8	39.189	349	349	0	41.557	0.45026	0.95033	11.37	6	0	Median	726330000	486570000	239750000				1795	3369;10795;13337;15029	True;True;True;True	3418;10967;13547;15276	5352;5353;17398;17399;21193;24137	8784;8785;8786;8787;28112;28113;28114;33986;33987;38939	8785;28113;33987;38939			0.505364	lightblue
P47079	P47079	16	16	16	T-complex protein 1 subunit theta	CCT8		1	16	16	16	32.2	32.2	32.2	61.662	568	568	0	77.105	0.4537	0.95033	17.567	16	0	Median	10137000000	6744000000	3393300000				1857	328;1893;1894;3325;3326;5315;5564;5577;6612;7163;9576;11220;12965;14352;14984;15474	True;True;True;True;True;True;True;True;True;True;True;True;True;True;True;True	338;1928;1929;3372;3373;5384;5635;5649;6697;7253;9714;11394;13171;14587;15231;15733;15734	572;3016;3017;3018;5278;5279;5280;8361;8362;8771;8820;10518;11472;11473;15470;17964;20622;20623;23044;24076;24934;24935	901;4763;4764;4765;4766;4767;8665;8666;8667;13771;13772;13773;14462;14463;14552;14553;17345;17346;18902;18903;18904;18905;25109;28969;33055;33056;33057;33058;37130;37131;38846;38847;40281;40282;40283	901;4766;4767;8665;8667;13773;14463;14552;17345;18905;25109;28969;33055;37131;38847;40282	208	87	0.505364	lightblue
P27616	P27616	7	7	7	Phosphoribosylaminoimidazole-succinocarboxamide synthase	ADE1		1	7	7	7	46.4	46.4	46.4	34.603	306	306	0	32.583	0.45188	0.95038	31.649	7	0	Median	2023200000	1354600000	668590000				679	226;3872;13922;14134;14382;14520;15653	True;True;True;True;True;True;True	231;3930;14151;14367;14619;14759;15914	418;6083;22225;22649;23095;23291;25219	661;662;10025;10026;10027;35789;35790;36506;37213;37513;37514;40794;40795	662;10026;35790;36506;37213;37513;40794			0.505711	lightblue
P38882	P38882	8	8	8	U3 small nucleolar RNA-associated protein 9	UTP9		1	8	8	8	28.5	28.5	28.5	65.271	575	575	0	103.71	0.45187	0.95055	8.7094	10	0	Median	17726000000	11529000000	6197200000				1394	1915;3206;6253;7455;8122;8939;12352;14218	True;True;True;True;True;True;True;True	1950;3253;6334;7549;8235;9060;12547;14453	3056;3057;3058;3059;3060;3061;3062;3063;3064;5116;10027;11960;11961;11962;13122;14478;19685;22837;22838;22839	4828;4829;4830;4831;4832;4833;4834;4835;4836;4837;8417;8418;16570;16571;19628;19629;19630;19631;21467;23566;31613;36807;36808;36809;36810;36811	4828;8417;16570;19631;21467;23566;31613;36807			0.506891	lightblue
P33314	P33314	3	3	3	Inhibitory regulator protein BUD2/CLA2	BUD2		1	3	3	3	3.1	3.1	3.1	126.66	1104	1104	0	2.092	0.44611	0.95062	24.678	3	1	Median	131350000	76382000	54972000				957	4634;6273;12298	True;True;True	4699;6354;12491	7323;10049;19609	12092;16608;31486	12092;16608;31486			0.507377	lightblue
Q12009	Q12009	6	6	6	tRNA (guanine-N(7)-)-methyltransferase	TRM8		1	6	6	6	23.1	23.1	23.1	33.391	286	286	0	22.227	0.46134	0.95069	12.404	5	0	Median	1072400000	710270000	362160000				2841	3074;4109;4572;5854;6641;9527	True;True;True;True;True;True	3116;4170;4636;5933;6727;9659	4843;6436;7240;9373;10557;15372	7819;7820;10591;11968;15520;17408;17409;24969;24970	7819;10591;11968;15520;17409;24969			0.507863	lightblue
P46990;P05740	P46990;P05740	7;7	7;7	7;7	60S ribosomal protein L17-B;60S ribosomal protein L17-A	RPL17B;RPL17A	;	2	7	7	7	51.6	51.6	51.6	20.551	184	184;184	0	60.84	0.45863	0.95075	4.3114	11	0	Median	46213000000	31183000000	15030000000				114	940;941;4845;9413;10700;12227;16249	True;True;True;True;True;True;True	964;965;966;4911;9536;10871;12416;16514	1530;1531;1532;7628;7629;7630;15199;15200;15201;15202;17182;17183;17184;19489;26113;26114;26115	2399;2400;2401;12582;12583;12584;12585;12586;12587;12588;12589;12590;24680;24681;24682;24683;24684;24685;27721;27722;27723;27724;27725;27726;27727;27728;31299;31300;42385;42386;42387;42388;42389;42390;42391	2399;2400;12588;24682;27727;31299;42389			0.508281	lightblue
Q03497	Q03497	9	9	9	Serine/threonine-protein kinase STE20	STE20		1	9	9	9	12.8	12.8	12.8	102.36	939	939	0	57.172	0.46296	0.95084	6.3327	5	0	Median	641140000	431970000	209170000				2423	3982;4882;7716;8721;9052;11721;13183;14029;14928	True;True;True;True;True;True;True;True;True	4043;4948;7816;8841;9174;11901;13392;14258;15175	6245;7679;12394;12395;14025;14671;18690;20925;22397;22398;24001	10278;12663;20270;20271;20272;22863;23844;30088;30089;33521;36068;36069;38727	10278;12663;20271;22863;23844;30089;33521;36069;38727			0.508906	lightblue
P36060	P36060	13	13	13	NADH-cytochrome b5 reductase 2;NADH-cytochrome b5 reductase p34 form;NADH-cytochrome b5 reductase p32 form	MCR1		1	13	13	13	51	51	51	34.137	302	302	0	83.393	0.45107	0.95101	10.243	14	0	Median	7349900000	5061600000	2288300000				1083	1641;2219;2243;3891;3892;4644;5134;5506;9757;14477;15163;15536;16053	True;True;True;True;True;True;True;True;True;True;True;True;True	1671;2256;2280;3949;3950;4709;5202;5577;9910;14715;15413;15797;16318	2636;2637;3539;3540;3567;6106;6107;6108;7342;8047;8677;8678;15733;23229;24355;25038;25856;25857	4157;4158;4159;5627;5628;5629;5630;5631;5632;5633;5671;5672;5673;5674;10057;10058;10059;10060;12132;13238;14311;14312;14313;14314;25470;37414;39350;40501;41965;41966	4158;5627;5671;10059;10060;12132;13238;14312;25470;37414;39350;40501;41965			0.51009	lightblue
P09440	P09440	13	13	13	C-1-tetrahydrofolate synthase, mitochondrial;Methylenetetrahydrofolate dehydrogenase;Methenyltetrahydrofolate cyclohydrolase;Formyltetrahydrofolate synthetase	MIS1		1	13	13	13	16.8	16.8	16.8	106.22	975	975	0	37.291	0.4498	0.95117	10.527	18	0	Median	7013000000	4678000000	2335000000				226	2478;4191;4932;6883;7311;8810;8811;9256;10058;11193;11562;12657;14547	True;True;True;True;True;True;True;True;True;True;True;True;True	2515;4252;4998;6972;7404;8930;8931;9379;10221;11367;11739;12856;14786	3904;3905;3906;6610;7751;7752;10976;11727;14247;14248;14249;14961;16168;17930;18441;18442;20129;20130;20131;23324;23325	6224;6225;6226;10874;10875;12773;12774;12775;12776;18041;19307;23224;23225;23226;23227;24315;26124;28920;29710;29711;29712;32283;32284;32285;37560;37561	6225;10875;12773;18041;19307;23225;23227;24315;26124;28920;29712;32285;37561			0.511204	lightblue
P33755	P33755	6	6	6	Nuclear protein localization protein 4	NPL4		1	6	6	6	14.3	14.3	14.3	65.781	580	580	0	19.119	0.44526	0.95117	24.763	3	0	Median	4089800000	2361000000	1728800000				986	1763;3320;9261;10126;13069;16589	True;True;True;True;True;True	1796;3367;9384;10290;13278;16857	2839;5273;14966;16265;20764;26597	4485;8656;24324;24325;26274;33258;43097	4485;8656;24324;26274;33258;43097			0.511204	lightblue
P38688	P38688	7	7	7	Signal recognition particle subunit SRP72	SRP72		1	7	7	7	11.2	11.2	11.2	73.54	640	640	0	21.456	0.4448	0.95142	15.794	6	0	Median	1899100000	1301200000	597920000				1304	421;650;5267;5983;6352;6734;9234	True;True;True;True;True;True;True	435;665;5335;6063;6433;6821;9357	718;1084;8298;9572;10170;10171;10172;10696;14929;14930	1142;1686;1687;13675;15802;16808;16809;16810;17627;24254;24255	1142;1686;13675;15802;16809;17627;24255			0.512948	lightblue
P53336	P53336	5	5	5	Putative methyltransferase YGR283C	YGR283C		1	5	5	5	24	24	24	38.546	341	341	0	15.645	0.45602	0.95157	16.235	4	0	Median	472040000	308020000	164010000				2129	1278;4098;5224;10538;15134	True;True;True;True;True	1308;4159;5292;10709;15383	2129;6422;6423;8238;16933;24316	3384;10573;10574;13590;13591;27361;39289	3384;10573;13591;27361;39289			0.513996	lightblue
P39936	P39936	16	14	14	Eukaryotic initiation factor 4F subunit p130	TIF4632		1	16	14	14	33.4	30.2	30.2	103.9	914	914	0	137.49	0.44843	0.95168	15.368	17	0	Median	4323000000	2829900000	1493100000				1500	95;188;878;2028;2724;2762;2884;3927;7035;7614;7905;8812;12292;13686;13883;16645	False;True;True;True;True;True;True;True;True;True;True;True;True;True;True;False	96;193;901;2065;2764;2802;2925;3986;7124;7712;8017;8932;12485;13909;14108;14109;16913	208;209;361;362;1429;3269;4306;4307;4365;4585;6168;11216;12232;12233;12234;12801;14250;19598;21752;21753;22166;22167;26692;26693	338;339;340;341;572;573;574;2232;2233;5240;6916;6917;6918;6919;7018;7431;7432;10162;18424;18425;20048;20049;20050;20051;20925;23228;31470;31471;34921;34922;34923;35698;35699;35700;43244;43245	340;574;2233;5240;6918;7018;7432;10162;18424;20048;20925;23228;31471;34922;35700;43244			0.514764	lightblue
P47076	P47076	5	5	5	DNA-directed RNA polymerase III subunit RPC9	RPC17		1	5	5	5	41	41	41	18.596	161	161	0	19.955	0.44544	0.95173	4.0496	4	0	Median	1043200000	716200000	326970000				1855	4583;9719;10049;14124;15387	True;True;True;True;True	4647;9867;10212;14357;15644	7255;15681;16152;22637;24805	11994;25395;26085;36490;40083;40084	11994;25395;26085;36490;40083			0.515114	lightblue
Q12096	Q12096	3	3	3	Glucose N-acetyltransferase 1	GNT1		1	3	3	3	7.9	7.9	7.9	57.577	491	491	0	3.0812	0.44608	0.95188	33.747	3	1	Median	248040000	179040000	68996000				2874	1719;2684;3938	True;True;True	1751;2724;3999	2778;4245;6187	4391;4392;6816;10191	4391;6816;10191			0.516164	lightblue
P27692	P27692	14	14	14	Transcription elongation factor SPT5	SPT5		1	14	14	14	23.4	23.4	23.4	115.65	1063	1063	0	79.443	0.44644	0.95192	9.0957	9	0	Median	2841000000	1957800000	883200000				681	3060;4261;4278;4963;7018;8727;9961;10714;12343;12551;12692;13562;13986;15790	True;True;True;True;True;True;True;True;True;True;True;True;True;True	3102;4322;4339;5029;7107;8847;10122;10885;12538;12749;12893;13781;14215;16053	4826;6761;6783;7796;7797;11191;11192;14033;16034;17260;19674;19990;20194;20195;21549;22316;25424	7796;11266;11301;12855;12856;18386;18387;18388;22874;22875;25906;25907;27882;27883;31599;32086;32375;32376;32377;34579;35936;41242	7796;11266;11301;12855;18388;22874;25907;27882;31599;32086;32377;34579;35936;41242			0.516444	lightblue
Q01454	Q01454	6	6	6	DNA polymerase alpha-binding protein	CTF4		1	6	6	6	12.1	12.1	12.1	104.42	927	927	0	49.464	0.45517	0.95204	21.535	4	0	Median	462920000	304290000	158630000				2298	1475;7542;8189;14340;14414;15249	True;True;True;True;True;True	1505;7639;8302;14575;14651;15501	2408;12112;13213;23029;23138;24504	3800;19878;21590;37108;37109;37274;39567	3800;19878;21590;37109;37274;39567			0.517284	lightblue
P00817	P00817	16	16	16	Inorganic pyrophosphatase	IPP1		1	16	16	16	57.5	57.5	57.5	32.299	287	287	0	150.38	0.44803	0.95213	11.392	23	0	Median	42468000000	28839000000	13629000000				51	615;1140;1709;2950;2951;3614;5153;7803;8102;8103;8712;10995;14907;15269;16039;16142	True;True;True;True;True;True;True;True;True;True;True;True;True;True;True;True	630;1169;1741;2991;2992;3669;5221;7910;8215;8216;8832;11168;15153;15154;15521;16304;16407	1025;1026;1027;1889;1890;1891;1892;2748;2749;2750;2751;4674;4675;4676;5691;5692;8132;8133;8134;12590;13096;13097;13098;13099;13100;14013;17666;23963;23964;23965;24533;24534;25838;25839;25840;25967	1584;1585;1586;1587;1588;2949;2950;2951;2952;2953;2954;2955;2956;2957;2958;4328;4329;4330;4331;4332;4333;4334;4335;4336;4337;7557;7558;7559;7560;7561;7562;7563;7564;7565;9309;9310;9311;13429;13430;13431;13432;13433;13434;13435;13436;20575;21430;21431;21432;21433;21434;21435;21436;22847;22848;28512;28513;38665;38666;38667;38668;38669;39607;39608;39609;39610;41940;41941;41942;42133	1585;2956;4335;7557;7563;9311;13431;20575;21431;21436;22847;28512;38667;39610;41941;42133			0.517915	lightblue
P32582	P32582	23	23	23	Cystathionine beta-synthase	CYS4		1	23	23	23	48.1	48.1	48.1	56.021	507	507	0	187.27	0.45131	0.95213	19.142	36	0	Median	43206000000	29983000000	13223000000				858	609;613;614;1995;4484;4813;4814;5692;6743;7281;7496;7558;8117;8348;8764;8987;9037;9454;10444;10642;12467;13866;15096	True;True;True;True;True;True;True;True;True;True;True;True;True;True;True;True;True;True;True;True;True;True;True	624;628;629;2031;4547;4879;4880;5769;6830;7374;7591;7655;8230;8462;8884;9109;9159;9580;9581;10613;10813;12664;14091;15344	1018;1019;1023;1024;3192;3193;7138;7587;7588;7589;9123;10710;10711;11683;12043;12044;12135;12136;12137;12138;12139;13116;13479;14115;14116;14578;14579;14647;15260;15261;15262;15263;16767;16768;17101;17102;19876;19877;19878;19879;19880;22143;22144;22145;24259;24260	1574;1575;1576;1577;1582;1583;5030;5031;5032;11822;12522;12523;12524;12525;12526;12527;12528;15141;17645;17646;17647;17648;17649;17650;17651;19229;19230;19777;19778;19779;19780;19905;19906;19907;19908;19909;19910;19911;19912;19913;19914;19915;21458;22024;22025;22026;22997;22998;22999;23000;23704;23705;23706;23810;24768;24769;24770;24771;24772;24773;27081;27082;27083;27084;27589;27590;27591;27592;…	1577;1582;1583;5031;11822;12525;12528;15141;17650;19229;19777;19906;21458;22026;22997;23705;23810;24768;27083;27589;31909;35670;39192	154	500	0.517915	lightblue
Q12191	Q12191	5	5	5	Binder of USO1 and GRH1 protein 1	BUG1		1	5	5	5	29.9	29.9	29.9	38.294	341	341	0	95.984	0.46514	0.95225	4.7758	3	0	Median	385330000	279490000	105850000				2912	1810;1811;2811;4566;7062	True;True;True;True;True	1845;1846;2851;4630;7151	2908;2909;4480;7232;11255;11256	4583;4584;4585;7271;11951;18477;18478	4583;4585;7271;11951;18477			0.518756	lightblue
Q05498	Q05498	3	3	3	rRNA-processing protein FCF1	FCF1		1	3	3	3	22.8	22.8	22.8	21.61	189	189	0	10.855	0.46638	0.95229	15.2	3	0	Median	609970000	399270000	210700000				2579	1371;1416;5567	True;True;True	1401;1446;5638	2266;2267;2328;2329;8774	3593;3594;3595;3686;3687;14468;14469	3593;3687;14468			0.519037	lightblue
P39939	P39939	2	1	1	40S ribosomal protein S26-B	RPS26B		1	2	1	1	25.2	12.6	12.6	13.447	119	119	0.00035997	1.6638	0.45953	0.95246	0.94931	2	1	Median	432780000	293120000	139660000				1502	5439;10563	False;True	5509;10734	8558;16985;16986	14105;27429;27430;27431	14105;27430			0.520231	lightblue
P17555	P17555	9	9	9	Adenylyl cyclase-associated protein	SRV2		1	9	9	9	31	31	31	57.521	526	526	0	92.754	0.45864	0.95268	7.5258	11	0	Median	4149000000	2703300000	1445700000				418	1392;1611;1724;4401;5103;10437;10481;10673;13234	True;True;True;True;True;True;True;True;True	1422;1641;1756;4463;5171;10606;10650;10844;13443	2296;2598;2785;7029;7987;7988;16758;16759;16814;16815;17142;21009	3640;3641;4093;4399;4400;11652;11653;13137;13138;13139;27068;27069;27070;27071;27144;27145;27146;27656;27657;33636;33637	3640;4093;4400;11653;13139;27069;27145;27656;33636			0.521777	lightblue
P35194	P35194	4	4	4	U3 small nucleolar RNA-associated protein 20	UTP20		1	4	4	4	1.8	1.8	1.8	287.56	2493	2493	0	3.9376	0.45933	0.95273	8.6589	3	1	Plateau	232050000	159640000	72411000				1035	2134;4456;6559;9311	True;True;True;True	2171;4519;6641;9434	3416;7103;10444;15044	5436;11767;17236;24435;24436	5436;11767;17236;24436			0.522129	lightblue
P35056	P35056	4	4	4	Peroxisomal targeting signal receptor	PEX5		1	4	4	4	13.7	13.7	13.7	69.323	612	612	0	46.988	0.4609	0.95283	32.755	4	2	Median	202550000	141660000	60892000				1022	1428;2916;4085;5625	True;True;True;True	1458;2957;4146;5700	2344;2345;4628;6396;9016	3713;3714;3715;7491;10534;14961	3715;7491;10534;14961			0.522832	lightblue
Q04305	Q04305	3	3	3	U3 small nucleolar RNA-associated protein 15	UTP15		1	3	3	3	9.4	9.4	9.4	57.686	513	513	0	8.5167	0.44587	0.95284	4.5755	3	2	Median	380650000	256390000	124260000				2509	1186;15144;15955	True;True;True	1215;15393;16219	1966;24329;25691	3073;39307;39308;41693	3073;39308;41693			0.522903	lightblue
Q12314	Q12314	10	10	10	Protein arginine N-methyltransferase SFM1	SFM1		1	10	10	10	56.8	56.8	56.8	24.743	213	213	0	30.445	0.45144	0.9529	10.735	6	0	Median	3123100000	2121200000	1001900000				2950	1746;2266;2308;3086;3087;4463;5170;9952;11370;13837	True;True;True;True;True;True;True;True;True;True	1779;2303;2345;3128;3129;4526;5238;10112;11546;14062	2817;3615;3616;3675;4863;4864;7110;8155;16015;16016;16017;18190;18191;22102	4452;5759;5760;5876;7884;7885;7886;7887;7888;11776;11777;11778;13466;25870;25871;25872;25873;25874;29338;29339;35601;35602	4452;5760;5876;7884;7888;11778;13466;25874;29339;35602			0.523325	lightblue
P38792	P38792	4	4	4	Exosome complex component RRP4	RRP4		1	4	4	4	20.6	20.6	20.6	39.427	359	359	0	17.468	0.4484	0.95292	11.331	4	0	Median	792520000	510560000	281960000				1356	3063;10749;12471;14645	True;True;True;True	3105;10920;12669;14885	4830;17317;19889;23487	7801;27973;27974;27975;31930;31931;37804;37805	7801;27974;31930;37805			0.523466	lightblue
P38604	P38604	6	6	6	Lanosterol synthase	ERG7		1	6	6	6	12.3	12.3	12.3	83.459	731	731	0	27.576	0.44482	0.95297	5.4137	7	0	Median	925080000	635060000	290020000				1289	4028;5956;13007;13329;13911;14514	True;True;True;True;True;True	4089;6036;13213;13539;14139;14753	6307;6308;9531;20677;21183;21184;22207;23282	10379;10380;10381;15745;15746;33135;33971;33972;33973;33974;35761;35762;37495;37496	10381;15746;33135;33973;35762;37495			0.523818	lightblue
P38719	P38719	4	4	4	ATP-dependent RNA helicase DBP8	DBP8		1	4	4	4	11.6	11.6	11.6	47.878	431	431	0	25.943	0.44667	0.9536	15.529	5	0	Median	1101600000	762100000	339520000				1323	529;2771;6227;6499	True;True;True;True	543;2811;6308;6580	907;4422;4423;9994;10367;10368;10369	1410;7173;7174;7175;7176;7177;16516;17111;17112;17113;17114	1410;7175;16516;17113			0.528265	lightblue
P43597	P43597	17	17	17	Uncharacterized protein YFR016C	YFR016C		1	17	17	17	24.9	24.9	24.9	137.7	1233	1233	0	77.279	0.45105	0.95375	18.87	12	0	Median	1277600000	808040000	469590000				1781	202;212;944;1386;1424;2111;2725;2726;2843;3645;4001;5928;7002;7557;10195;11735;16358	True;True;True;True;True;True;True;True;True;True;True;True;True;True;True;True;True	207;217;969;1416;1454;2148;2765;2766;2884;3700;4062;6007;7091;7654;10359;11915;16624	388;403;1536;2287;2338;3388;4308;4309;4524;5738;6268;9488;11163;11164;12134;16375;18708;26273	615;636;2405;3627;3628;3703;5397;6920;6921;7342;9377;9378;9379;9380;10315;15685;18331;18332;19904;26448;30111;42623	615;636;2405;3628;3703;5397;6920;6921;7342;9380;10315;15685;18332;19904;26448;30111;42623			0.529326	lightblue
P40022	P40022	2	2	2	Uncharacterized protein YER034W	YER034W		1	2	2	2	23.8	23.8	23.8	21.19	185	185	0	23.617	0.44904	0.95388	11.465	3	1	Median	416810000	275530000	141280000				1536	10577;13057	True;True	10748;13266	17008;17009;20749	27464;27465;33233;33234	27465;33234			0.530246	lightblue
P33324	P33324	2	2	2	CRAL-TRIO domain-containing protein YKL091C	YKL091C		1	2	2	2	13.5	13.5	13.5	36.073	310	310	0	2.7355	0.45638	0.95395	36.09	2	0	Median	152000000	95840000	56162000				960	1742;14732	True;True	1775;14974	2812;23606	4443;4444;37970	4444;37970			0.530742	lightblue
P25375	P25375	10	10	10	Saccharolysin	PRD1		1	10	10	10	19.8	19.8	19.8	81.933	712	712	0	60.69	0.45003	0.95443	26.443	9	0	Median	2516500000	1281300000	1235200000				614	2625;3464;3727;6905;8778;9988;14383;15129;15786;16434	True;True;True;True;True;True;True;True;True;True	2662;3517;3782;6994;8898;10149;14620;15378;16049;16701	4133;5486;5885;5886;11018;14131;16071;23096;23097;24309;24310;24311;25420;26380	6633;6634;8998;9743;9744;9745;9746;9747;9748;18105;23023;25959;37214;37215;37216;37217;39279;39280;39281;39282;41235;41236;42776;42777	6633;8998;9746;18105;23023;25959;37215;39279;41235;42777			0.534148	lightblue
P43579	P43579	3	3	3	Ino eighty subunit 1	IES1		1	3	3	3	7.2	7.2	7.2	78.752	692	692	0	23.51	0.45839	0.95448	25.719	3	2	Median	150410000	103860000	46556000				1770	858;2159;6214	True;True;True	879;2196;6295	1400;3454;9977	2187;5491;5492;16492	2187;5492;16492			0.534503	lightblue
P33313	P33313	11	11	11	Hsp70/Hsp90 co-chaperone CNS1	CNS1		1	11	11	11	37.7	37.7	37.7	44.112	385	385	0	46.63	0.46034	0.95478	15.595	7	0	Median	1545600000	1055400000	490160000				956	269;270;547;3533;7989;10834;12162;12739;13455;14105;16669	True;True;True;True;True;True;True;True;True;True;True	277;278;562;3587;8102;11006;12349;12941;13669;14338;16938	487;488;936;5588;12948;17448;17449;19400;19401;20256;21356;22605;26730	764;765;1450;9160;21213;21214;28174;28175;31164;31165;31166;32467;32468;34234;34235;36435;43303	764;765;1450;9160;21214;28174;31166;32468;34234;36435;43303			0.536637	lightblue
P53973	P53973	4	4	4	Histone deacetylase HDA1	HDA1		1	4	4	4	10.2	10.2	10.2	80.069	706	706	0	35.265	0.46291	0.9548	7.2604	3	0	Median	226480000	162370000	64110000				2233	3146;4982;6717;11862	True;True;True;True	3190;5048;6804;12045	5002;5003;7821;10673;18918;18919	8251;8252;12893;17593;30432;30433	8251;12893;17593;30433			0.536779	lightblue
P28274	P28274	10	10	9	CTP synthase 1	URA7		1	10	10	9	24.4	24.4	22.5	64.71	579	579	0	72.994	0.45185	0.95496	8.2923	14	0	Median	6552400000	4402600000	2149800000				697	1093;2337;6046;7132;9766;9767;10150;10158;10875;16110	True;True;True;True;True;True;True;True;True;True	1121;2374;6127;7222;9921;9922;10314;10322;11047;16375	1755;1756;3709;3710;9697;11391;15752;15753;15754;15755;16307;16308;16317;17499;25926;25927	2734;2735;5924;5925;5926;15987;18759;25501;25502;25503;25504;25505;26340;26341;26356;26357;28248;28249;42070;42071	2734;5925;15987;18759;25503;25505;26340;26356;28248;42070			0.537919	lightblue
Q05515	Q05515	6	6	6	Survival factor 1	SVF1		1	6	6	6	19.3	19.3	19.3	54.367	481	481	0	31.428	0.45097	0.95503	3.189	5	0	Median	3125700000	2105900000	1019900000				2581	2626;4045;5105;6814;10236;16580	True;True;True;True;True;True	2663;4106;5173;6902;10402;16848	4134;4135;6341;7990;10814;16445;26584	6635;6636;10443;10444;13142;13143;17802;26566;26567;43077;43078	6636;10444;13143;17802;26566;43077			0.538418	lightblue
P53088	P53088	2	2	2	Cytoplasmic tRNA 2-thiolation protein 1	NCS6		1	2	2	2	13.1	13.1	13.1	39.987	359	359	0	5.0714	0.45817	0.95533	0.20683	2	1	Median	123510000	86432000	37077000				2020	8578;12556	True;True	8694;12754	13795;19996	22502;32092	22502;32092			0.540558	lightblue
Q08924	Q08924	4	4	4	Regulator of Ty1 transposition protein 10	RTT10		1	4	4	4	6	6	6	114.46	1013	1013	0	4.759	0.43832	0.95542	8.2723	3	0	Median	292560000	208330000	84229000				2820	4637;7659;8337;12318	True;True;True;True	4702;7758;8451;12513	7329;12309;13460;19644	12099;20157;21989;21990;31551	12099;20157;21989;31551			0.541201	lightblue
Q03690	Q03690	31	31	31	Clustered mitochondria protein 1	CLU1		1	31	31	31	35.2	35.2	35.2	145.16	1277	1277	0	209.96	0.4521	0.95554	17.788	34	0	Median	11468000000	7654100000	3813500000				2446	1222;1476;2088;2153;3338;4036;4147;4506;4622;5093;6383;6771;6831;7079;7206;7283;7602;7884;7896;8892;10104;10412;11285;11286;11490;13611;14126;15525;16295;16457;16460	True;True;True;True;True;True;True;True;True;True;True;True;True;True;True;True;True;True;True;True;True;True;True;True;True;True;True;True;True;True;True	1251;1506;2125;2190;3385;4097;4208;4569;4687;5161;6464;6858;6919;7168;7297;7376;7700;7994;8006;9013;10267;10581;11459;11460;11461;11666;13830;14359;15786;16561;16724;16727	2048;2049;2409;3354;3355;3444;3445;5296;5297;6329;6493;7163;7306;7974;7975;10206;10749;10840;11292;11293;11551;11552;11553;11685;12210;12211;12212;12213;12772;12785;14415;16231;16232;16721;18077;18078;18079;18080;18345;21618;21619;22639;25021;26179;26414;26417	3256;3257;3258;3259;3260;3261;3801;5349;5350;5351;5352;5477;5478;8690;8691;8692;8693;10427;10428;10689;11857;12066;13119;13120;13121;16857;16858;17704;17841;17842;18536;18537;18538;19024;19025;19026;19233;20019;20020;20021;20022;20023;20883;20884;20904;20905;23473;23474;26221;26222;26223;27024;29170;29171;29172;29173;29174;29555;34684;34685;34686;34687;34688;36492;36493;40471;42485;42825;42828	3258;3801;5351;5477;8693;10428;10689;11857;12066;13119;16858;17704;17842;18537;19025;19233;20021;20883;20905;23473;26223;27024;29173;29174;29555;34686;36493;40471;42485;42825;42828	233	1217	0.542059	lightblue
P38225	P38225	2	2	2	Very long-chain fatty acid transport protein	FAT1		1	2	2	2	5.5	5.5	5.5	77.14	669	669	0	9.2476	0.45423	0.95569	12.353	2	0	Median	252270000	175410000	76866000				1230	5234;6871	True;True	5302;6960	8253;10962	13614;13615;13616;18024;18025;18026	13616;18026			0.543131	lightblue
Q08645	Q08645	6	6	6	Folylpolyglutamate synthase	MET7		1	6	6	6	16.2	16.2	16.2	62.151	548	548	0	46.185	0.45092	0.95585	15.229	4	0	Median	3240200000	2017700000	1222500000				2797	8241;12568;12635;13046;13671;14711	True;True;True;True;True;True	8354;12766;12834;13254;13893;14952	13283;20010;20096;20097;20731;21731;23579	21711;32113;32240;32241;33207;34892;37931	21711;32113;32240;33207;34892;37931			0.544277	lightblue
Q04201	Q04201	2	2	2	CUE domain-containing protein CUE4	CUE4		1	2	2	2	39.3	39.3	39.3	12.893	117	117	0	7.0422	0.45916	0.95587	10.42	2	0	Median	353910000	234330000	119580000				2499	11676;15927	True;True	11855;16191	18628;25648	29999;30000;41626;41627	29999;41627			0.54442	lightblue
P14906	P14906	15	15	15	Protein translocation protein SEC63	SEC63		1	15	15	15	31.1	31.1	31.1	75.344	663	663	0	54.161	0.45141	0.95597	5.5364	16	0	Median	5864500000	3649100000	2215400000				355	119;1226;1342;3015;4290;6288;6567;8162;8198;8606;8724;10329;11157;11415;13653	True;True;True;True;True;True;True;True;True;True;True;True;True;True;True	120;1255;1372;3056;4351;6369;6649;8275;8311;8723;8844;10495;11331;11591;13874	248;2053;2224;4766;6798;6799;10068;10454;13174;13175;13176;13177;13223;13831;13832;14028;14029;16566;17878;18243;21703	394;395;3265;3266;3523;7704;11323;11324;16643;17250;21539;21540;21541;21542;21543;21544;21545;21603;22548;22549;22550;22551;22867;22868;22869;26735;26736;28829;29406;34852	394;3266;3523;7704;11323;16643;17250;21544;21603;22550;22867;26735;28829;29406;34852			0.545136	lightblue
P38250	P38250	10	10	10	Increased sodium tolerance protein 2	IST2		1	10	10	10	13.8	13.8	13.8	105.85	946	946	0	45.526	0.45684	0.95675	8.8021	7	0	Median	1855400000	1241900000	613550000				1242	1122;1474;5999;6089;6646;6708;8595;8596;10841;16608	True;True;True;True;True;True;True;True;True;True	1150;1504;6079;6170;6732;6795;8711;8712;11013;16876	1862;1863;2407;9624;9802;9803;10563;10656;13815;13816;17458;26637	2907;2908;3799;15872;15873;16209;16210;17418;17567;17568;22529;22530;22531;28190;28191;43163	2907;3799;15873;16209;17418;17567;22529;22531;28191;43163			0.550738	lightblue
P29478	P29478	3	3	3	Signal recognition particle subunit SEC65	SEC65		1	3	3	3	17.9	17.9	17.9	31.169	273	273	0	15.205	0.45182	0.95692	7.3346	4	0	Median	1098100000	739770000	358380000				721	3321;3730;15934	True;True;True	3368;3785;16198	5274;5890;25660;25661	8657;8658;9753;41642;41643;41644;41645	8657;9753;41642			0.551962	lightblue
P32908	P32908	7	7	7	Structural maintenance of chromosomes protein 1	SMC1		1	7	7	7	9.5	9.5	9.5	141.28	1225	1225	0	47.664	0.46389	0.95695	24.83	4	0	Median	516200000	330070000	186130000				935	1971;2008;4140;4292;6119;12286;15205	True;True;True;True;True;True;True	2006;2044;4201;4353;6200;12479;15456	3157;3211;6480;6801;9850;19586;19587;24424	4974;5058;10668;11326;11327;16280;31451;31452;39457	4974;5058;10668;11326;16280;31451;39457			0.552178	lightblue
P38773;P38774	P38773	4;1	4;1	4;1	2-deoxyglucose-6-phosphate phosphatase 2	DOG2		2	4	4	4	30.1	30.1	30.1	27.165	246	246;246	0	46.257	0.45841	0.95729	0.97315	3	2	Median	918340000	626000000	292340000				1344	2105;7963;10419;16675	True;True;True;True	2142;8076;10588;16944	3380;12884;16736;26737;26738	5387;21060;21061;27039;43312;43313	5387;21060;27039;43312			0.554629	lightblue
P39940	P39940	5	5	5	E3 ubiquitin-protein ligase RSP5	RSP5		1	5	5	5	8	8	8	91.815	809	809	0	6.3273	0.4616	0.9575	32.712	3	0	Median	1936400000	997480000	938900000				1503	324;2051;9216;14292;14741	True;True;True;True;True	334;2088;9339;14527;14984	566;3300;3301;14900;22959;23622	888;5276;5277;24211;36996;37995;37996	888;5277;24211;36996;37995			0.556146	lightblue
P04803	P04803	3	3	3	Tryptophan--tRNA ligase, mitochondrial	MSW1		1	3	3	3	13.5	13.5	13.5	43.015	379	379	0	8.9187	0.454	0.95761	28.1	4	2	Median	336100000	272620000	63474000				94	2654;11522;13521	True;True;True	2694;11698;13739	4205;4206;18387;21490	6756;6757;29617;34491	6757;29617;34491			0.556941	lightblue
P26637	P26637	36	36	34	Leucine--tRNA ligase, cytoplasmic	CDC60		1	36	36	34	45	45	44.3	124.14	1090	1090	0	282.36	0.45444	0.95778	25.061	38	0	Median	32743000000	20943000000	11800000000				666	1734;1834;2017;2659;2848;2849;4104;4376;4389;5183;5545;6029;6095;6096;6173;6374;6450;7019;7083;8190;8191;8468;8959;10033;10034;10314;10315;10691;11037;11476;11702;11764;12175;13347;13515;14884	True;True;True;True;True;True;True;True;True;True;True;True;True;True;True;True;True;True;True;True;True;True;True;True;True;True;True;True;True;True;True;True;True;True;True;True	1766;1869;2053;2699;2889;2890;4165;4438;4451;5251;5616;6109;6176;6177;6254;6455;6531;7108;7172;8303;8304;8583;9080;10196;10197;10480;10481;10862;11210;11652;11881;11944;12363;13557;13732;13733;15130	2797;2798;2942;2943;3223;4214;4215;4530;4531;4532;6431;6995;7013;7014;8174;8746;8747;9672;9673;9811;9812;9813;9814;9923;10196;10302;10303;11193;11298;13214;13215;13652;13653;14519;14520;16131;16132;16133;16134;16548;16549;17171;17720;17721;17722;18322;18663;18754;19418;21204;21205;21206;21207;21474;21475;23934;23935	4415;4416;4417;4418;4650;4651;5077;6766;6767;6768;6769;7351;7352;7353;10585;11601;11629;11630;13492;14429;14430;14431;15946;15947;15948;16222;16223;16224;16225;16390;16841;16842;17006;17007;17008;18389;18545;21591;21592;22300;22301;23613;23614;26057;26058;26059;26060;26061;26711;26712;26713;27705;27706;28594;28595;28596;28597;29514;30052;30178;31189;33999;34000;34001;34002;34003;34004;34005;34465…	4417;4651;5077;6766;7351;7353;10585;11601;11629;13492;14429;15946;16223;16225;16390;16842;17008;18389;18545;21591;21592;22300;23614;26057;26061;26712;26713;27705;28597;29514;30052;30178;31189;34002;34465;38619	132	738	0.55817	lightblue
P54785	P54785	2	2	2	Transcriptional activator/repressor MOT3	MOT3		1	2	2	2	4.3	4.3	4.3	54.381	490	490	0	4.4748	0.45806	0.95778	7.8608	2	1	Median	167870000	116930000	50943000				2246	5970;16365	True;True	6050;16632	9548;26282	15765;42634	15765;42634			0.55817	lightblue
P07258	P07258	6	6	6	Carbamoyl-phosphate synthase arginine-specific small chain	CPA1		1	6	6	6	15.3	15.3	15.3	45.361	411	411	0	10.9	0.45251	0.95794	20.863	4	0	Median	894750000	600360000	294380000				176	1038;2246;4353;5119;7578;11007	True;True;True;True;True;True	1065;2283;4415;5187;7675;11180	1679;3571;6960;8007;12168;17680	2618;5682;11552;11553;13166;13167;19956;28529	2618;5682;11552;13167;19956;28529			0.559328	lightblue
P47075	P47075	4	4	4	Vacuolar transporter chaperone 4	VTC4		1	4	4	4	7.8	7.8	7.8	83.154	721	721	0	26.172	0.45562	0.95824	8.2426	4	0	Median	741110000	515270000	225840000				1854	1801;3775;5227;10424	True;True;True;True	1836;3830;5295;10593	2897;5956;8241;8242;16742	4566;4567;9855;13595;13596;13597;13598;13599;27045;27046	4566;9855;13598;27045			0.561503	lightblue
P50085	P50085	7	7	7	Prohibitin-2	PHB2		1	7	7	7	23.5	23.5	23.5	34.406	310	310	0	34.345	0.45896	0.95833	14.534	7	0	Median	4633600000	3706600000	927080000				1951	9671;10959;11204;11229;11895;12177;12178	True;True;True;True;True;True;True	9815;11132;11378;11403;12078;12365;12366	15612;17620;17943;17944;17979;18971;19421;19422	25301;25302;28436;28938;28939;28940;28941;28988;30511;30512;31196;31197	25301;28436;28940;28988;30511;31196;31197			0.562156	lightblue
Q02457	Q02457	5	5	5	Protein TBF1	TBF1		1	5	5	5	8.2	8.2	8.2	62.823	562	562	0	5.2125	0.45486	0.95845	18.084	4	0	Median	511640000	301000000	210630000				2327	2859;6485;12099;12597;14497	True;True;True;True;True	2900;6566;12286;12795;14735	4545;10347;19300;20041;23258	7373;17072;31013;32160;37456	7373;17072;31013;32160;37456			0.563027	lightblue
P39015	P39015	13	13	13	Suppressor protein STM1	STM1		1	13	13	13	61.5	61.5	61.5	29.995	273	273	0	216.77	0.45803	0.95847	21.687	39	0	Median	42278000000	28179000000	14099000000				1440	2727;2728;4168;5338;7149;7739;10578;10580;13106;13780;13809;13810;15105	True;True;True;True;True;True;True;True;True;True;True;True;True	2767;2768;4229;5407;7239;7839;10749;10751;13315;14004;14034;14035;15353	4310;4311;4312;4313;4314;4315;4316;4317;6523;6524;6525;6526;6527;6528;6529;6530;6531;6532;6533;6534;6535;6536;6537;6538;6539;6540;6541;6542;6543;6544;6545;6546;6547;6548;6549;6550;6551;6552;6553;6554;6555;6556;6557;6558;6559;6560;6561;6562;6563;6564;6565;6566;6567;6568;6569;6570;6571;6572;6573;6574;6575;6576;8395;11416;11417;11418;12455;12456;12457;17010;17011;17014;17015;17016;17017;17018;20818;…	6922;6923;6924;6925;6926;6927;6928;6929;6930;6931;6932;6933;6934;6935;6936;6937;6938;6939;6940;6941;6942;10737;10738;10739;10740;10741;10742;10743;10744;10745;10746;10747;10748;10749;10750;10751;10752;10753;10754;10755;10756;10757;10758;10759;10760;10761;10762;10763;10764;10765;10766;10767;10768;10769;10770;10771;10772;10773;10774;10775;10776;10777;10778;10779;10780;10781;10782;10783;10784;10785;…	6924;6933;10805;13818;18795;20348;27466;27475;33350;35435;35510;35512;39210			0.563172	lightblue
P16521;P53978	P16521	42;5	42;5	42;5	Elongation factor 3A	YEF3		2	42	42	42	57.7	57.7	57.7	115.94	1044	1044;1044	0	323.31	0.45507	0.95864	11.164	112	0	Median	167420000000	113670000000	53744000000				391	507;648;649;1220;1221;1614;1741;1859;1933;2703;2979;3178;3238;4654;5326;5327;6534;7169;7228;7407;7512;8353;9120;9242;9761;10369;10711;11221;11667;11674;11871;12255;12470;13070;13536;13749;14481;15386;15812;15813;16395;16396	True;True;True;True;True;True;True;True;True;True;True;True;True;True;True;True;True;True;True;True;True;True;True;True;True;True;True;True;True;True;True;True;True;True;True;True;True;True;True;True;True;True	521;663;664;1249;1250;1644;1773;1774;1894;1968;2743;3020;3224;3285;4719;5395;5396;6615;7259;7319;7320;7500;7607;8467;9242;9365;9915;9916;10536;10882;11395;11845;11853;12054;12444;12445;12667;12668;13279;13754;13972;14719;15643;16075;16076;16662;16663	873;874;1078;1079;1080;1081;1082;1083;2028;2029;2030;2031;2032;2033;2034;2035;2036;2037;2038;2039;2040;2041;2042;2043;2044;2045;2046;2047;2601;2806;2807;2808;2809;2810;2811;2973;3097;3098;4272;4273;4274;4275;4276;4714;5052;5053;5054;5055;5056;5163;5164;7355;8380;8381;10414;11483;11585;11586;11587;11588;11589;11590;11591;11592;11593;11594;11595;11596;11597;11598;11881;12066;13486;13487;14773;14774…	1354;1355;1356;1674;1675;1676;1677;1678;1679;1680;1681;1682;1683;1684;1685;3184;3185;3186;3187;3188;3189;3190;3191;3192;3193;3194;3195;3196;3197;3198;3199;3200;3201;3202;3203;3204;3205;3206;3207;3208;3209;3210;3211;3212;3213;3214;3215;3216;3217;3218;3219;3220;3221;3222;3223;3224;3225;3226;3227;3228;3229;3230;3231;3232;3233;3234;3235;3236;3237;3238;3239;3240;3241;3242;3243;3244;3245;3246;3247;3248…	1355;1674;1683;3187;3198;4097;4441;4697;4894;6864;7630;8326;8500;12154;13794;13795;17189;18918;19095;19507;19814;22042;24012;24274;25486;26816;27828;28972;29950;29967;30448;31372;31927;33263;34522;35292;37423;40077;41280;41283;42703;42705	95;96;97;98;99;100	273;832;852;858;971;1001	0.564407	lightblue
P32597	P32597	10	10	10	Nuclear protein STH1/NPS1	STH1		1	10	10	10	12.2	12.2	12.2	156.74	1359	1359	0	45.851	0.46121	0.95877	16.136	7	0	Median	1399400000	586870000	812520000				864	417;865;1552;2402;3641;6523;9244;9923;11701;13963	True;True;True;True;True;True;True;True;True;True	430;886;1582;2439;3696;6604;9367;10083;11880;14192	711;712;1410;2516;2517;3794;5733;10401;14945;15980;18662;22282	1131;1132;2200;3966;3967;3968;6061;6062;9370;9371;17166;24283;25828;30051;35877	1132;2200;3967;6062;9371;17166;24283;25828;30051;35877			0.565352	lightblue
Q12109	Q12109	11	11	11	Tryptophan--tRNA ligase, cytoplasmic	WRS1		1	11	11	11	32.2	32.2	32.2	49.35	432	432	0	66.36	0.45055	0.95883	5.0718	10	0	Median	4740500000	3433800000	1306700000				2879	284;1137;1535;1846;3755;4610;7422;9715;11161;12580;15825	True;True;True;True;True;True;True;True;True;True;True	293;1166;1565;1881;3810;4675;7515;9863;11335;12778;16088	509;510;511;1885;2495;2959;5922;7291;11899;15675;15676;17882;20023;25467	797;798;799;800;2944;3931;3932;3933;4676;9800;9801;12050;19531;25386;25387;25388;28834;32132;41304	799;2944;3932;4676;9801;12050;19531;25386;28834;32132;41304			0.565789	lightblue
P32499	P32499	22	22	22	Nucleoporin NUP2	NUP2		1	22	22	22	44.4	44.4	44.4	77.88	720	720	0	146.55	0.45741	0.95888	33.295	20	0	Median	4921800000	3221900000	1699900000				835	657;830;831;2315;2346;2761;4746;4781;4782;5513;7579;8696;10018;10493;10848;10880;11061;12811;13321;14677;15005;16247	True;True;True;True;True;True;True;True;True;True;True;True;True;True;True;True;True;True;True;True;True;True	672;848;849;2352;2383;2801;4811;4846;4847;5584;7676;8816;10180;10662;11020;11052;11234;13016;13531;14918;15252;16512	1092;1357;1358;3683;3684;3719;4364;7486;7545;7546;8686;8687;12169;13992;16111;16844;17467;17511;17753;20408;20409;21172;23534;23535;24105;26111	1699;2125;2126;5889;5890;5891;5942;7016;7017;12364;12365;12460;12461;14323;14324;14325;19957;22814;26019;26020;27208;27209;28204;28267;28268;28644;28645;32743;32744;33955;33956;33957;37873;37874;37875;38890;38891;42383	1699;2125;2126;5890;5942;7017;12365;12460;12461;14323;19957;22814;26019;27209;28204;28268;28644;32744;33955;37874;38891;42383			0.566153	lightblue
P39729	P39729	5	5	5	Ribosome-interacting GTPase 1	RBG1		1	5	5	5	17.3	17.3	17.3	40.701	369	369	0	12.568	0.44834	0.95892	26.13	7	0	Median	2953200000	2052700000	900470000				1488	416;3356;5402;6752;14476	True;True;True;True;True	429;3404;5472;6839;14714	708;709;710;5327;8493;8494;10725;10726;23228	1128;1129;1130;8741;8742;13993;13994;13995;13996;17670;17671;17672;37412;37413	1129;8741;13993;17672;37413			0.566444	lightblue
Q3E754;P0C0V8	Q3E754;P0C0V8	4;4	4;4	4;4	40S ribosomal protein S21-B;40S ribosomal protein S21-A	RPS21B;RPS21A	;	2	4	4	4	46	46	46	9.7597	87	87;87	0	16.963	0.45869	0.95905	3.1521	5	0	Median	34774000000	23826000000	10949000000				238	111;1383;5411;10787	True;True;True;True	112;1413;5481;10958	231;232;2284;8511;8512;17382	371;372;373;374;3623;3624;14026;14027;14028;14029;14030;14031;28086;28087	374;3624;14031;28087			0.56739	lightblue
P02994	P02994	17	17	17	Elongation factor 1-alpha	TEF1		1	17	17	17	53.9	53.9	53.9	50.032	458	458	0	218.53	0.45674	0.9592	23.391	59	0	Median	146220000000	98290000000	47929000000				76	1738;3239;6292;7448;9483;9931;10395;10890;10938;12660;13621;14273;14274;14821;16027;16170;16548	True;True;True;True;True;True;True;True;True;True;True;True;True;True;True;True;True	1770;3286;6373;7541;9611;9612;10091;10563;10564;11062;11110;12859;13841;13842;14508;14509;15065;15066;16292;16435;16816	2803;5165;10072;10073;11935;11936;15312;15313;15314;15989;16655;16656;16657;16658;16659;16660;16661;16662;16663;16664;16665;16666;16667;16668;16669;16670;16671;16672;16673;16674;16675;16676;16677;16678;16679;16680;16681;16682;16683;16684;16685;16686;16687;16688;16689;16690;16691;16692;16693;16694;16695;16696;16697;16698;16699;16700;16701;16702;17524;17525;17526;17588;17589;17590;17591;17592;20134…	4424;8502;16647;16648;16649;19578;19579;24867;24868;24869;24870;25837;26875;26876;26877;26878;26879;26880;26881;26882;26883;26884;26885;26886;26887;26888;26889;26890;26891;26892;26893;26894;26895;26896;26897;26898;26899;26900;26901;26902;26903;26904;26905;26906;26907;26908;26909;26910;26911;26912;26913;26914;26915;26916;26917;26918;26919;26920;26921;26922;26923;26924;26925;26926;26927;26928;26929…	4424;8502;16649;19579;24868;25837;26882;28286;28380;32299;34773;36957;36968;38427;41920;42192;43016	25;26;27;28	102;155;199;292	0.568483	lightblue
P39010	P39010	2	2	2	Palmitoyltransferase AKR1	AKR1		1	2	2	2	3.7	3.7	3.7	85.839	764	764	0	7.4785	0.45294	0.95925	1.4932	2	0	Median	541710000	370280000	171430000				1438	645;6025	True;True	660;6105	1075;9667	1670;1671;15940	1671;15940			0.568848	lightblue
P32495	P32495	4	4	4	H/ACA ribonucleoprotein complex subunit 2	NHP2		1	4	4	4	34.6	34.6	34.6	17.122	156	156	0	10.683	0.45856	0.9593	7.009	5	0	Median	2445900000	1627300000	818550000				832	3839;11088;11995;14766	True;True;True;True	3896;11261;12180;15009	6037;17790;17791;19134;19135;23736	9958;9959;28699;28700;28701;28702;30754;30755;38267;38268	9958;28702;30754;38267			0.569212	lightblue
P39079	P39079	9	9	9	T-complex protein 1 subunit zeta	CCT6		1	9	9	9	19.6	19.6	19.6	59.923	546	546	0	84.461	0.45757	0.95941	4.7519	9	0	Median	3959600000	2702200000	1257400000				1445	236;4530;5087;5154;9636;12963;13949;14039;15567	True;True;True;True;True;True;True;True;True	242;4594;5155;5222;9779;13169;14178;14269;15828	435;7190;7191;7966;8135;15557;20620;22259;22260;22417;25085;25086	687;11893;11894;13108;13437;13438;13439;25230;25231;33052;33053;35833;35834;35835;36097;40578;40579;40580;40581	687;11893;13108;13439;25230;33052;35835;36097;40579			0.570015	lightblue
P13259	P13259	4	4	4	Choline-phosphate cytidylyltransferase	PCT1		1	4	4	4	12.3	12.3	12.3	49.406	424	424	0	14.688	0.45441	0.95969	11.467	3	0	Median	801620000	556610000	245000000				324	2740;5300;8409;11377	True;True;True;True	2780;5368;8523;11553	4333;8343;13571;18198	6970;13746;22185;22186;29346;29347	6970;13746;22186;29347			0.572059	lightblue
P39743	P39743	9	9	9	Reduced viability upon starvation protein 167	RVS167		1	9	9	9	24.3	24.3	24.3	52.774	482	482	0	50.124	0.4559	0.95982	12.397	9	0	Median	4041300000	2648400000	1392900000				1492	846;1182;5348;7318;7435;8004;9545;12153;13021	True;True;True;True;True;True;True;True;True	867;1211;5417;7411;7528;8117;9679;12340;13227	1384;1385;1958;8408;8409;11740;11741;11918;11919;12967;15399;15400;15401;19387;19388;20693;20694	2161;2162;2163;3063;13836;13837;19322;19323;19324;19557;19558;21239;25011;25012;25013;25014;31142;31143;33155;33156;33157	2163;3063;13836;19322;19557;21239;25013;31142;33156			0.57301	lightblue
P53295	P53295	7	7	7	Ribosome-interacting GTPase 2	RBG2		1	7	7	7	18.2	18.2	18.2	41.006	368	368	0	19.152	0.45216	0.95995	54.648	6	0	Median	2342600000	1715400000	627170000				2106	418;1031;1362;3364;6112;14410;15793	True;True;True;True;True;True;True	431;432;1058;1392;3413;6193;14647;16056	713;714;715;1669;2257;5343;5344;9837;23133;25427	1133;1134;1135;1136;1137;2606;3581;8767;8768;16259;16260;37267;41245;41246	1137;2606;3581;8768;16259;37267;41245	219	14	0.573961	lightblue
Q04651	Q04651	4	4	4	ER-derived vesicles protein ERV41	ERV41		1	4	4	4	17.6	17.6	17.6	40.705	352	352	0	16.021	0.44857	0.96041	6.9944	4	2	Median	361140000	238510000	122640000				2547	815;7471;13958;15500	True;True;True;True	833;7565;14187;15761	1335;11993;22275;24974	2090;19673;35864;35865;40359;40360	2090;19673;35865;40360			0.57733	lightblue
P46970;P19158	P46970	4;1	4;1	4;1	Nonsense-mediated mRNA decay protein 5	NMD5		2	4	4	4	7.5	7.5	7.5	119.97	1048	1048;3079	0	17.964	0.45817	0.96052	17.063	3	0	Median	690940000	466930000	224010000				1823	6992;7883;10562;16416	True;True;True;True	7081;7993;10733;16683	11149;12770;12771;16983;16984;26360	18310;20881;20882;27426;27427;27428;42748	18310;20881;27428;42748			0.578137	lightblue
O14455	O14455	4	4	1	60S ribosomal protein L36-B	RPL36B		1	4	4	1	35	35	10	11.135	100	100	0	17.442	0.4622	0.96067	4.6332	9	0	Median	25200000000	16896000000	8303900000				18	534;7785;14038;15084	True;True;True;True	548;549;7887;7888;14268;15331	913;914;915;916;917;918;919;12537;12538;22416;24206;24207	1418;1419;1420;1421;1422;1423;1424;1425;1426;1427;20467;20468;20469;20470;36094;36095;36096;39049;39050;39051	1424;20469;36095;39050	0;1	20;90	0.579238	lightblue
P38340	P38340	3	3	3	Alpha N-terminal protein methyltransferase 1	TAE1		1	3	3	3	19.8	19.8	19.8	26.067	232	232	0	25.161	0.4609	0.96068	16.606	3	1	Median	919470000	648430000	271030000				1273	3616;4710;13279	True;True;True	3671;4775;13488	5694;5695;7436;21088;21089	9314;9315;9316;12289;33813;33814	9314;12289;33813			0.579312	lightblue
P07143	P07143	2	2	2	Cytochrome c1, heme protein, mitochondrial	CYT1		1	2	2	2	16.2	16.2	16.2	34.054	309	309	0	6.9262	0.45116	0.9609	8.7307	3	0	Median	310690000	200020000	110660000				161	2569;8995	True;True	2606;9117	4033;4034;14589;14590	6439;6440;23721;23722;23723;23724;23725;23726;23727;23728	6439;23724			0.580928	lightblue
P47912	P47912	11	11	10	Long-chain-fatty-acid--CoA ligase 4	FAA4		1	11	11	10	23.2	23.2	21.6	77.266	694	694	0	44.856	0.45935	0.9613	10.102	9	0	Median	4610500000	2987100000	1623400000				1901	506;4831;4920;7128;7129;8134;9237;10450;10479;14286;15354	True;True;True;True;True;True;True;True;True;True;True	520;4897;4986;7218;7219;8247;9360;10619;10648;14521;15609	871;872;7610;7611;7735;11387;11388;13141;14933;16777;16812;22950;24762;24763	1352;1353;12560;12561;12744;12745;18755;18756;21491;21492;24258;27096;27141;27142;36983;36984;40016;40017	1352;12561;12745;18755;18756;21492;24258;27096;27142;36983;40016			0.583871	lightblue
Q01532	Q01532	5	5	5	Cysteine proteinase 1, mitochondrial	LAP3		1	5	5	5	14.5	14.5	14.5	55.482	483	483	0	7.7282	0.45814	0.96147	12.331	4	0	Median	2029800000	1362600000	667180000				2302	2101;3026;8027;10826;13554	True;True;True;True;True	2138;3067;8140;10998;13773	3375;4781;12996;17438;21538	5379;7727;7728;21281;28160;28161;34567	5379;7728;21281;28161;34567			0.585124	lightblue
P40024	P40024	13	13	13	ABC transporter ATP-binding protein ARB1	ARB1		1	13	13	13	27.9	27.9	27.9	68.376	610	610	0	128.32	0.45933	0.96149	16.575	21	0	Median	18339000000	12423000000	5915900000				1537	1722;2661;4452;6062;6622;7280;8283;9108;9134;9494;11804;13828;14573	True;True;True;True;True;True;True;True;True;True;True;True;True	1754;2701;4515;6143;6707;7373;8397;9230;9256;9624;9625;11985;14053;14812;14813	2781;2782;2783;4217;4218;7099;9720;9721;10529;10530;11682;13349;13350;14742;14793;14794;15332;15333;15334;18819;22084;22085;23368;23369;23370;23371	4395;4396;4397;6771;6772;6773;6774;11762;11763;16014;16015;16016;16017;17361;17362;17363;19228;21807;21808;21809;21810;23958;23959;24039;24040;24041;24042;24902;24903;24904;24905;24906;24907;30285;30286;35556;35557;35558;35559;37618;37619;37620;37621;37622;37623	4397;6773;11763;16014;17362;19228;21810;23958;24039;24903;30286;35558;37622	196;197	323;363	0.585271	lightblue
P47035	P47035	13	13	13	Nucleolar protein NET1	NET1		1	13	13	13	16.9	16.9	16.9	128.53	1189	1189	0	48.54	0.45398	0.96155	11.929	12	0	Median	1896000000	1298200000	597850000				1841	979;3100;3212;6685;6720;8765;9572;9980;10632;11947;12210;13370;14733	True;True;True;True;True;True;True;True;True;True;True;True;True	1005;3142;3259;6771;6807;8885;9710;10141;10803;12132;12399;13580;14975	1591;4881;5127;10625;10676;14117;15465;16060;17083;17084;19070;19467;21237;23607	2496;7912;8440;17527;17528;17598;23001;23002;25103;25104;25945;27566;27567;27568;30664;31271;34046;37971;37972	2496;7912;8440;17528;17598;23001;25104;25945;27566;30664;31271;34046;37971			0.585714	lightblue
P20449	P20449	10	10	10	ATP-dependent RNA helicase DBP5	DBP5		1	10	10	10	31.3	31.3	31.3	53.873	482	482	0	54.47	0.45677	0.96156	41.672	10	0	Median	3203200000	2048200000	1155000000				473	6272;6980;7054;9949;11112;11696;12370;12510;14206;16260	True;True;True;True;True;True;True;True;True;True	6353;7069;7143;10109;11286;11875;12565;12708;14440;16525	10048;11130;11245;11246;16012;17825;18655;19708;19940;19941;22816;26131	16606;16607;18276;18277;18465;18466;25866;28753;30038;30039;31651;32010;32011;32012;36778;36779;42417;42418	16606;18276;18466;25866;28753;30038;31651;32010;36779;42418			0.585788	lightblue
Q06668	Q06668	4	4	4	Methyltransferase OMS1, mitochondrial	OMS1		1	4	4	4	15.5	15.5	15.5	55.588	471	471	0	20.064	0.45327	0.96165	5.6237	3	0	Median	405600000	265390000	140210000				2690	5729;7611;9696;16222	True;True;True;True	5807;7709;9841;16487	9173;9174;12226;12227;15645;26079	15219;15220;20041;20042;25345;42332;42333	15219;20041;25345;42332			0.586452	lightblue
P13586	P13586	8	8	8	Calcium-transporting ATPase 1	PMR1		1	8	8	8	14.8	14.8	14.8	104.57	950	950	0	51.152	0.46225	0.9617	11.431	4	0	Median	6744800000	6205600000	539110000				331	2079;7538;8983;9176;10968;11759;13340;14082	True;True;True;True;True;True;True;True	2116;7635;9105;9299;11141;11939;13550;14313	3341;12105;14573;14855;17632;18747;21196;22502	5330;19866;23698;24142;28453;28454;30171;33990;33991;36223	5330;19866;23698;24142;28453;30171;33990;36223			0.58682	lightblue
P20434	P20434	6	6	6	DNA-directed RNA polymerases I, II, and III subunit RPABC1	RPB5		1	6	6	6	49.8	49.8	49.8	25.079	215	215	0	42.529	0.45357	0.96217	7.1302	4	0	Median	1076000000	774200000	301760000				468	2264;3877;4650;9646;10067;12486	True;True;True;True;True;True	2301;3935;4715;9790;10230;12684	3612;3613;6089;7351;15583;16178;19907;19908	5755;5756;10034;12147;12148;25266;25267;25268;26140;31956;31957	5755;10034;12148;25267;26140;31956			0.590293	lightblue
P43639	P43639	3	3	3	Casein kinase II subunit beta	CKB1		1	3	3	3	18.7	18.7	18.7	32.264	278	278	0	16.029	0.44661	0.96226	61.612	3	1	Median	7157700000	3008300000	4149400000				1792	2991;3355;16072	True;True;True	3032;3403;16337	4731;4732;5326;25878	7653;7654;7655;8740;41995	7654;8740;41995			0.590959	lightblue
P40413	P40413	22	22	22	T-complex protein 1 subunit epsilon	CCT5		1	22	22	22	59.6	59.6	59.6	61.913	562	562	0	140.29	0.45499	0.96232	7.9974	25	0	Median	9782300000	6709800000	3072500000				1621	79;1773;2276;2367;2475;3381;3382;5846;6048;6153;6529;6870;7885;8002;8085;8275;8392;8658;9586;9698;13191;14844	True;True;True;True;True;True;True;True;True;True;True;True;True;True;True;True;True;True;True;True;True;True	80;1806;2313;2404;2512;3430;3431;5925;6129;6234;6610;6958;6959;7995;8115;8198;8389;8506;8777;9724;9843;13400;15089	128;129;2854;2855;3630;3631;3745;3746;3900;3901;5369;5370;9353;9699;9892;10408;10959;10960;10961;12773;12965;13076;13077;13334;13335;13547;13942;15481;15648;20935;20936;20937;23863;23864	204;205;206;207;4505;4506;5781;5782;5783;5982;5983;6218;6219;8809;8810;8811;8812;15486;15990;16335;17181;18020;18021;18022;18023;20885;20886;20887;20888;21237;21400;21401;21402;21782;21783;21784;21785;21786;22142;22143;22736;22737;25123;25348;33533;33534;33535;33536;38501;38502	206;4506;5781;5983;6218;8810;8812;15486;15990;16335;17181;18020;20888;21237;21401;21786;22143;22736;25123;25348;33536;38502	200	522	0.591403	lightblue
P32892	P32892	8	8	8	ATP-dependent RNA helicase DRS1	DRS1		1	8	8	8	13.3	13.3	13.3	84.842	752	752	0	48.815	0.46384	0.96234	14.963	8	0	Median	965240000	654790000	310450000				925	120;121;619;5106;9253;9426;13004;13884	True;True;True;True;True;True;True;True	121;122;634;5174;9376;9549;9550;13210;14110	249;250;1031;1032;7991;14958;15215;15216;15217;20671;22168	396;397;398;1594;1595;13144;24310;24311;24700;24701;24702;33127;35701	396;398;1595;13144;24310;24702;33127;35701	163	123	0.591551	lightblue
P39109	P39109	6	6	6	Metal resistance protein YCF1	YCF1		1	6	6	6	5.8	5.8	5.8	171.12	1515	1515	0	31.177	0.45354	0.96248	23.614	4	0	Median	933380000	610620000	322760000				1455	3591;4124;8847;10792;13062;14926	True;True;True;True;True;True	3645;4185;8968;10963;13271;15173	5662;5663;6459;14353;17390;20756;23999	9261;9262;10634;23384;23385;28100;33244;33245;33246;38723;38724;38725	9262;10634;23384;28100;33244;38724			0.592587	lightblue
P39990	P39990	3	3	3	13 kDa ribonucleoprotein-associated protein	SNU13		1	3	3	3	37.3	37.3	37.3	13.569	126	126	0	8.4227	0.45586	0.96289	15.479	3	0	Median	2944400000	2005600000	938780000				1521	1940;14293;14518	True;True;True	1975;14528;14757	3107;22960;23289	4908;4909;4910;36997;37510;37511	4910;36997;37510			0.595627	lightblue
P33309	P33309	5	5	5	Protein DOM34	DOM34		1	5	5	5	19.7	19.7	19.7	44.057	386	386	0	34.931	0.45535	0.96295	18.641	4	0	Median	1329700000	877180000	452520000				953	26;5651;15329;15409;16517	True;True;True;True;True	27;5727;15584;15667;16785	51;9056;24725;24845;24846;24847;26500	71;72;15028;15029;39955;40151;40152;40153;40154;42949	72;15028;39955;40154;42949			0.596073	lightblue
Q04178	Q04178	3	3	3	Hypoxanthine-guanine phosphoribosyltransferase	HPT1		1	3	3	3	16.3	16.3	16.3	25.19	221	221	0	11.653	0.46015	0.96301	13.566	4	0	Median	1647400000	1002600000	644800000				2494	7147;14388;15746	True;True;True	7237;14625;16009	11414;23103;25351;25352	18791;37224;37225;40992;40993;40994;40995	18791;37224;40992			0.596518	lightblue
P14907	P14907	24	24	24	Nucleoporin NSP1	NSP1		1	24	24	24	52	52	52	86.515	823	823	0	230.58	0.46011	0.9631	10.977	26	0	Median	9910900000	6719000000	3191900000				356	47;308;950;1559;5098;6548;7205;7371;7533;7692;8791;10445;10846;10847;10965;11079;12186;13322;13852;13897;14219;14716;14813;16105	True;True;True;True;True;True;True;True;True;True;True;True;True;True;True;True;True;True;True;True;True;True;True;True	48;317;975;1589;5166;6630;7296;7464;7630;7791;8911;10614;11018;11019;11138;11252;12374;13532;14077;14124;14454;14958;15057;16370	83;84;543;1546;1547;2526;7981;7982;10431;10432;11548;11549;11550;11828;12095;12096;12360;14223;16769;16770;17465;17466;17628;17775;19433;21173;21174;22125;22126;22186;22840;23585;23807;25920;25921	128;129;848;2418;2419;2420;3983;13129;13130;17211;17212;17213;17214;19020;19021;19022;19023;19443;19444;19853;19854;19855;20226;23195;27085;27086;27087;28201;28202;28203;28448;28677;31213;31214;33958;33959;35641;35642;35643;35732;35733;36812;37938;37939;38390;38391;42061;42062;42063	129;848;2419;3983;13129;17212;19023;19443;19854;20226;23195;27087;28201;28203;28448;28677;31214;33959;35642;35732;36812;37939;38390;42063			0.597186	lightblue
P25651	P25651	2	2	2	Monopolin complex subunit CSM1	CSM1		1	2	2	2	15.3	15.3	15.3	21.751	190	190	0	24.643	0.45088	0.96357	13.246	2	1	Median	95598000	64157000	31441000				654	5391;14538	True;True	5461;14777	8480;23312	13973;37540	13973;37540			0.600682	lightblue
P25443	P25443	11	11	11	40S ribosomal protein S2	RPS2		1	11	11	11	46.1	46.1	46.1	27.449	254	254	0	127.93	0.45881	0.96363	5.1039	17	0	Median	25403000000	17314000000	8089100000				624	337;1198;1324;1325;3023;3024;5665;6985;7491;8613;14579	True;True;True;True;True;True;True;True;True;True;True	347;1227;1354;1355;3064;3065;5742;7074;7586;8730;14819	584;585;1983;1984;1985;1986;1987;1988;1989;1990;2200;2201;4776;4777;4778;4779;9079;11138;11139;11140;12029;13840;13841;23384	921;922;923;924;3101;3102;3103;3104;3105;3106;3107;3108;3109;3110;3111;3112;3113;3114;3115;3116;3117;3118;3488;3489;7718;7719;7720;7721;7722;7723;7724;7725;15067;15068;15069;15070;18290;18291;18292;18293;18294;18295;18296;19751;19752;22562;22563;22564;22565;22566;22567;37652;37653	923;3103;3488;3489;7718;7725;15067;18295;19752;22564;37652			0.601128	lightblue
P38837	P38837	3	3	3	Protein NSG1	NSG1		1	3	3	3	13.1	13.1	13.1	32.214	291	291	0	6.6755	0.45587	0.96367	24.611	3	0	Median	474960000	324900000	150060000				1380	4961;10543;10850	True;True;True	5027;10714;11022	7794;16942;16943;17469	12853;27376;27377;28207	12853;27376;28207			0.601426	lightblue
P22276	P22276	12	12	12	DNA-directed RNA polymerase III subunit RPC2	RET1		1	12	12	12	15.8	15.8	15.8	129.46	1149	1149	0	44.326	0.45309	0.96392	19.629	12	0	Median	1144300000	735940000	408330000				525	771;5201;5907;5986;6592;8492;8716;10264;10573;15315;15639;15702	True;True;True;True;True;True;True;True;True;True;True;True	789;5269;5986;6066;6675;8607;8836;10430;10744;15568;15900;15963	1270;8197;9453;9454;9598;10488;13680;14017;14018;16482;17002;17003;24614;25198;25287	1989;1990;13525;15634;15635;15636;15637;15638;15835;17299;22340;22341;22852;22853;22854;22855;26620;27456;27457;27458;39740;40763;40894;40895	1990;13525;15636;15835;17299;22341;22853;26620;27457;39740;40763;40894			0.603289	lightblue
P15646	P15646	10	10	10	rRNA 2-O-methyltransferase fibrillarin	NOP1		1	10	10	10	37.9	37.9	37.9	34.465	327	327	0	58.801	0.46214	0.96407	4.6241	12	0	Median	18762000000	12397000000	6365800000				374	732;2220;7652;7836;7837;10390;11838;11839;15141;15894	True;True;True;True;True;True;True;True;True;True	750;2257;7751;7945;7946;10558;12021;12022;15390;16157	1215;1216;3541;12301;12676;12677;12678;16650;18868;18869;18870;18871;18872;18873;24324;24325;25564	1895;1896;1897;1898;1899;1900;5634;5635;5636;5637;20147;20695;20696;20697;20698;20699;20700;26868;26869;30364;30365;30366;30367;30368;30369;30370;39299;39300;39301;41463	1900;5635;20147;20695;20700;26868;30364;30366;39300;41463			0.604408	lightblue
P39685	P39685	18	18	18	Nucleoporin POM152	POM152		1	18	18	18	19.1	19.1	19.1	151.65	1337	1337	0	62.776	0.46596	0.96407	49.881	9	0	Median	1835400000	1201200000	634200000				1477	2382;3098;5885;6550;6921;6922;7044;7959;8197;8839;9911;11501;11558;12604;15442;15776;16048;16241	True;True;True;True;True;True;True;True;True;True;True;True;True;True;True;True;True;True	2419;3140;5964;6632;7010;7011;7133;8072;8310;8960;10071;11677;11735;12802;15700;16039;16313;16506	3763;4879;9421;9422;10434;11037;11038;11226;12879;13222;14342;15964;18360;18435;18436;20050;24889;25409;25850;26104	6006;7910;15593;15594;17216;17217;18129;18130;18131;18438;18439;21053;21602;23365;25808;29575;29701;29702;32174;40214;41221;41957;42373	6006;7910;15593;17216;18129;18131;18438;21053;21602;23365;25808;29575;29702;32174;40214;41221;41957;42373			0.604408	lightblue
Q05881	Q05881	3	3	3	Uncharacterized protein YLR287C	YLR287C		1	3	3	3	12.4	12.4	12.4	40.927	355	355	0	22.496	0.45314	0.96417	6.3494	3	0	Median	819820000	530890000	288940000				2602	2180;6299;11967	True;True;True	2217;6380;12152	3485;10082;19100;19101	5552;16661;16662;30711;30712;30713	5552;16662;30712			0.605154	lightblue
P20485	P20485	9	9	9	Choline kinase	CKI1		1	9	9	9	16.5	16.5	16.5	66.316	582	582	0	27.425	0.4589	0.96444	24.603	7	0	Median	838090000	542160000	295930000				476	2751;2752;3395;3942;7227;7378;10183;11085;16065	True;True;True;True;True;True;True;True;True	2791;2792;3444;4003;7318;7471;10347;11258;16330	4348;4349;5388;5389;6192;11584;11840;16359;17784;25871	6992;6993;8840;8841;8842;10196;19071;19458;26422;26423;26424;28686;41984	6992;6993;8842;10196;19071;19458;26423;28686;41984			0.607171	lightblue
Q03921	Q03921	2	2	2	Protein dopey	DOP1		1	2	2	2	1.9	1.9	1.9	194.69	1698	1698	0	7.178	0.45374	0.96455	0.041721	2	1	Median	214360000	138210000	76150000				2474	8455;15988	True;True	8570;16252	13636;25769	22277;41839	22277;41839			0.607993	lightblue
Q03264	Q03264	2	2	2	RNA exonuclease NGL2	NGL2		1	2	2	2	6	6	6	59.539	515	515	0	9.2006	0.46198	0.96474	17.323	2	0	Median	248670000	166610000	82066000				2402	5934;7797	True;True	6013;7904	9494;12579	15694;15695;20554;20555	15694;20554			0.609415	lightblue
P38439	P38439	6	6	6	RNA polymerase-associated protein LEO1	LEO1		1	6	6	6	27.2	27.2	27.2	53.919	464	464	0	81.647	0.4551	0.96478	16.801	5	0	Median	1543700000	1050900000	492810000				1286	2915;3714;3871;11141;11713;15200	True;True;True;True;True;True	2956;3769;3929;11315;11892;11893;15451	4627;5866;6081;6082;17857;18677;18678;18679;18680;24416	7490;9711;9712;10022;10023;10024;28794;30071;30072;30073;30074;39446	7490;9711;10022;28794;30073;39446	175	435	0.609714	lightblue
P38878	P38878	5	5	5	Protein lunapark	LNP1		1	5	5	5	25.2	25.2	25.2	32.062	278	278	0	13.284	0.45903	0.96505	22.558	4	0	Median	318580000	203390000	115190000				1391	6368;6431;7234;16533;16624	True;True;True;True;True	6449;6512;7326;16801;16892	10190;10265;11607;26519;26658	16832;16942;19112;42977;43194	16832;16942;19112;42977;43194			0.611736	lightblue
P08539	P08539	9	9	9	Guanine nucleotide-binding protein alpha-1 subunit	GPA1		1	9	9	9	29	29	29	54.075	472	472	0	33.591	0.45508	0.9651	22.855	6	0	Median	1537800000	1021900000	515840000				216	27;2030;4248;6252;8570;11658;12366;14696;16267	True;True;True;True;True;True;True;True;True	28;2067;4309;6333;8686;11836;12561;14937;16533	52;3271;6746;10026;13787;18585;18586;19701;23560;26141	73;5242;11245;11246;16569;22492;22493;29928;29929;31641;37907;37908;37909;42432	73;5242;11245;16569;22493;29929;31641;37907;42432			0.612111	lightblue
P38777	P38777	11	11	11	Family of serine hydrolases 1	FSH1		1	11	11	11	49	49	49	27.339	243	243	0	52.567	0.45937	0.96511	6.5395	10	0	Median	5649200000	3750900000	1898400000				1346	752;787;1852;2038;4704;6833;7172;7214;15364;15365;16472	True;True;True;True;True;True;True;True;True;True;True	770;805;1887;2075;4769;6921;7262;7305;15619;15620;15621;16739	1243;1244;1245;1289;1290;2965;2966;3280;7421;10842;10843;11487;11488;11564;24774;24775;24776;26433	1949;1950;1951;1952;1953;2014;2015;2016;2017;4685;4686;5251;5252;12266;12267;17844;17845;17846;18923;18924;19044;19045;40034;40035;40036;40037;42854;42855	1949;2014;4685;5252;12267;17846;18924;19044;40034;40036;42854	180	219	0.612186	lightblue
P28000	P28000	4	4	4	DNA-directed RNA polymerases I and III subunit RPAC2	RPC19		1	4	4	4	60.6	60.6	60.6	16.151	142	142	0	86.714	0.45545	0.9654	5.6416	4	0	Median	1814500000	1228600000	585910000				690	2025;5838;10477;13827	True;True;True;True	2061;5917;10646;14052	3234;9343;9344;16810;22083	5092;5093;15470;15471;15472;15473;27139;35554;35555	5092;15473;27139;35555			0.614361	lightblue
P04037	P04037	5	5	5	Cytochrome c oxidase subunit 4, mitochondrial	COX4		1	5	5	5	46.5	46.5	46.5	17.142	155	155	0	35.707	0.46363	0.96549	4.3573	6	0	Median	2793800000	1916500000	877290000				80	3114;8095;8096;8776;13813	True;True;True;True;True	3156;8208;8209;8896;14038	4900;13088;13089;13090;14128;22064;22065	7935;21418;21419;21420;21421;23016;35521;35522;35523;35524	7935;21418;21419;23016;35524			0.615037	lightblue
P36036	P36036	7	7	7	RNA annealing protein YRA2	YRA2		1	7	7	7	41.9	41.9	41.9	23.777	203	203	0	41.302	0.45738	0.96549	11.005	7	0	Median	1554800000	1029600000	525280000				1071	252;2831;6223;6233;7022;10463;10464	True;True;True;True;True;True;True	260;2872;6304;6314;7111;10632;10633	458;459;4509;9987;10000;11198;16793;16794	714;715;716;717;7315;7316;7317;16505;16524;16525;18396;18397;27117;27118;27119	714;7317;16505;16524;18397;27117;27119			0.615037	lightblue
P53859	P53859	6	6	6	Exosome complex component CSL4	CSL4		1	6	6	6	27.4	27.4	27.4	31.583	292	292	0	22.191	0.45162	0.9659	11.893	5	0	Median	1263800000	851760000	412040000				2182	101;8326;8327;10207;13608;16149	True;True;True;True;True;True	102;8440;8441;10371;13827;16414	215;216;13448;13449;16391;21612;21613;25976	349;350;21971;21972;21973;21974;21975;26470;26471;34673;34674;42147	349;21972;21974;26470;34674;42147			0.618118	lightblue
Q04894	Q04894	15	15	15	NADP-dependent alcohol dehydrogenase 6	ADH6		1	15	15	15	57.5	57.5	57.5	39.617	360	360	0	94.99	0.4602	0.96599	9.9037	20	0	Median	11178000000	7304500000	3873800000				2561	718;719;1179;3441;4329;6172;7102;7751;9543;9689;10886;15210;15222;15235;16207	True;True;True;True;True;True;True;True;True;True;True;True;True;True;True	735;736;1208;3491;4391;6253;7191;7852;9676;9677;9833;11058;15461;15473;15487;16472	1192;1193;1194;1954;5444;6903;6904;6905;9921;9922;11329;11330;12475;15395;15396;15397;15633;15634;17518;24433;24449;24470;24471;26053	1863;1864;1865;3057;3058;8920;11472;11473;11474;11475;16386;16387;16388;16389;18590;18591;20383;20384;25006;25007;25008;25009;25330;25331;25332;28277;28278;39468;39490;39514;39515;39516;42269	1863;1864;3057;8920;11475;16389;18590;20383;25008;25332;28278;39468;39490;39516;42269	234	222	0.618795	lightblue
Q06178	Q06178	3	3	2	Nicotinamide/nicotinic acid mononucleotide adenylyltransferase 1	NMA1		1	3	3	2	14.2	14.2	11.2	45.859	401	401	0	30.518	0.45365	0.96604	18.367	4	2	Median	452040000	263460000	188580000				2635	3809;9467;15369	True;True;True	3866;9594;15625	6002;6003;6004;15280;24782	9914;9915;9916;24801;24802;40045	9915;24801;40045			0.619171	lightblue
P39966	P39966	10	10	10	Protein phosphatase 2C homolog 2	PTC2		1	10	10	10	40.1	40.1	40.1	50.388	464	464	0	131.5	0.44978	0.96609	19.367	12	0	Median	2810500000	1756900000	1053600000				1513	691;1367;1784;2805;3065;4796;8607;12525;13224;14607	True;True;True;True;True;True;True;True;True;True	706;1397;1817;2845;3107;4861;8724;12723;13433;14847	1149;1150;2262;2869;2870;4472;4473;4474;4833;7560;13833;19961;20997;20998;23431;23432	1799;1800;1801;3587;4526;4527;4528;7260;7261;7262;7263;7806;12480;12481;22552;32048;33622;33623;33624;37728;37729	1799;3587;4527;7263;7806;12480;22552;32048;33622;37729			0.619548	lightblue
P32469	P32469	5	5	5	Diphthine synthase	DPH5		1	5	5	5	20.3	20.3	20.3	33.847	300	300	0	45.166	0.45895	0.96613	33.153	4	2	Median	1453400000	999310000	454080000				816	1259;2467;2468;3198;10845	True;True;True;True;True	1289;2504;2505;3245;11017	2102;3888;3889;5103;5104;17464	3338;3339;6201;6202;6203;8396;8397;28200	3338;6202;6203;8397;28200			0.619849	lightblue
P53297	P53297	11	11	11	PAB1-binding protein 1	PBP1		1	11	11	11	22.2	22.2	22.2	78.78	722	722	0	59.319	0.46158	0.96625	9.9781	12	0	Median	3354500000	2207900000	1146600000				2108	568;860;2119;4713;9995;11006;11926;13503;14248;14839;16106	True;True;True;True;True;True;True;True;True;True;True	583;881;2156;4778;10156;11179;12109;13720;14483;15084;16371	963;964;1403;1404;3397;7441;7442;16080;17679;19013;21460;21461;22892;23854;25922	1485;1486;2191;2192;2193;5410;5411;12294;12295;25972;25973;28528;30573;30574;34442;34443;34444;36892;36893;38483;38484;42064;42065	1486;2191;5410;12295;25973;28528;30573;34444;36893;38484;42065			0.620753	lightblue
P60010	P60010	8	8	8	Actin	ACT1		1	8	8	8	40	40	40	41.689	375	375	0	113	0.45758	0.96626	14.082	19	0	Median	23009000000	15458000000	7551400000				2263	3254;3511;6364;7091;7968;9475;11150;11767	True;True;True;True;True;True;True;True	3301;3564;6445;7180;8081;9602;9603;11324;11947	5185;5186;5554;10186;11314;12891;12892;12893;12894;12895;12896;12897;12898;12899;12900;12901;12902;12903;12904;12905;12906;12907;12908;12909;12910;12911;12912;12913;12914;12915;12916;12917;12918;12919;12920;12921;12922;15292;15293;15294;15295;15296;15297;15298;15299;15300;15301;15302;15303;15304;17867;17868;17869;18757	8531;8532;8533;9100;16828;18572;21073;21074;21075;21076;21077;21078;21079;21080;21081;21082;21083;21084;21085;21086;21087;21088;21089;21090;21091;21092;21093;21094;21095;21096;21097;21098;21099;21100;21101;21102;21103;21104;21105;21106;21107;21108;21109;21110;21111;21112;21113;21114;21115;21116;21117;21118;21119;21120;21121;21122;21123;21124;21125;21126;21127;21128;21129;21130;21131;21132;21133;2…	8532;9100;16828;18572;21113;24856;28814;30182	221;222	1;16	0.620828	lightblue
P33322	P33322	10	10	10	H/ACA ribonucleoprotein complex subunit 4	CBF5		1	10	10	10	24.8	24.8	24.8	54.704	483	483	0	125.61	0.45821	0.96632	20.684	16	0	Median	9050200000	5961800000	3088400000				959	2310;2800;4196;4198;4199;4200;8683;12791;16314;16315	True;True;True;True;True;True;True;True;True;True	2347;2840;4257;4259;4260;4261;8802;12994;12995;16580;16581	3677;4466;6620;6622;6623;6624;6625;6626;13971;20359;20360;20361;26204;26205;26206;26207;26208;26209	5878;5879;7250;7251;7252;7253;10895;10896;10898;10899;10900;10901;10902;10903;10904;10905;10906;22785;22786;32661;32662;32663;32664;32665;32666;42526;42527;42528;42529;42530;42531;42532	5878;7253;10895;10899;10901;10904;22785;32662;42527;42531			0.62128	lightblue
P38187	P38187	2	2	2	Ubiquitin carboxyl-terminal hydrolase 13	UBP13		1	2	2	2	3.1	3.1	3.1	83.855	747	747	0.0079418	0.56998	0.46259	0.96634	9.0658	2	1	Median	245640000	173610000	72038000				1218	1163;11333	True;True	1192;11508	1925;18140	3012;29266	3012;29266			0.621431	lightblue
P16649	P16649	9	9	9	General transcriptional corepressor TUP1	TUP1		1	9	9	9	20.6	20.6	20.6	78.307	713	713	0	89.797	0.45834	0.96642	11.482	9	0	Median	3643200000	2510000000	1133200000				398	2262;2263;2486;4750;6632;9354;12849;14475;16345	True;True;True;True;True;True;True;True;True	2299;2300;2523;4815;6718;9477;13054;14713;16611	3610;3611;3916;7490;10545;15120;20460;20461;20462;23226;23227;26256	5752;5753;5754;6239;6240;12370;12371;12372;17389;17390;24561;24562;32816;32817;32818;32819;32820;37408;37409;37410;37411;42598	5753;5754;6240;12371;17389;24561;32818;37411;42598			0.622034	lightblue
P38264	P38264	6	6	6	Inorganic phosphate transport protein PHO88	PHO88		1	6	6	6	36.7	36.7	36.7	21.137	188	188	0	45.455	0.46116	0.96671	12.375	11	0	Median	12931000000	8814600000	4116700000				1250	6347;8925;12696;12697;16635;16656	True;True;True;True;True;True	6428;9046;12897;12898;16903;16924;16925	10158;14456;14457;20199;20200;20201;20202;26671;26672;26709;26710	16788;16789;23535;23536;23537;32387;32388;32389;32390;32391;32392;43211;43212;43213;43214;43271;43272;43273;43274;43275	16788;23537;32388;32391;43213;43274	174	72	0.624221	lightblue
Q03774	Q03774	14	14	14	tRNA (guanine-N(7)-)-methyltransferase non-catalytic subunit TRM82	TRM82		1	14	14	14	44.1	44.1	44.1	50.487	444	444	0	69.953	0.4563	0.96672	15.906	15	0	Median	2784800000	1910900000	873940000				2460	2313;2635;2893;4387;4478;4794;5783;6229;6846;7239;10367;11013;12934;13061	True;True;True;True;True;True;True;True;True;True;True;True;True;True	2350;2675;2934;4449;4541;4859;5861;6310;6934;7331;10534;11186;13139;13270	3680;3681;4177;4597;7011;7131;7558;9260;9261;9996;10929;11614;11615;16617;17687;17688;20580;20754;20755	5884;5885;5886;6716;7448;11625;11626;11813;11814;12478;15343;15344;16519;17977;17978;19124;19125;19126;26809;28538;28539;28540;32996;32997;33240;33241;33242;33243	5886;6716;7448;11626;11814;12478;15343;16519;17977;19126;26809;28540;32997;33240			0.624297	lightblue
Q04603	Q04603	7	7	7	DNA polymerase epsilon subunit D	DPB4		1	7	7	7	51.5	51.5	51.5	21.997	196	196	0	45.804	0.47785	0.96675	18.841	5	0	Median	501300000	336620000	164680000				2544	1485;3134;3695;12284;13528;13529;13944	True;True;True;True;True;True;True	1515;3176;3750;12477;13746;13747;14173	2420;4930;5840;5841;19583;21499;21500;22251	3817;7981;9661;9662;9663;31448;34506;34507;35824	3817;7981;9661;31448;34506;34507;35824			0.624523	lightblue
P10081	P10081	11	11	11	ATP-dependent RNA helicase eIF4A	TIF1		1	11	11	11	47.3	47.3	47.3	44.697	395	395	0	194.95	0.45941	0.96678	17.95	32	0	Median	38393000000	26193000000	12200000000				271	1598;3651;3720;4804;5568;7210;9530;11183;12417;14075;16235	True;True;True;True;True;True;True;True;True;True;True	1628;3706;3775;4869;4870;5639;5640;7301;9663;11357;12612;14306;16500	2581;5744;5874;5875;7571;7572;7573;7574;7575;8775;8776;8777;8778;8779;8780;8781;8782;8783;8784;8785;8786;8787;8788;8789;8790;8791;8792;8793;8794;8795;8796;8797;8798;8799;8800;8801;8802;8803;8804;8805;8806;8807;8808;8809;11559;11560;15377;15378;17914;19791;19792;19793;22468;22469;22470;22471;22472;22473;22474;22475;22476;22477;22478;22479;22480;22481;22482;22483;22484;22485;22486;22487;22488;22489…	4069;4070;9388;9389;9727;9728;12496;12497;12498;12499;12500;12501;12502;12503;12504;12505;14470;14471;14472;14473;14474;14475;14476;14477;14478;14479;14480;14481;14482;14483;14484;14485;14486;14487;14488;14489;14490;14491;14492;14493;14494;14495;14496;14497;14498;14499;14500;14501;14502;14503;14504;14505;14506;14507;14508;14509;14510;14511;14512;14513;14514;14515;14516;14517;14518;14519;14520;145…	4069;9388;9727;12500;14475;19040;24979;28890;31781;36177;42365	73;74	303;372	0.62475	lightblue
P38131	P38131	4	4	4	Probable mannosyltransferase KTR4	KTR4		1	4	4	4	13.4	13.4	13.4	54.555	464	464	0	8.3525	0.46927	0.96693	61.993	4	3	Median	502680000	334870000	167800000				1197	2416;3593;11359;15045	True;True;True;True	2453;3647;11534;15292	3814;5665;18175;24156	6089;9264;29320;38969	6089;9264;29320;38969			0.625882	lightblue
Q06440	Q06440	18	18	18	Coronin-like protein	CRN1		1	18	18	18	38.6	38.6	38.6	72.552	651	651	0	108.09	0.45538	0.96723	9.1186	19	0	Median	6039200000	4105200000	1934000000				2659	757;3404;3405;4433;4964;6220;6301;6601;7683;8989;9112;9355;10551;11990;12240;12248;13316;15814	True;True;True;True;True;True;True;True;True;True;True;True;True;True;True;True;True;True	775;3453;3454;4496;5030;6301;6382;6684;7782;9111;9234;9478;10722;12175;12429;12437;13526;16077	1250;5398;5399;7070;7071;7798;9983;9984;10085;10500;12348;14581;14748;14749;15121;16954;16955;19126;19502;19503;19516;21164;21165;25453	1958;1959;8854;8855;11718;11719;12857;12858;12859;16498;16499;16500;16668;16669;17316;17317;20212;23708;23709;23710;23967;23968;23969;23970;24563;27392;27393;30746;31318;31319;31320;31321;31341;31342;33944;33945;33946;41285;41286	1959;8854;8855;11718;12858;16499;16669;17316;20212;23710;23969;24563;27392;30746;31320;31341;33945;41286			0.62815	lightblue
P10849	P10849	3	3	3	Mitochondrial transcription factor 2	MTF2		1	3	3	3	11.4	11.4	11.4	51.192	440	440	0	11.559	0.45662	0.96746	4.2734	2	1	Median	169090000	107300000	61795000				283	2433;3912;16698	True;True;True	2470;3971;16967	3838;6149;26765	6125;6126;10133;43348	6126;10133;43348			0.629891	lightblue
P80967	P80967	2	2	2	Mitochondrial import receptor subunit TOM5	TOM5		1	2	2	2	28	28	28	5.9849	50	50	0	11.178	0.45762	0.96747	16.819	3	1	Plateau	1664300000	1127900000	536360000				2267	4406;9528	True;True	4468;9660;9661	7034;15373;15374;15375	11661;11662;24971;24972;24973;24974	11661;24972	223	1	0.629966	lightblue
Q12040	Q12040	4	4	4	Broad-specificity phosphatase YOR283W	YOR283W		1	4	4	4	35.2	35.2	35.2	26.176	230	230	0	24.502	0.46537	0.96755	9.5712	5	3	Median	916300000	646400000	269900000				2854	2446;5789;11133;12294	True;True;True;True	2483;5868;11307;12487	3855;9271;17848;19600;19601	6152;6153;15364;15365;28783;31473;31474	6152;15364;28783;31473			0.630572	lightblue
P0C2H9	P0C2H9	7	1	1	60S ribosomal protein L31-B	RPL31B		1	7	1	1	75.2	17.7	17.7	12.967	113	113	0	6.4596	0.46187	0.96757	5.9023	5	0	Median	2170400000	1447900000	722530000				244	341;2578;5285;5591;8310;10492;11954	False;False;False;False;True;False;False	351;2615;5353;5663;8424;10661;12139	590;591;4048;4049;4050;4051;8326;8890;13418;13419;13420;13421;13422;13423;13424;16831;16832;16833;16834;16835;16836;16837;16838;16839;16840;16841;16842;16843;19079;19080;19081	931;932;6472;6473;6474;6475;6476;6477;6478;6479;6480;6481;13721;13722;14697;21921;21922;21923;21924;21925;21926;21927;21928;21929;21930;21931;21932;21933;21934;21935;21936;21937;27172;27173;27174;27175;27176;27177;27178;27179;27180;27181;27182;27183;27184;27185;27186;27187;27188;27189;27190;27191;27192;27193;27194;27195;27196;27197;27198;27199;27200;27201;27202;27203;27204;27205;27206;27207;30679…	931;6478;13721;14697;21926;27187;30679			0.630724	lightblue
P32621	P32621	13	13	13	Guanosine-diphosphatase	GDA1		1	13	13	13	43.8	43.8	43.8	56.821	518	518	0	74.616	0.46283	0.96766	8.8399	8	0	Median	2749600000	1823400000	926210000				874	1020;1482;2640;3988;4294;4381;6571;9768;13938;14449;14450;14953;15555	True;True;True;True;True;True;True;True;True;True;True;True;True	1047;1512;2680;4049;4355;4443;6653;9923;14167;14687;14688;15200;15816	1652;2416;4182;6253;6803;7001;10458;15756;22244;23192;23193;23194;23195;24032;25068	2580;3811;6722;10290;10291;11330;11610;17254;25506;35815;35816;37349;37350;37351;37352;37353;37354;37355;37356;38778;40551;40552	2580;3811;6722;10291;11330;11610;17254;25506;35816;37349;37356;38778;40551			0.631406	lightblue
P40013	P40013	3	3	3	Protein BIM1	BIM1		1	3	3	3	16.3	16.3	16.3	38.361	344	344	0	44.686	0.46477	0.96769	15.324	3	2	Median	233710000	152570000	81141000				1533	13198;14666;16569	True;True;True	13407;14907;16837	20947;23517;26572	33548;33549;37854;43060	33548;37854;43060			0.631633	lightblue
P47136	P47136	5	5	5	Bud site selection protein 4	BUD4		1	5	5	5	5.5	5.5	5.5	164.48	1447	1447	0	17.682	0.45083	0.96785	40.033	5	3	Median	147140000	103500000	43634000				1879	2982;8828;11411;13086;13142	True;True;True;True;True	3023;8948;11587;13295;13351	4719;14270;18239;20792;20863	7635;23260;29402;33307;33417	7635;23260;29402;33307;33417			0.632846	lightblue
P0CX34;P0CX33	P0CX34;P0CX33	2;2	2;2	2;2	40S ribosomal protein S30-B;40S ribosomal protein S30-A	RPS30B;RPS30A	;	2	2	2	2	34.9	34.9	34.9	7.1184	63	63;63	0	4.1966	0.47961	0.96817	2.8585	2	0	Median	23294000	14925000	8369400				254	536;12021	True;True	551;12207	921;922;19186;19187	1429;1430;1431;30863;30864	1430;30864	68	56	0.635274	lightblue
P32388	P32388	3	3	3	54S ribosomal protein MRP49, mitochondrial	MRP49		1	3	3	3	27	27	27	16.021	137	137	0.00036523	1.8297	0.46044	0.96818	4.6649	2	0	Median	174670000	121360000	53304000				797	6191;6815;6816	True;True;True	6272;6903;6904	9945;10815;10816	16433;17803;17804	16433;17803;17804			0.63535	lightblue
P47068	P47068	18	18	18	Myosin tail region-interacting protein MTI1	BBC1		1	18	18	18	27.5	27.5	27.5	128.29	1157	1157	0	74.087	0.45856	0.96826	14.188	13	0	Median	2065900000	1400300000	665500000				1853	519;925;2044;2680;3286;3698;3950;5953;7051;7391;7392;9982;10003;12386;12559;12671;13935;16707	True;True;True;True;True;True;True;True;True;True;True;True;True;True;True;True;True;True	533;948;2081;2720;3333;3753;4011;6033;7140;7484;7485;10143;10164;12581;12757;12870;14164;16976	891;1505;3290;4240;5226;5844;6202;9527;11236;11854;11855;16062;16089;19742;19999;20160;22240;26776	1381;2358;5264;6805;6806;8590;9676;10209;10210;15739;15740;18455;19474;19475;25947;25987;25988;31699;32095;32326;35809;43364;43365	1381;2358;5264;6805;8590;9676;10209;15739;18455;19474;19475;25947;25987;31699;32095;32326;35809;43364			0.635957	lightblue
Q03435	Q03435	4	4	4	Non-histone protein 10	NHP10		1	4	4	4	21.2	21.2	21.2	23.857	203	203	0	12.985	0.46973	0.96827	8.5858	6	0	Median	401030000	270400000	130640000				2420	6869;7383;10330;11994	True;True;True;True	6957;7476;10496;12179	10958;11845;11846;16567;16568;19133	18018;18019;19463;19464;26737;26738;30753	18019;19463;26737;30753			0.636033	lightblue
Q07979	Q07979	7	7	7	Chromatin structure-remodeling complex protein RSC58	RSC58		1	7	7	7	16.1	16.1	16.1	57.794	502	502	0	32.963	0.46086	0.96832	21.432	6	0	Median	747110000	488760000	258360000				2753	2107;8634;9285;10583;11116;11983;15355	True;True;True;True;True;True;True	2144;8752;9408;10754;11290;12168;15610	3382;13908;15011;17022;17829;19119;24764	5389;22691;24386;27486;28759;30739;40018	5389;22691;24386;27486;28759;30739;40018			0.636413	lightblue
P23594	P23594	4	4	2	Serine/threonine-protein phosphatase PP2A-1 catalytic subunit	PPH21		1	4	4	2	11.9	11.9	6.5	41.937	369	369	0	41.785	0.46251	0.96841	28.42	4	3	Median	794680000	511420000	283260000				554	1307;10918;13365;14447	True;True;True;True	1337;11090;13575;14685	2173;2174;2175;17561;21230;23190	3448;3449;3450;3451;28335;34037;37347	3450;28335;34037;37347			0.637097	lightblue
Q99383	Q99383	7	7	7	Nuclear polyadenylated RNA-binding protein 4	HRP1		1	7	7	7	24	24	24	59.649	534	534	0	76.683	0.46615	0.96845	5.8505	6	0	Median	3676100000	2485400000	1190800000				3093	355;2422;6268;9529;9697;13054;16321	True;True;True;True;True;True;True	366;2459;6349;9662;9842;13263;16587	614;615;3821;3822;3823;10043;15376;15646;15647;20745;20746;26218	976;977;978;979;6097;6098;6099;6100;6101;6102;6103;16597;16598;24975;25346;25347;33226;33227;33228;42545	976;6102;16598;24975;25347;33228;42545			0.637401	lightblue
P51601	P51601	7	7	7	GTP cyclohydrolase 1	FOL2		1	7	7	7	33.7	33.7	33.7	27.769	243	243	0	15.983	0.45596	0.96849	8.1738	5	0	Median	1643100000	1081800000	561300000				1975	724;5691;11228;14072;14152;15251;15252	True;True;True;True;True;True;True	742;5768;11402;14303;14385;15503;15504	1205;1206;9122;17978;22465;22675;22676;24506;24507	1882;1883;15139;15140;28987;36170;36171;36552;36553;39569;39570	1882;15140;28987;36170;36553;39569;39570			0.637705	lightblue
P23724	P23724	3	3	3	Proteasome subunit beta type-6	PRE7		1	3	3	3	17	17	17	26.871	241	241	0	13.885	0.45893	0.96853	15.248	4	0	Median	578420000	388650000	189770000				563	3052;15143;16123	True;True;True	3094;15392;16388	4816;24327;24328;25943	7779;39303;39304;39305;39306;42094	7779;39303;42094			0.638009	lightblue
Q12463	Q12463	2	2	2	tRNA (guanine(10)-N2)-methyltransferase	TRM11		1	2	2	2	7.4	7.4	7.4	50.072	433	433	0	13.251	0.46102	0.96887	18.129	3	1	Median	295400000	204620000	90787000				3005	1891;2190	True;True	1926;2227	3012;3013;3499	4757;4758;4759;5572	4759;5572			0.640596	lightblue
P53073	P53073	2	2	2	ER membrane protein complex subunit 4	EMC4		1	2	2	2	12.6	12.6	12.6	21.46	190	190	0	11.003	0.46009	0.96914	1.634	2	1	Median	209310000	138320000	70983000				2011	10540;11426	True;True	10711;11602	16935;18260	27363;29430	27363;29430			0.642653	lightblue
P32368	P32368	9	9	9	Phosphoinositide phosphatase SAC1	SAC1		1	9	9	9	19.1	19.1	19.1	71.124	623	623	0	82.591	0.46695	0.96928	7.8591	8	0	Median	3262600000	2172200000	1090400000				790	1729;3128;3509;4636;6075;8258;14064;16401;16402	True;True;True;True;True;True;True;True;True	1761;3170;3562;4701;6156;8371;14295;16668;16669	2790;2791;4919;5552;7326;7327;7328;9749;13305;22453;22454;26338;26339;26340	4406;4407;7962;9097;9098;12095;12096;12097;12098;16056;21740;21741;36153;36154;36155;42715;42716;42717	4407;7962;9098;12097;16056;21741;36153;42715;42717			0.643721	lightblue
Q04500	Q04500	5	5	5	U3 small nucleolar RNA-associated protein 14	UTP14		1	5	5	5	10.8	10.8	10.8	103.02	899	899	0	24.402	0.46177	0.97	5.0543	3	0	Median	819370000	547690000	271680000				2539	3949;10352;11896;12110;15052	True;True;True;True;True	4010;10518;12079;12297;15299	6200;6201;16594;18972;19317;24166	10207;10208;26778;26779;30513;31036;38985;38986	10207;26779;30513;31036;38985			0.649219	lightblue
P02309	P02309	2	2	2	Histone H4	HHF1		1	2	2	2	22.3	22.3	22.3	11.368	103	103	0	4.965	0.46282	0.9701	5.9226	3	0	Median	5780100000	3848400000	1931600000				68	12005;14848	True;True	12190;15093	19152;23868;23869;23870	30791;38507;38508;38509;38510;38511;38512;38513	30791;38511			0.649984	lightblue
P41056	P41056	6	6	1	60S ribosomal protein L33-B	RPL33B		1	6	6	1	72.9	72.9	15	12.168	107	107	0	26.024	0.45621	0.97017	16.989	12	0	Median	16736000000	11332000000	5404300000				1703	235;5215;6190;11797;12122;15829	True;True;True;True;True;True	240;241;5283;6271;11978;12309;16092	432;433;434;8228;9942;9943;9944;18804;18805;19332;19333;19334;25471	683;684;685;686;13580;16426;16427;16428;16429;16430;16431;16432;30260;30261;30262;31054;31055;31056;31057;31058;31059;31060;41310;41311;41312	685;13580;16427;30260;31054;41311			0.65052	lightblue
P40961	P40961	5	5	5	Prohibitin-1	PHB1		1	5	5	5	34.5	34.5	34.5	31.427	287	287	0	30.522	0.45894	0.97023	7.9435	4	0	Median	1100100000	747880000	352250000				1696	225;450;1798;8347;11461	True;True;True;True;True	230;464;1833;8461;11637	417;762;2891;2892;13478;18299	659;660;1209;4556;4557;4558;4559;4560;4561;22022;22023;29482	659;1209;4561;22023;29482			0.650979	lightblue
P53155	P53155	6	6	6	Uncharacterized protein YGL082W	YGL082W		1	6	6	6	19.2	19.2	19.2	43.321	381	381	0	44.888	0.45715	0.9704	13.987	3	0	Median	1094300000	681740000	412540000				2047	1879;9487;10409;10422;10765;15479	True;True;True;True;True;True	1914;9616;10578;10591;10936;15739	2996;15318;16717;16740;17349;24943	4732;24874;24875;27017;27018;27043;28037;40305	4732;24874;27018;27043;28037;40305			0.652281	lightblue
Q04951	Q04951	3	3	3	Probable family 17 glucosidase SCW10	SCW10		1	3	3	3	8.7	8.7	8.7	40.469	389	389	0	9.4472	0.46144	0.97041	1.6887	2	1	Median	670520000	452210000	218310000				2564	770;5200;6730	True;True;True	788;5268;6817	1269;8194;8195;8196;10690	1988;13522;13523;13524;17620	1988;13522;17620			0.652357	lightblue
P12754	P12754	4	4	4	Translation initiation factor eIF-2B subunit delta	GCD2		1	4	4	4	6.3	6.3	6.3	70.851	651	651	0	22.18	0.45532	0.97054	10.827	4	0	Median	386240000	270770000	115470000				317	4913;11049;11050;12022	True;True;True;True	4979;11222;11223;12208	7717;17737;17738;19188	12716;12717;28615;28616;28617;28618;30865	12716;28617;28618;30865			0.653353	lightblue
P06106	P06106	10	10	10	Protein MET17;O-acetylhomoserine sulfhydrylase;O-acetylserine sulfhydrylase	MET17		1	10	10	10	34.2	34.2	34.2	48.671	444	444	0	69.742	0.46001	0.97055	31.667	14	0	Median	40297000000	27631000000	12666000000				130	1202;2005;2042;5796;7932;9012;11737;14335;16274;16508	True;True;True;True;True;True;True;True;True;True	1231;2041;2079;5875;8045;9134;11917;14570;16540;16776	2002;3205;3206;3207;3286;3287;3288;9284;9285;12843;14614;18710;18711;18712;18713;18714;18715;23021;23022;23023;26149;26150;26487;26488	3147;3148;3149;5050;5051;5052;5053;5260;5261;5262;15386;15387;15388;15389;20998;20999;23767;23768;30114;30115;30116;30117;30118;30119;30120;30121;37093;37094;37095;37096;37097;42443;42444;42445;42932;42933	3149;5050;5262;15388;20998;23767;30117;37096;42445;42932			0.65343	lightblue
P47047	P47047	13	13	13	ATP-dependent RNA helicase DOB1	MTR4		1	13	13	13	17.1	17.1	17.1	122.05	1073	1073	0	66.839	0.45772	0.97068	12.887	9	0	Median	2519900000	1630400000	889480000				1846	709;1622;2186;4159;5297;9482;10396;10877;11486;11687;12681;13510;14850	True;True;True;True;True;True;True;True;True;True;True;True;True	725;1652;2223;4220;5365;9610;10565;11049;11662;11866;12881;13727;15095	1176;2611;3493;6510;8340;15311;16703;17506;17507;18337;18641;20179;20180;21469;23873;23874	1840;1841;4112;5563;10717;10718;13742;13743;24866;26999;28262;28263;29537;30018;32354;32355;32356;32357;34453;34454;38518;38519	1840;4112;5563;10717;13743;24866;26999;28263;29537;30018;32354;34454;38519			0.654426	lightblue
P20424	P20424	5	5	5	Signal recognition particle subunit SRP54	SRP54		1	5	5	5	14	14	14	59.624	541	541	0	11.498	0.46295	0.97072	50.693	5	3	Median	1142100000	559360000	582780000				466	2898;3887;9645;15224;15822	True;True;True;True;True	2939;3945;9789;15476;16085	4603;6102;15582;24453;25463	7458;10053;25264;25265;39494;41300	7458;10053;25264;39494;41300			0.654733	lightblue
P06367;P39516	P06367;P39516	5;4	5;4	5;4	40S ribosomal protein S14-A;40S ribosomal protein S14-B	RPS14A;RPS14B	;	2	5	5	5	57.7	57.7	57.7	14.536	137	137;138	0	59.321	0.4623	0.97074	8.4643	12	0	Median	32229000000	22062000000	10167000000				139	148;3937;4021;13131;15345	True;True;True;True;True	151;152;3997;3998;4082;13340;15600	291;292;293;294;295;296;6183;6184;6185;6186;6296;20848;20849;24744;24745;24746;24747	462;463;464;465;466;467;468;469;470;471;472;473;474;475;476;10185;10186;10187;10188;10189;10190;10364;33390;33391;33392;39983;39984;39985;39986;39987;39988;39989;39990;39991;39992;39993;39994	469;10187;10364;33390;39993	51;52	46;61	0.654886	lightblue
P05748	P05748	7	7	3	60S ribosomal protein L15-A	RPL15A		1	7	7	3	42.6	42.6	12.7	24.422	204	204	0	27.594	0.46492	0.97086	9.8055	10	0	Median	32348000000	22493000000	9854500000				118	480;4931;10737;11494;16259;16414;16415	True;True;True;True;True;True;True	494;4997;10908;11670;16524;16681;16682	837;838;839;7749;7750;17295;17296;17297;18352;26129;26130;26358;26359	1306;1307;1308;1309;12770;12771;12772;27940;27941;27942;27943;27944;27945;27946;27947;29565;42411;42412;42413;42414;42415;42416;42744;42745;42746;42747	1307;12770;27944;29565;42416;42744;42747			0.655807	lightblue
P40318	P40318	4	4	4	ERAD-associated E3 ubiquitin-protein ligase DOA10	SSM4		1	4	4	4	3.3	3.3	3.3	151.45	1319	1319	0	6.5672	0.47139	0.97091	8.6468	3	0	Median	181140000	108760000	72379000				1597	1291;5430;6686;10173	True;True;True;True	1321;5500;6772;10337	2152;8537;10626;16342	3416;14070;14071;17529;26395	3416;14071;17529;26395			0.65619	lightblue
P39076	P39076	12	12	12	T-complex protein 1 subunit beta	CCT2		1	12	12	12	35.5	35.5	35.5	57.203	527	527	0	106.08	0.46497	0.97094	11.27	12	0	Median	5558800000	3742300000	1816500000				1442	316;1126;1127;3964;6525;8220;8619;8990;12747;14356;15476;15604	True;True;True;True;True;True;True;True;True;True;True;True	325;1154;1155;4025;6606;8333;8736;9112;12949;14592;15736;15865	552;1867;1868;1869;6220;6221;10403;13255;13850;13851;14582;20288;23052;24937;25131	859;2912;2913;2914;2915;10235;10236;10237;17169;17170;17171;21665;22579;22580;22581;22582;23711;23712;32552;37143;37144;40285;40646;40647	859;2912;2915;10237;17169;21665;22581;23712;32552;37143;40285;40647			0.656421	lightblue
Q12029	Q12029	4	4	4	Probable mitochondrial transport protein FSF1	FSF1		1	4	4	4	13.1	13.1	13.1	35.414	327	327	0	10.66	0.46273	0.97126	8.3528	3	0	Median	1692100000	1209000000	483060000				2848	3974;5192;11293;15982	True;True;True;True	4035;5260;11468;16246	6234;8185;8186;18087;18088;25763	10258;13511;13512;29183;29184;29185;29186;41832	10258;13512;29185;41832			0.658878	lightblue
Q12271	Q12271	6	6	6	Polyphosphatidylinositol phosphatase INP53;SAC1-like phosphoinositide phosphatase;Phosphatidylinositol 4,5-bisphosphate 5-phosphatase	INP53		1	6	6	6	8.7	8.7	8.7	124.58	1107	1107	0	21.25	0.45743	0.97128	7.4942	5	0	Median	406420000	255460000	150960000				2936	1170;4520;9729;13180;14964;16313	True;True;True;True;True;True	1199;4583;9878;13389;15211;16579	1939;1940;7177;15692;20920;24047;26203	3033;3034;11877;25410;33511;33512;38801;38802;42525	3033;11877;25410;33511;38801;42525			0.659032	lightblue
P38713	P38713	8	8	8	Oxysterol-binding protein homolog 3	OSH3		1	8	8	8	12	12	12	113.76	996	996	0	25.601	0.45548	0.97131	9.7515	5	0	Median	678660000	400010000	278650000				1319	2405;4772;10305;12701;13392;13446;14272;14695	True;True;True;True;True;True;True;True	2442;4837;10471;12902;13604;13660;14507;14936	3798;3799;7536;16537;20208;20209;21273;21343;22926;23559	6068;6069;12448;26698;32400;32401;34101;34214;36940;37905;37906	6068;12448;26698;32401;34101;34214;36940;37906			0.659262	lightblue
P48164	P48164	12	7	7	40S ribosomal protein S7-B	RPS7B		1	12	7	7	64.2	42.6	42.6	21.634	190	190	0	30.999	0.46243	0.97136	23.902	11	0	Median	22254000000	14885000000	7368700000				1903	701;2540;2541;6576;8130;11270;11991;12127;12758;12759;13975;15383	True;False;False;True;False;True;False;False;True;True;True;True	717;2577;2578;6658;8243;11444;12176;12314;12960;12961;14204;15639;15640	1166;3981;3982;3983;3984;3985;3986;3987;3988;10464;13134;13135;18043;19127;19128;19129;19130;19341;19342;20307;20308;20309;20310;20311;22301;22302;24798;24799;24800	1823;6347;6348;6349;6350;6351;6352;6353;6354;6355;6356;6357;6358;6359;6360;6361;6362;6363;6364;6365;17262;17263;21481;21482;21483;21484;21485;29112;30747;30748;30749;30750;31067;31068;31069;32578;32579;32580;32581;32582;32583;32584;32585;35906;35907;35908;35909;35910;35911;40066;40067;40068;40069;40070	1823;6347;6358;17262;21483;29112;30747;31067;32578;32583;35909;40067	212	129	0.659646	lightblue
P00330	P00330	17	17	12	Alcohol dehydrogenase 1	ADH1		1	17	17	12	73.6	73.6	48.9	36.849	348	348	0	194.02	0.46027	0.97148	24.87	82	0	Median	186990000000	125890000000	61107000000				32	721;722;737;1024;1286;1889;1913;2900;5404;5601;5602;6287;8832;12211;12765;15887;16596	True;True;True;True;True;True;True;True;True;True;True;True;True;True;True;True;True	738;739;740;755;1051;1316;1924;1948;2941;5474;5674;5675;6368;8952;8953;12400;12967;16150;16864	1196;1197;1198;1199;1200;1201;1202;1203;1222;1657;1658;1659;2142;2143;2144;2145;2146;3009;3044;3045;3046;3047;3048;3049;3050;3051;3052;3053;3054;4605;4606;4607;4608;8497;8498;8499;8500;8501;8502;8503;8919;8920;8921;8922;8923;8924;8925;8926;8927;8928;8929;8930;8931;8932;10067;14275;14276;14277;14278;14279;14280;14281;14282;14283;14284;14285;14286;14287;14288;14289;14290;14291;14292;14293;14294;142…	1867;1868;1869;1870;1871;1872;1873;1874;1875;1876;1877;1878;1879;1908;1909;1910;1911;1912;1913;1914;1915;2587;2588;2589;3403;3404;3405;3406;3407;3408;3409;3410;4753;4806;4807;4808;4809;4810;4811;4812;4813;4814;4815;4816;4817;4818;4819;4820;4821;4822;4823;4824;4825;4826;7460;7461;7462;7463;7464;7465;7466;13999;14000;14001;14002;14003;14004;14005;14006;14007;14008;14009;14010;14011;14012;14013;1401…	1870;1873;1913;2587;3403;4753;4808;7464;14010;14749;14758;16640;23282;31272;32597;41431;43112	2;3	76;194	0.660569	lightblue
Q04279	Q04279	9	9	9	Eisosome protein SEG1	SEG1		1	9	9	9	14.9	14.9	14.9	105.87	960	960	0	75.514	0.45736	0.97203	11.987	8	0	Median	1049200000	707050000	342110000				2508	3617;5351;7319;10283;10637;11715;14104;16380;16381	True;True;True;True;True;True;True;True;True	3672;5420;7412;10449;10808;11895;14337;16647;16648	5696;8414;11742;16504;17091;18684;22604;26309;26310	9317;13844;19325;26651;26652;27577;27578;30080;36434;42672;42673	9317;13844;19325;26652;27578;30080;36434;42672;42673			0.664802	lightblue
Q00955;P32874	Q00955	46;2	46;2	46;2	Acetyl-CoA carboxylase;Biotin carboxylase	ACC1		2	46	46	46	26.7	26.7	26.7	250.35	2233	2233;2273	0	202.78	0.46032	0.97205	14.096	56	0	Median	38741000000	24153000000	14589000000				2292	239;276;530;2020;3635;3805;4119;4590;4688;4934;5042;5078;5474;5717;5718;6321;6378;6524;6804;6900;7023;7380;8084;8127;8128;8179;8340;8531;8545;9266;9743;11409;11811;11931;11965;12037;12406;12831;12902;13932;14056;14950;15570;15681;16360;16603	True;True;True;True;True;True;True;True;True;True;True;True;True;True;True;True;True;True;True;True;True;True;True;True;True;True;True;True;True;True;True;True;True;True;True;True;True;True;True;True;True;True;True;True;True;True	245;246;285;544;2056;3690;3862;4180;4654;4753;5000;5108;5146;5544;5795;5796;6402;6459;6605;6892;6989;7112;7473;8197;8240;8241;8292;8454;8647;8661;9389;9893;9894;11585;11992;12114;12150;12223;12601;13036;13107;14161;14287;15197;15831;15942;16626;16871	439;440;441;497;498;908;3226;3227;5720;5721;5996;5997;6454;7262;7263;7399;7400;7754;7899;7953;7954;7955;8623;9157;9158;9159;10122;10200;10402;10796;10797;10798;11013;11199;11200;11842;13074;13075;13130;13131;13132;13196;13197;13466;13740;13758;13759;14988;15711;15712;15713;18236;18237;18829;19019;19020;19021;19098;19213;19214;19778;20434;20435;20540;22237;22440;24028;25089;25260;25261;26275;26628	692;693;694;695;776;777;778;1411;1412;5080;5081;5082;5083;9352;9353;9905;9906;9907;10628;12003;12004;12005;12225;12226;12227;12228;12229;12779;12780;13003;13004;13005;13092;13093;13094;13095;14205;15193;15194;15195;15196;15197;16734;16735;16736;16847;16848;17167;17168;17771;17772;17773;17774;17775;18098;18398;18399;18400;19460;21397;21398;21399;21477;21478;21479;21570;21571;21572;22002;22003;2242…	695;777;1411;5082;9352;9905;10628;12003;12228;12780;13005;13094;14205;15193;15196;16734;16848;17167;17773;18098;18399;19460;21398;21477;21478;21572;22003;22420;22451;24355;25441;29399;30298;30582;30708;30900;31757;32780;32933;35804;36130;38772;40588;40860;42625;43147	224;225	345;570	0.664957	lightblue
P15179	P15179	5	5	5	Aspartate--tRNA ligase, mitochondrial	MSD1		1	5	5	5	10.2	10.2	10.2	75.46	658	658	0	7.751	0.46915	0.97206	44.992	3	0	Median	372130000	223970000	148160000				361	2270;6403;7041;7645;13177	True;True;True;True;True	2307;6484;7130;7744;13386	3621;10232;11223;12287;20916;20917	5766;16895;18434;20126;33505;33506	5766;16895;18434;20126;33506			0.665034	lightblue
P36016	P36016	10	10	10	Heat shock protein 70 homolog LHS1	LHS1		1	10	10	10	17.3	17.3	17.3	99.57	881	881	0	35.596	0.46017	0.97212	13.599	8	0	Median	1101600000	698050000	403500000				1064	501;690;2254;3249;4546;5515;10707;12862;13246;14200	True;True;True;True;True;True;True;True;True;True	515;705;2291;3296;4610;5586;10878;13067;13455;14434	865;866;1148;3593;3594;5179;7210;7211;8689;17191;20480;21031;22807	1345;1346;1347;1797;1798;5724;5725;8523;11919;11920;14327;27737;27738;32849;33683;36759	1346;1797;5725;8523;11919;14327;27737;32849;33683;36759			0.665496	lightblue
P32527	P32527	15	15	15	Zuotin	ZUO1		1	15	15	15	47.6	47.6	47.6	49.019	433	433	0	137.64	0.46553	0.9722	10.98	16	0	Median	20353000000	13848000000	6505100000				844	266;1094;2671;5537;7333;7708;8848;9252;9537;11489;11666;13758;14180;14464;14762	True;True;True;True;True;True;True;True;True;True;True;True;True;True;True	274;1122;2711;5608;7426;7808;8969;9375;9670;11665;11844;13981;14414;14702;15005	484;1757;1758;4230;8737;11764;11765;12385;14354;14955;14956;14957;15387;18343;18344;18599;18600;18601;18602;21960;22777;22778;23211;23731;23732	760;761;2736;2737;2738;2739;6790;6791;6792;14418;19358;19359;19360;19361;20258;20259;23386;24304;24305;24306;24307;24308;24309;24993;29551;29552;29553;29554;29944;29945;29946;29947;29948;29949;35306;35307;35308;36710;36711;37383;37384;38257;38258;38259;38260;38261	761;2736;6790;14418;19361;20259;23386;24304;24993;29552;29948;35307;36710;37383;38258			0.666113	lightblue
P43588	P43588	4	4	4	Ubiquitin carboxyl-terminal hydrolase RPN11	RPN11		1	4	4	4	15.4	15.4	15.4	34.398	306	306	0	4.5164	0.46262	0.97221	4.3341	3	0	Median	430140000	282180000	147960000				1775	3756;3984;9639;12515	True;True;True;True	3811;4045;9782;12713	5923;6247;15560;19947	9802;10281;25234;25235;32021	9802;10281;25235;32021			0.66619	lightblue
Q92317	Q92317	4	4	4	Negative cofactor 2 complex subunit beta	NCB2		1	4	4	4	52.7	52.7	52.7	16.65	146	146	0	14.865	0.46914	0.97224	20.027	4	0	Median	275530000	181650000	93881000				3069	313;575;1490;9580	True;True;True;True	322;590;1520;9718	548;972;2425;2426;15474;15475	854;1498;3823;3824;3825;3826;25115;25116;25117	854;1498;3826;25116			0.666421	lightblue
P19146;P11076	P19146;P11076	3;3	3;3	3;3	ADP-ribosylation factor 2;ADP-ribosylation factor 1	ARF2;ARF1	;	2	3	3	3	27.6	27.6	27.6	20.657	181	181;181	0	14.511	0.45931	0.97245	9.5311	4	0	Median	1521700000	1007200000	514490000				288	3536;8227;11090	True;True;True	3590;8340;11263	5593;13265;13266;17793	9165;21678;21679;21680;21681;21682;28705;28706	9165;21682;28706			0.668041	lightblue
P38912	P38912	5	5	5	Eukaryotic translation initiation factor 1A	TIF11		1	5	5	5	32.7	32.7	32.7	17.435	153	153	0	37.954	0.46491	0.9725	7.8316	9	0	Median	9681300000	6592000000	3089300000				1405	2879;9616;9932;9933;16494	True;True;True;True;True	2920;9758;10092;10093;16762	4569;15529;15530;15990;15991;15992;15993;26466;26467	7408;7409;25191;25192;25193;25194;25838;25839;25840;25841;42899;42900;42901	7408;25194;25839;25840;42901			0.668427	lightblue
Q04031	Q04031	4	4	4	Ribosomal RNA-processing protein 17	RRP17		1	4	4	4	18.3	18.3	18.3	27.974	235	235	0	5.7648	0.45731	0.97256	107.8	4	2	Median	1502700000	465440000	1037300000				2482	2364;3860;4551;7279	True;True;True;True	2401;3917;4615;7372	3742;6065;6066;7216;11681	5978;5979;9998;9999;11929;19227	5979;9999;11929;19227			0.66889	lightblue
P38989	P38989	3	3	3	Structural maintenance of chromosomes protein 2	SMC2		1	3	3	3	3.6	3.6	3.6	133.93	1170	1170	0	4.6343	0.46304	0.97258	14.153	3	1	Median	142310000	92282000	50025000				1423	597;3579;8874	True;True;True	612;3633;8995	1006;5647;14392	1556;9239;23435	1556;9239;23435			0.669044	lightblue
Q04067	Q04067	5	5	5	Eukaryotic translation initiation factor 3 subunit G	TIF35		1	5	5	5	36.5	36.5	36.5	30.501	274	274	0	83.97	0.462	0.97258	9.7548	8	0	Median	5212300000	3482100000	1730100000				2486	5507;12489;12490;14051;14150	True;True;True;True;True	5578;12687;12688;14282;14383	8679;19912;19913;19914;22434;22435;22671;22672;22673	14315;31963;31964;31965;31966;31967;31968;36120;36121;36122;36123;36542;36543;36544;36545;36546;36547;36548;36549;36550	14315;31964;31967;36123;36548			0.669044	lightblue
P21304	P21304	15	15	15	Periodic tryptophan protein 1	PWP1		1	15	15	15	42.2	42.2	42.2	63.803	576	576	0	119.38	0.45666	0.97311	20.66	17	0	Median	4296400000	2938900000	1357500000				489	282;371;1053;2231;2557;4178;4494;4995;8450;9344;9352;12431;14037;15240;16270	True;True;True;True;True;True;True;True;True;True;True;True;True;True;True	291;383;1080;2268;2594;4239;4557;5061;8565;9467;9475;12626;14266;14267;15492;16536	504;505;646;647;1706;1707;3552;4008;4009;6591;6592;7148;7836;7837;13629;15105;15117;19813;19814;22413;22414;22415;24481;26145	786;787;788;789;1039;1040;1041;2654;2655;2656;5650;6397;6398;10838;10839;10840;11838;12915;12916;12917;22269;24539;24556;31816;31817;31818;31819;36091;36092;36093;39533;39534;42437	787;1041;2654;5650;6397;10838;11838;12916;22269;24539;24556;31817;36092;39534;42437	112	292	0.67314	lightblue
P53254	P53254	17	17	17	U3 small nucleolar RNA-associated protein 22	UTP22		1	17	17	17	18.9	18.9	18.9	140.48	1237	1237	0	78.337	0.45656	0.97321	10.121	10	0	Median	2768100000	1865400000	902700000				2090	335;2604;3747;5359;7070;8438;8884;9006;9369;9468;10076;10231;12308;12509;12829;15767;16352	True;True;True;True;True;True;True;True;True;True;True;True;True;True;True;True;True	345;2641;3802;5428;7159;8553;9005;9128;9492;9595;10239;10396;12503;12707;13034;16030;16618	580;4097;4098;5912;8424;8425;11281;13614;14405;14603;15140;15281;16188;16189;16424;19631;19939;20432;25378;25379;26264	912;6565;6566;9785;13862;13863;18519;22247;23456;23746;24591;24803;26156;26157;26527;31528;32009;32776;41041;41042;41043;42610;42611	912;6565;9785;13863;18519;22247;23456;23746;24591;24803;26156;26527;31528;32009;32776;41042;42611			0.673913	lightblue
Q05924	Q05924	2	2	2	Phosphatase DCR2	DCR2		1	2	2	2	5.5	5.5	5.5	66.463	578	578	0.0085752	0.50269	0.46195	0.97334	20.623	2	1	Median	145320000	93883000	51433000				2607	4830;16356	True;True	4896;16622	7609;26270	12559;42620	12559;42620			0.674919	lightblue
P38788	P38788	19	19	19	Ribosome-associated complex subunit SSZ1	SSZ1		1	19	19	19	49.3	49.3	49.3	58.237	538	538	0	140.34	0.4622	0.97341	8.8882	26	0	Median	23637000000	15923000000	7714800000				1353	211;1276;1679;2768;4956;5005;5006;7582;7834;8677;9209;9212;9409;9829;9942;13394;14240;15206;15207	True;True;True;True;True;True;True;True;True;True;True;True;True;True;True;True;True;True;True	216;1306;1709;2808;5022;5071;5072;7679;7943;8796;9332;9335;9532;9988;10102;13606;13607;14475;15457;15458	401;402;2126;2693;2694;4418;7785;7786;7787;7849;7850;7851;7852;12173;12674;13963;14891;14892;14895;15195;15847;16004;21275;21276;22883;24425;24426;24427;24428;24429;24430	632;633;634;635;3378;3379;4249;4250;4251;4252;7167;12834;12835;12836;12837;12838;12839;12840;12934;12935;12936;12937;12938;12939;12940;19962;20692;22772;22773;24192;24193;24194;24195;24196;24197;24198;24199;24203;24204;24674;24675;25634;25635;25857;25858;34104;34105;34106;34107;34108;36878;36879;39458;39459;39460;39461;39462;39463;39464;39465	634;3379;4249;7167;12839;12938;12940;19962;20692;22773;24196;24203;24675;25635;25857;34105;36878;39461;39464			0.675461	lightblue
P40553	P40553	5	5	5	Peroxiredoxin DOT5	DOT5		1	5	5	5	38.1	38.1	38.1	24.119	215	215	0	24.981	0.46261	0.97348	18.873	4	0	Median	1952300000	520630000	1431600000				1673	5894;6880;7906;7907;16129	True;True;True;True;True	5973;6969;8018;8019;16394	9432;10973;12802;12803;25952	15605;15606;15607;18037;20926;20927;42114	15607;18037;20926;20927;42114			0.676003	lightblue
P32335	P32335	3	3	3	Protein MSS51, mitochondrial	MSS51		1	3	3	3	11	11	11	50.88	436	436	0	4.3101	0.46434	0.97352	17.226	4	0	Median	1546700000	1071500000	475190000				776	1880;2075;13587	True;True;True	1915;2112;13806	2997;3334;3335;21587	4733;5322;5323;34638	4733;5323;34638			0.676313	lightblue
Q07623	Q07623	5	5	5	Nucleolar protein 6	NOP6		1	5	5	5	32.4	32.4	32.4	25.216	225	225	0	24.765	0.46579	0.97353	9.8124	6	0	Median	1616100000	1052100000	564040000				2732	3681;3682;5147;10649;14678	True;True;True;True;True	3736;3737;5215;10820;14919	5819;5820;5821;8126;17111;17112;17113;23536	9631;9632;9633;9634;9635;9636;13421;27609;27610;27611;27612;37876;37877	9634;9635;13421;27612;37876			0.67639	lightblue
Q03281	Q03281	7	7	7	Inner nuclear membrane protein HEH2	HEH2		1	7	7	7	13.7	13.7	13.7	76.376	663	663	0	27.898	0.45813	0.97363	14.725	3	0	Median	647040000	426610000	220420000				2405	1086;1087;3449;5458;6838;9846;15731	True;True;True;True;True;True;True	1114;1115;3500;5528;6926;10005;15994	1748;1749;5459;8596;10850;15872;25333;25334	2724;2725;2726;8949;14163;17855;25671;40972;40973	2724;2725;8949;14163;17855;25671;40973			0.677165	lightblue
P54114	P54114	8	8	3	Aldehyde dehydrogenase [NAD(P)+] 2	ALD3		1	8	8	3	23.7	23.7	9.3	55.385	506	506	0	55.782	0.45796	0.97364	18.944	4	0	Median	757700000	341510000	416190000				2239	73;361;4107;5672;7900;10983;11414;15211	True;True;True;True;True;True;True;True	74;373;4168;5749;8012;11156;11590;15462	119;625;6434;9089;12793;12794;17652;18242;24434	190;991;10588;10589;15085;15086;20915;20916;28487;29405;39469	190;991;10588;15086;20915;28487;29405;39469			0.677242	lightblue
P38845	P38845	16	16	16	Cruciform DNA-recognizing protein 1;CRP1 short N-terminal subpeptide;CRP1 short C-terminal subpeptide	CRP1		1	16	16	16	53.8	53.8	53.8	51.115	465	465	0	139.51	0.46101	0.97375	19.833	13	0	Median	5850100000	3742200000	2107900000				1382	517;1585;2723;2956;3036;3991;5324;7248;7630;7631;7901;8830;11530;13067;13137;15118	True;True;True;True;True;True;True;True;True;True;True;True;True;True;True;True	531;1615;2763;2997;3077;4052;5393;7340;7729;7730;8013;8950;11706;13276;13346;15366	888;889;2566;4305;4683;4794;6257;8377;8378;11632;12257;12258;12259;12795;12796;14272;14273;18396;20761;20762;20856;24295	1376;1377;1378;1379;4041;6912;6913;6914;6915;7573;7574;7747;10296;13789;13790;19151;19152;20079;20080;20081;20082;20917;20918;23262;23263;29634;33252;33253;33404;33405;39259;39260	1376;4041;6914;7573;7747;10296;13789;19151;20079;20082;20918;23263;29634;33253;33405;39260			0.678095	lightblue
Q12008	Q12008	5	5	4	Phosphoglycerate mutase 2	GPM2		1	5	5	4	20.6	20.6	17.7	36.073	311	311	0	16.83	0.46564	0.97375	22.36	3	0	Median	1073000000	734020000	339010000				2840	3683;4876;6498;8465;10717	True;True;True;True;True	3738;4942;6579;8580;10888	5822;5823;7672;10366;13649;17263;17264	9637;9638;12653;17110;22295;27886;27887;27888;27889	9637;12653;17110;22295;27888			0.678095	lightblue
Q08287	Q08287	7	7	7	60S ribosome subunit biogenesis protein NOP8	NOP8		1	7	7	7	22.1	22.1	22.1	56.965	484	484	0	20.476	0.46184	0.97389	21.33	6	0	Median	619890000	388810000	231080000				2782	2241;2482;3190;4052;4379;10470;15011	True;True;True;True;True;True;True	2278;2519;3237;4113;4441;10639;15258	3564;3565;3912;5090;6348;6998;16800;24113	5667;5668;5669;6234;8379;10455;10456;11605;27127;27128;38900	5668;6234;8379;10455;11605;27127;38900			0.67918	lightblue
Q02199	Q02199	2	2	2	Nucleoporin NUP49/NSP49	NUP49		1	2	2	2	10.2	10.2	10.2	49.142	472	472	0	19.78	0.40566	0.9742	17.625	3	1	Plateau	288870000	182070000	106800000				2317	155;12910	True;True	159;13115	309;310;20551	492;493;494;32953	494;32953			0.681585	lightblue
P33338	P33338	9	9	9	Protein SLA2	SLA2		1	9	9	9	19.9	19.9	19.9	108.91	968	968	0	110.42	0.46149	0.97428	12.162	9	0	Median	2580000000	1742600000	837410000				968	881;1217;2055;2255;2563;3956;8428;8853;16463	True;True;True;True;True;True;True;True;True	904;1246;2092;2292;2600;4017;8542;8974;16730	1434;1435;2023;2024;2025;3305;3595;4020;4021;6211;13597;13598;14360;14361;26420	2239;2240;3177;3178;3179;3180;5282;5726;6413;6414;10225;22217;22218;22219;22220;23394;23395;42833	2240;3177;5282;5726;6414;10225;22218;23395;42833			0.682207	lightblue
P38624	P38624	5	5	5	Proteasome subunit beta type-1	PRE3		1	5	5	5	27	27	27	23.547	215	215	0	24.643	0.45888	0.97431	12.342	3	0	Median	894250000	592710000	301540000				1293	2162;2952;5041;8857;10242	True;True;True;True;True	2199;2993;5107;8978;10408	3458;4677;7898;14365;14366;16452	5498;7566;13002;23400;23401;23402;26578;26579	5498;7566;13002;23401;26579			0.682439	lightblue
Q02795	Q02795	5	5	5	Dolichyl-diphosphooligosaccharide--protein glycosyltransferase subunit SWP1	SWP1		1	5	5	5	19.9	19.9	19.9	31.653	286	286	0	11.85	0.46335	0.97446	14.336	5	3	Median	1816700000	1202700000	613990000				2353	1059;4578;7971;10281;16561	True;True;True;True;True	1086;4642;8084;10447;16829	1714;7246;12926;12927;16502;26562	2667;11978;21181;21182;21183;26649;43047	2667;11978;21183;26649;43047			0.683605	lightblue
P40006	P40006	3	3	3	Increased recombination centers protein 22	IRC22		1	3	3	3	5.8	5.8	5.8	24.992	225	225	0	2.658	0.46731	0.97455	6.2673	3	1	Median	1342800000	857690000	485120000				1527	7724;7725;15017	True;True;True	7824;7825;15264	12405;12406;12407;24119	20286;20287;20288;20289;38907	20286;20289;38907			0.684304	lightblue
Q05021	Q05021	3	3	3	Transcription initiation factor TFIID subunit 7	TAF7		1	3	3	3	5.6	5.6	5.6	67.555	590	590	0	5.7887	0.46447	0.97463	36.868	3	2	Median	474350000	306580000	167770000				2568	10617;11025;15862	True;True;True	10788;11198;16125	17065;17702;25514	27545;28562;41374	27545;28562;41374			0.684926	lightblue
P53271	P53271	2	2	2	Conserved oligomeric Golgi complex subunit 2	COG2		1	2	2	2	12.2	12.2	12.2	30.325	262	262	0	7.6218	0.46019	0.97479	11.28	2	0	Median	203780000	139320000	64456000				2098	3378;16557	True;True	3427;16825	5366;26554	8806;43038;43039	8806;43039			0.68617	lightblue
P20484	P20484	4	4	4	Protein MAK11	MAK11		1	4	4	4	16.2	16.2	16.2	47.29	414	414	0	15.146	0.47067	0.97481	2.527	3	0	Median	739810000	492450000	247370000				475	3750;7077;11110;16066	True;True;True;True	3805;7166;11284;16331	5915;11290;17822;25872	9788;9789;18530;18531;28750;41985;41986	9789;18531;28750;41985			0.686325	lightblue
P40066	P40066	2	2	2	Nucleoporin GLE2	GLE2		1	2	2	2	11.5	11.5	11.5	40.522	365	365	0	13.887	0.4631	0.97486	3.332	2	0	Median	427110000	305140000	121980000				1557	9368;12521	True;True	9491;12719	15139;19954	24589;24590;32034	24590;32034			0.686714	lightblue
P40312	P40312	4	4	4	Cytochrome b5	CYB5		1	4	4	4	70.8	70.8	70.8	13.297	120	120	0	9.4448	0.46225	0.97509	31.787	4	3	Median	1966000000	1425600000	540380000				1596	1591;5305;15755;15976	True;True;True;True	1621;5373;16018;16240	2572;8349;25365;25754	4050;13755;13756;41018;41813;41814;41815	4050;13755;41018;41815			0.688504	lightblue
Q06505	Q06505	6	6	6	Transcription factor SPN1	SPN1		1	6	6	6	21.5	21.5	21.5	46.082	410	410	0	37.312	0.46676	0.97522	14.581	8	0	Median	2067500000	1385300000	682160000				2669	2881;9964;11810;11822;12888;15870	True;True;True;True;True;True	2922;10125;11991;12005;13093;16133	4571;4572;16038;18827;18828;18850;20524;25528	7412;7413;7414;25911;25912;30294;30295;30296;30297;30340;32908;32909;41402	7414;25911;30297;30340;32908;41402			0.689517	lightblue
Q3E7Y3;P0C0W1	Q3E7Y3;P0C0W1	4;4	4;4	4;4	40S ribosomal protein S22-B;40S ribosomal protein S22-A	RPS22B;RPS22A	;	2	4	4	4	43.8	43.8	43.8	14.626	130	130;130	0	51.191	0.46688	0.97529	3.7369	8	0	Median	14490000000	9669200000	4821100000				239	1327;5810;7073;14575	True;True;True;True	1357;5889;7162;14815	2203;2204;9302;11285;11286;23373;23374;23375;23376;23377;23378;23379	3491;3492;3493;3494;15415;15416;18524;18525;18526;37625;37626;37627;37628;37629;37630;37631;37632;37633;37634;37635;37636;37637;37638;37639;37640;37641;37642;37643;37644;37645	3494;15415;18525;37644			0.690062	lightblue
P32445	P32445	4	4	4	Single-stranded DNA-binding protein RIM1, mitochondrial	RIM1		1	4	4	4	51.9	51.9	51.9	15.386	135	135	0	24.284	0.45766	0.97541	4.5565	7	0	Median	2397800000	1602900000	794870000				801	4916;5561;7447;9728	True;True;True;True	4982;5632;7540;9877	7720;7721;7722;7723;7724;7725;7726;7727;7728;7729;8767;8768;11934;15691	12720;12721;12722;12723;12724;12725;12726;12727;12728;12729;12730;12731;12732;12733;14456;14457;14458;19576;19577;25409	12720;14458;19577;25409			0.690997	lightblue
P37291	P37291	17	17	17	Serine hydroxymethyltransferase, cytosolic	SHM2		1	17	17	17	50.1	50.1	50.1	52.218	469	469	0	93.489	0.46596	0.97543	33.065	18	0	Median	13403000000	8303700000	5099400000				1148	532;533;596;1317;3273;4184;5576;5950;6649;6817;8429;8430;9818;15014;15015;15470;16585	True;True;True;True;True;True;True;True;True;True;True;True;True;True;True;True;True	546;547;611;1347;3320;4245;5648;6030;6735;6905;8543;8544;9977;15261;15262;15729;16853	910;911;912;1005;2191;5212;6601;8818;8819;9516;9517;9518;9519;9520;9521;9522;9523;10566;10567;10817;10818;13599;13600;13601;13602;15833;24116;24117;24929;26592	1414;1415;1416;1417;1555;3474;8569;10857;10858;14548;14549;14550;14551;15727;15728;15729;15730;15731;15732;15733;15734;17421;17422;17423;17805;17806;17807;17808;22221;22222;22223;22224;22225;25613;25614;38903;38904;38905;40273;40274;43090	1414;1417;1555;3474;8569;10858;14551;15730;17421;17805;22223;22225;25614;38903;38904;40273;43090			0.691153	lightblue
P32497	P32497	9	9	9	Eukaryotic translation initiation factor 3 subunit C	NIP1		1	9	9	9	14.5	14.5	14.5	93.203	812	812	0	106.47	0.46505	0.97546	9.4154	12	0	Median	6140000000	4228100000	1911900000				834	1590;2232;4709;4953;6611;8491;14137;14886;15851	True;True;True;True;True;True;True;True;True	1620;2269;4774;5019;6696;8606;14370;15132;16114	2571;3553;3554;7435;7781;7782;10516;10517;13679;22654;23937;25499;25500	4048;4049;5651;5652;5653;12287;12288;12829;12830;12831;17339;17340;17341;17342;17343;17344;22338;22339;36516;36517;38621;41352;41353;41354;41355;41356	4048;5651;12287;12829;17340;22338;36517;38621;41353			0.691387	lightblue
P12684	P12684	5	3	3	3-hydroxy-3-methylglutaryl-coenzyme A reductase 2	HMG2		1	5	3	3	7.2	4.6	4.6	115.69	1045	1045	0	16.19	0.46659	0.97549	8.5248	2	2	Median	141770000	100290000	41481000				310	464;7572;8835;10401;12245	False;False;True;True;True	478;7669;8956;10570;12434	817;12162;14337;16708;19512	1277;1278;19946;23358;27005;27006;31334	1277;19946;23358;27005;31334			0.69162	lightblue
P38932	P38932	4	4	4	Vacuolar protein sorting-associated protein 45	VPS45		1	4	4	4	9.2	9.2	9.2	67.017	577	577	0	14.905	0.46533	0.97566	35.833	5	3	Median	349280000	222830000	126450000				1411	3177;9337;9662;14537	True;True;True;True	3223;9460;9806;14776	5050;5051;15095;15602;23311	8322;8323;8324;24524;25291;37539	8323;24524;25291;37539			0.692946	lightblue
P34160	P34160	2	2	2	Nuclear cap-binding protein complex subunit 1	STO1		1	2	2	2	3.7	3.7	3.7	100.02	861	861	0	5.9103	0.46187	0.97573	10.971	3	0	Median	767060000	524750000	242310000				999	3531;9915	True;True	3585;10075	5586;15969;15970	9156;9157;25814;25815;25816	9157;25816			0.693492	lightblue
Q00816	Q00816	6	6	6	Resistance to glucose repression protein 1	REG1		1	6	6	6	8.9	8.9	8.9	112.61	1014	1014	0	8.1575	0.46985	0.97574	7.0657	5	0	Median	467880000	361980000	105900000				2291	1486;1820;3828;5059;11633;13547	True;True;True;True;True;True	1516;1855;3885;5126;11811;13766	2421;2919;2920;6025;7923;18542;21527	3818;3819;4600;4601;4602;9940;13048;29866;34554	3819;4602;9940;13048;29866;34554			0.69357	lightblue
P38249	P38249	39	39	39	Eukaryotic translation initiation factor 3 subunit A	RPG1		1	39	39	39	48	48	48	110.34	964	964	0	217.15	0.46783	0.97616	17.4	41	0	Median	29636000000	18837000000	10799000000				1241	43;247;822;2191;2867;3529;3530;3830;3831;4002;4083;4084;4543;4544;4801;5146;6074;7687;7939;8077;8116;8519;8876;8877;9408;9583;10252;10374;11444;11469;11576;11641;11663;11664;12432;12850;12932;13557;15107	True;True;True;True;True;True;True;True;True;True;True;True;True;True;True;True;True;True;True;True;True;True;True;True;True;True;True;True;True;True;True;True;True;True;True;True;True;True;True	44;254;255;840;2228;2908;3583;3584;3887;3888;4063;4144;4145;4607;4608;4866;5214;6155;7786;8052;8190;8229;8634;8997;8998;9531;9721;10418;10541;10542;11620;11645;11754;11819;11841;11842;12627;13055;13137;13776;15355	76;77;452;453;1344;1345;3500;3501;4553;5584;5585;6027;6028;6269;6394;6395;7206;7207;7208;7567;8124;8125;9747;9748;12353;12854;12855;13060;13061;13062;13115;13713;14394;14395;14396;15193;15194;15478;16465;16466;16627;16628;18280;18310;18465;18552;18553;18554;18595;18596;19815;19816;20463;20576;20577;20578;21541;21542;24274	117;118;707;708;2102;2103;2104;2105;5573;5574;5575;7384;7385;9152;9153;9154;9155;9943;9944;9945;10316;10531;10532;10533;11915;11916;11917;12489;13417;13418;13419;13420;16054;16055;20218;21019;21020;21021;21022;21023;21374;21375;21376;21377;21378;21379;21457;22383;22384;23437;23438;23439;23440;23441;24670;24671;24672;24673;25120;26595;26596;26597;26827;26828;26829;29456;29457;29496;29497;29749;297…	118;708;2104;5575;7385;9152;9155;9943;9945;10316;10532;10533;11915;11917;12489;13419;16055;20218;21022;21378;21457;22383;23437;23441;24673;25120;26597;26829;29456;29497;29750;29879;29940;29941;31820;32821;32990;34572;39213	171;172;173	672;772;780	0.696849	lightblue
Q12480	Q12480	7	7	7	Probable electron transfer flavoprotein subunit alpha, mitochondrial	AIM45		1	7	7	7	30.2	30.2	30.2	36.802	344	344	0	31.76	0.47246	0.97618	13.336	6	0	Median	1827900000	1187300000	640600000				3009	1755;5095;7050;8048;9065;12078;12469	True;True;True;True;True;True;True	1788;5163;7139;8161;9187;12265;12666	2829;7977;11235;13021;13022;14686;19271;19883;19884	4470;13123;13124;18454;21315;21316;23866;30980;31919;31920;31921	4470;13123;18454;21315;23866;30980;31919			0.697005	lightblue
P47155	P47155	2	2	2	Protein ILM1	ILM1		1	2	2	2	24.6	24.6	24.6	23.644	203	203	0	63.661	0.4626	0.9763	11.832	3	0	Median	557300000	386630000	170670000				1888	11924;13948	True;True	12107;14177	19011;22257;22258	30571;35830;35831;35832	30571;35830			0.697942	lightblue
P40327	P40327	10	10	10	26S protease regulatory subunit 4 homolog	RPT2		1	10	10	10	38	38	38	48.828	437	437	0	116.81	0.46484	0.97631	14.806	9	0	Median	4897700000	3216400000	1681400000				1599	3412;3898;5604;6219;6515;9663;10254;13178;14367;14941	True;True;True;True;True;True;True;True;True;True	3461;3957;5677;6300;6596;9807;10420;13387;14604;15188	5407;5408;6127;6128;8935;9982;10390;15603;16468;20918;23069;23070;23071;24018;24019	8867;8868;8869;10092;10093;10094;10095;10096;14775;14776;16497;17150;25292;26599;26600;33507;33508;37170;37171;37172;38755;38756;38757;38758;38759;38760;38761	8867;10094;14775;16497;17150;25292;26600;33507;37171;38757			0.698021	lightblue
P0CX38;P0CX37	P0CX38;P0CX37	14;14	14;14	14;14	40S ribosomal protein S6-B;40S ribosomal protein S6-A	RPS6B;RPS6A	;	2	14	14	14	63.1	63.1	63.1	26.996	236	236;236	0	81.178	0.46431	0.97632	13.001	29	0	Median	49598000000	33611000000	15987000000				256	2796;2797;6765;7306;7493;8745;9597;10772;11194;11215;11812;13967;15668;15669	True;True;True;True;True;True;True;True;True;True;True;True;True;True	2836;2837;6852;7399;7588;8865;9736;10943;11368;11389;11993;14196;15929;15930	4459;4460;4461;4462;10742;10743;11717;11718;12031;12032;14056;14057;14058;15500;15501;17357;17358;17359;17360;17361;17362;17931;17956;17957;17958;17959;18830;18831;18832;18833;22286;22287;22288;22289;22290;22291;25238;25239;25240;25241	7235;7236;7237;7238;7239;7240;17695;17696;17697;19288;19289;19290;19755;19756;22912;22913;22914;22915;22916;25149;25150;25151;28047;28048;28049;28050;28051;28052;28053;28054;28055;28921;28956;28957;28958;28959;28960;28961;28962;28963;28964;30299;30300;30301;30302;30303;30304;30305;30306;30307;30308;30309;30310;30311;30312;30313;35881;35882;35883;35884;35885;35886;35887;35888;35889;40830;40831;408…	7237;7240;17696;19290;19755;22914;25151;28049;28921;28960;30311;35881;40833;40834			0.698099	lightblue
P25087	P25087	12	12	12	Sterol 24-C-methyltransferase	ERG6		1	12	12	12	33.9	33.9	33.9	43.43	383	383	0	58.792	0.46613	0.97635	12.267	14	0	Median	11543000000	7980400000	3562600000				584	4088;5031;6091;7822;8098;9448;11997;11998;14052;15969;16450;16496	True;True;True;True;True;True;True;True;True;True;True;True	4149;5097;6172;7930;8211;9574;12182;12183;14283;16233;16717;16764	6401;6402;6403;6404;7884;9805;12655;12656;13092;15252;19140;19141;19142;19143;22436;25710;26404;26405;26470	10540;10541;10542;10543;10544;10545;12983;16212;16213;16214;16215;20659;20660;20661;21423;21424;24752;24753;30772;30773;30774;30775;30776;30777;36124;41725;41726;42810;42811;42812;42813;42906;42907;42908	10540;12983;16214;20659;21424;24752;30773;30776;36124;41726;42813;42906			0.698333	lightblue
P36051	P36051	2	2	2	GPI ethanolamine phosphate transferase 1	MCD4		1	2	2	2	2.8	2.8	2.8	105.69	919	919	0	8.9689	0.46435	0.97648	51.833	2	1	Median	284770000	190900000	93876000				1080	10661;16351	True;True	10832;16617	17128;26263	27633;42609	27633;42609			0.69935	lightblue
P38137	P38137	6	6	6	Peroxisomal-coenzyme A synthetase	PCS60		1	6	6	6	13.4	13.4	13.4	60.488	543	543	0	8.6586	0.46711	0.97649	23.342	4	0	Median	566970000	369650000	197320000				1199	6276;6881;8205;12115;15204;15983	True;True;True;True;True;True	6357;6970;8318;12302;15455;16247	10052;10974;13230;19324;24423;25764	16611;18038;18039;21612;21613;31045;39456;41833	16611;18039;21612;31045;39456;41833			0.699428	lightblue
P32454	P32454	23	23	23	Aminopeptidase 2, mitochondrial	APE2		1	23	23	23	37.7	37.7	37.7	107.75	952	952	0	98.98	0.46724	0.97669	16.949	19	0	Median	5841200000	3819500000	2021700000				806	892;2549;3960;5055;5804;6286;6655;7145;7784;9461;9538;10133;13320;13594;13900;13972;14127;14189;14311;14474;15551;15810;16476	True;True;True;True;True;True;True;True;True;True;True;True;True;True;True;True;True;True;True;True;True;True;True	915;2586;4021;5122;5883;6367;6741;7235;7886;9588;9671;10297;13530;13813;14127;14201;14360;14423;14546;14712;15812;16073;16744	1454;1455;1456;3998;6216;7919;9295;10066;10575;11410;11411;12536;15272;15273;15388;16275;16276;16277;21170;21171;21595;22189;22298;22640;22641;22793;22988;23224;23225;25064;25449;26442	2273;2274;2275;6381;10230;13043;15407;16636;17432;18784;18785;18786;20466;24789;24790;24994;26291;26292;26293;33953;33954;34649;34650;35737;35902;36494;36495;36743;36744;37047;37405;37406;37407;40546;41277;41278;42867;42868	2273;6381;10230;13043;15407;16636;17432;18784;20466;24789;24994;26293;33954;34650;35737;35902;36494;36743;37047;37405;40546;41277;42867			0.700992	lightblue
P32324	P32324	29	29	29	Elongation factor 2	EFT1		1	29	29	29	41.8	41.8	41.8	93.288	842	842	0	239.45	0.463	0.97673	13.843	72	0	Median	126990000000	86062000000	40929000000				769	134;221;317;319;895;1606;2957;2958;4770;6736;6737;6885;7084;7209;7646;8104;9640;9869;11774;11787;13474;13541;14083;14939;15053;15663;15664;15665;15817	True;True;True;True;True;True;True;True;True;True;True;True;True;True;True;True;True;True;True;True;True;True;True;True;True;True;True;True;True	135;136;226;326;328;918;1636;2998;2999;4835;6823;6824;6974;7173;7300;7745;8217;9783;9784;10028;11954;11967;11968;13688;13689;13759;14314;14315;15186;15300;15924;15925;15926;16080	268;269;270;412;553;554;555;557;1466;2591;2592;4684;4685;4686;7520;7521;7522;7523;7524;7525;7526;7527;7528;7529;7530;7531;7532;7533;7534;10698;10699;10700;10701;10702;10703;10978;10979;10980;10981;10982;10983;10984;10985;10986;10987;10988;10989;10990;11299;11300;11301;11302;11303;11304;11557;11558;12288;12289;12290;12291;13101;15561;15562;15563;15564;15565;15566;15567;15568;15569;15570;15571;1557…	425;426;427;428;429;430;431;648;649;650;651;860;861;862;863;864;865;866;868;869;2305;4082;4083;4084;4085;7575;7576;7577;7578;7579;7580;7581;7582;7583;7584;7585;12413;12414;12415;12416;12417;12418;12419;12420;12421;12422;12423;12424;12425;12426;12427;12428;12429;12430;12431;12432;12433;12434;12435;12436;12437;12438;12439;12440;12441;12442;12443;12444;12445;12446;17629;17630;17631;17632;17633;17634…	425;650;860;868;2305;4085;7576;7581;12427;17632;17634;18055;18547;19037;20129;21438;25248;25721;30201;30238;34279;34536;36253;38753;38987;40824;40825;40827;41292	141;142;143;144;145;146	81;240;241;379;478;828	0.701305	lightblue
P31412	P31412	12	12	12	V-type proton ATPase subunit C	VMA5		1	12	12	12	45.4	45.4	45.4	44.188	392	392	0	81.102	0.46647	0.97681	15.643	12	0	Median	3590700000	2429500000	1161300000				750	1023;2006;3136;4497;4498;6322;7282;7570;10764;10786;12438;15046	True;True;True;True;True;True;True;True;True;True;True;True	1050;2042;3178;4560;4561;6403;7375;7667;10935;10957;12635;15293	1656;3208;4933;7151;7152;7153;10123;10124;11684;12158;12159;12160;17348;17380;17381;19837;19838;24157	2586;5054;5055;7984;11841;11842;11843;11844;11845;16737;16738;16739;16740;16741;19231;19232;19941;19942;19943;19944;28035;28036;28083;28084;28085;31849;31850;31851;38970	2586;5055;7984;11843;11844;16741;19231;19942;28036;28084;31849;38970			0.701931	lightblue
P07560	P07560	8	8	8	Ras-related protein SEC4	SEC4		1	8	8	8	48.8	48.8	48.8	23.505	215	215	0	73.972	0.46611	0.97689	8.5578	8	0	Median	5478000000	3676300000	1801700000				196	3387;6533;9892;12276;12340;12606;13720;14814	True;True;True;True;True;True;True;True	3436;6614;10051;12469;12535;12804;13943;15058	5376;10413;15935;15936;19574;19670;19671;20052;21798;23808;23809	8822;8823;17187;17188;25766;25767;25768;25769;31437;31593;31594;31595;31596;32176;35002;38392;38393;38394	8822;17187;25768;31437;31595;32176;35002;38392			0.702557	lightblue
Q03088	Q03088	8	8	8	Styryl dye vacuolar localization protein 3	SVL3		1	8	8	8	14.9	14.9	14.9	92.143	825	825	0	27.928	0.46303	0.97696	18.966	6	0	Median	1462600000	958860000	503740000				2383	3362;3639;8609;9195;10007;10176;11222;15543	True;True;True;True;True;True;True;True	3411;3694;8726;9318;10169;10340;11396;15804	5340;5725;13835;14876;16095;16096;16097;16350;16351;17971;25047	8763;9358;22555;24169;25995;25996;25997;26408;26409;28979;40514;40515	8763;9358;22555;24169;25995;26409;28979;40515			0.703106	lightblue
P11075	P11075	17	17	17	Protein transport protein SEC7	SEC7		1	17	17	17	14.6	14.6	14.6	226.88	2009	2009	0	103.61	0.46012	0.97703	27.439	10	0	Median	4608400000	2753700000	1854700000				287	475;3234;4507;4957;4958;5118;5814;7186;8709;9756;10154;10869;11143;11523;13330;13796;15641	True;True;True;True;True;True;True;True;True;True;True;True;True;True;True;True;True	489;3281;4570;5023;5024;5186;5893;7277;8829;9909;10318;11041;11317;11699;13540;14020;15902	831;5159;7164;7788;7789;8006;9307;9308;11515;11516;14010;15732;16312;17492;17859;18388;21185;22030;25201	1297;8492;11858;12841;12842;12843;12844;13165;15422;15423;18968;18969;22842;22843;25469;26347;26348;28239;28798;29618;29619;33975;33976;35466;40766	1297;8492;11858;12842;12844;13165;15422;18969;22843;25469;26347;28239;28798;29618;33975;35466;40766			0.703654	lightblue
[truncated: 1,538 more rows]

## Sheet: Column Annotations
The Protein Groups table contains information on the identified proteins in the processed raw-files. Each
single row contains the group of proteins that could be reconstructed from a set of peptides.
Name	Separator	Description
Protein IDs		Identifier(s) of protein(s) contained in the protein group. They are sorted by number of identified peptides in descending order.
[truncated: 42 more rows]

## Sheet: Description of Downregulated Pr
ORF	Gene Name	Protein Function	Protein Description
[truncated: 24 more rows]

## Sheet: Description of Upregulated prot
ORF	Gene Name	Protein Function	Protein Description
[truncated: 46 more rows]
