# Supplementary material for: Uptake of exogenous serine is important to maintain sphingolipid homeostasis in Saccharomyces cerevisiae
Source: PLoS Genet. 2020 Aug 26;16(8):e1008745. doi: 10.1371/journal.pgen.1008745 (PMC7478846; doi:10.1371/journal.pgen.1008745)
Supplement: S7 Data — (XLSX) [file pgen.1008745.s014.xlsx]

## Sheet: Measurements
	relative size																																											fold change from WT
Genotype	Tetrade	1	2	3	4		5	6	7	8	9	10	11	12	13	14	15	16	17	18		19	20	21	22	23	24	25	26	27	28	29		30	31	32	33	34	35	n =	sum	standard deviation		sum	standard deviation
WT		116									109				128			118	104							93					125			108						8	112.625	10.7464		1	0.0954172
orm1D					137	134		100		140		116					114			137	114			126		113			119			114	118		106					14	120.571	11.8907		1.07056	0.105577
orm2D				112									124		117	121						121	133	124	126		107			134								126		11	122.273	7.72353		1.08566	0.0685774
gnp1D									119		124							121					110		133				103	133				122						8	120.625	9.65579		1.07103	0.085734
agp1D			114				104						146	112			106																			112	115		147	8	119.5	15.9844		1.06104	0.141926
orm1Dorm2D							33		48			54				66			37									39									20			7	42.4286	13.9064		0.376724	0.123475
orm1Dgnp1D			115	114			98							118													97								97				136	7	110.714	13.4134		0.983035	0.119098
orm1Dagp1D																						114			136			100			105					111		113		6	113.167	11.3051		1.00481	0.100378
orm2Dgnp1D		99						110		138				94			102					101						97			91					112				9	104.889	13.3537		0.931311	0.118568
orm2Dagp1D			125					89	96																		92		103						111				131	7	106.714	15.1253		0.947519	0.134298
gnp1Dagp1D				126								110				123			108									108									105	106		7	112.286	7.90505		0.996987	0.0701891
orm1Dorm2Dgnp1D			52										69																							55	74	57	81	6	64.6667	10.6875		0.574177	0.0948944
orm1Dorm2Dagp1D		49		40							34			39				37					37							63				39						8	42.25	8.84237		0.375139	0.0785116
orm2Dgnp1Dagp1D		100			114	118	88					111								105	100			108		102						92	89		102					12	102.417	9.11462		0.90936	0.080929
orm1Dgnp1Dagp1D								102	107	132			126		124	125						109	111	130			89			140										11	117.727	14.5233		1.0453	0.128953
orm1Dorm2Dgnp1Dagp1D											74				57		62	79	52						85	54			72		60			58						10	65.3	10.7801		0.5798	0.0957165
